# Supplementary material for: Soma-germline communication drives sex maintenance in the Drosophila testis
Source: Natl Sci Rev. 2024 Jun 22;11(8):nwae215. doi: 10.1093/nsr/nwae215 (PMC11342250; doi:10.1093/nsr/nwae215)
Supplement: nwae215_Supplemental_files [file nwae215_supplemental_files.zip]

Archive with 6 entries (5 files):
- NSR_MS-2024-601.R1 Supplemental_files/Supp.TableS1_testis_scRNA_cell_type_MarkerTable.xlsx
- NSR_MS-2024-601.R1 Supplemental_files/Supp.TableS2_drosophila_interaction_database.xlsx
- NSR_MS-2024-601.R1 Supplemental_files/Supp.TableS3_inferred_cellular_communication_network.xlsx
- NSR_MS-2024-601.R1 Supplemental_files/Supp.TableS8_Chinmo_binding_sites_information.xlsx
- NSR_MS-2024-601.R1 Supplemental_files/[NSR_MS-2024-601.R1] Supplemental file.docx
- NSR_MS-2024-601.R1 Supplemental_files/
