# Supplementary material for: Soma-germline communication drives sex maintenance in the Drosophila testis
Source: Natl Sci Rev. 2024 Jun 22;11(8):nwae215. doi: 10.1093/nsr/nwae215 (PMC11342250; doi:10.1093/nsr/nwae215)
Supplement: nwae215_Supplemental_files [file nwae215_supplemental_files.zip › NSR_MS-2024-601.R1 Supplemental_files/Supp.TableS1_testis_scRNA_cell_type_MarkerTable.xlsx]

## Sheet: Sheet3
Cell type	Marker_symbol	Evidence	PubMed ID （PMID）	DOI / Website
Hub cells	org-1	Top marker in FlyCellAtlas testis	35239393	https://doi.org/10.1101/2021.07.04.451050
	Fas3	Immunofluorescence	25453558	https://doi.org/10.1016/j.devcel.2014.10.004
	InR	Immunofluorescence	21055942	https://doi.org/10.1016/j.cub.2010.10.038
	aop	Enhancer trap	16616121	https://doi.org/10.1016/j.ydbio.2006.02.048
	Socs36E	RNA in situ hybridisation	16616121	https://doi.org/10.1016/j.ydbio.2006.02.048
CySCs	zfh1	Immunofluorescence	25375180	https://doi.org/10.1371/journal.pgen.1004713
	ptc	Immunofluorescence	23175633	https://doi.org/10.1242/dev.086413
	piwi	Immunofluorescence	26119740	https://doi.org/10.1016/j.celrep.2015.06.004
	tj	Immunofluorescence	25375180	https://doi.org/10.1371/journal.pgen.1004713
	puc	Immunofluorescence	31295251	https://dx.doi.org/10.1371%2Fjournal.pgen.1008062
	stg	Top marker in FlyCellAtlas testis	35239393	https://doi.org/10.1101/2021.07.04.451050
	InR	Immunofluorescence	21055942	https://doi.org/10.1016/j.cub.2010.10.038
	aop	Enhancer trap	16616121	https://doi.org/10.1016/j.ydbio.2006.02.048
	Socs36E	RNA in situ hybridisation	16616121	https://doi.org/10.1016/j.ydbio.2006.02.048
Early cyst cells	Wnt4	Top marker in FlyCellAtlas testis	35239393	https://doi.org/10.1101/2021.07.04.451050
	CG31676	Top marker in FlyCellAtlas testis	35239393	https://doi.org/10.1101/2021.07.04.451050
Intermediate cyst cells	sog	Top marker in FlyCellAtlas testis	35239393	https://doi.org/10.1101/2021.07.04.451050
	Six4	Top marker in FlyCellAtlas testis	35239393	https://doi.org/10.1101/2021.07.04.451050
	Pdcd4	RNA in situ hybridisation; GFP protein trap	22252300	https://doi.org/10.1186/1471-213X-12-4
Late cyst cells	CG8665	Top marker in FlyCellAtlas testis (Spermatid associated CCs)	35239393	https://doi.org/10.1101/2021.07.04.451050
	CG3376	Top marker in FlyCellAtlas testis (Spermatid associated CCs)	35239393	https://doi.org/10.1101/2021.07.04.451050
Terminal epithelial cells of testis	Nep2	Top marker in FlyCellAtlas testis	35239393	https://doi.org/10.1101/2021.07.04.451050
	Nep4	Top marker in FlyCellAtlas testis	35239393	https://doi.org/10.1101/2021.07.04.451050
	mnd	Top marker in FlyCellAtlas testis	35239393	https://doi.org/10.1101/2021.07.04.451050
Somatic cells at base of testis	Ubx	Top marker in FlyCellAtlas testis	35239393	https://doi.org/10.1101/2021.07.04.451050
Male gonad associated epithelium	CG18628	Anatomical ontology UBERON:0006868	22293552	https://doi.org/10.1186/gb-2012-13-1-r5
	MtnA	Anatomical ontology UBERON:0006868	22293552	https://doi.org/10.1186/gb-2012-13-1-r5
Pigment cells	glob1	Top marker in FlyCellAtlas testis	35239393	https://doi.org/10.1101/2021.07.04.451050
	CG2233	Top marker in FlyCellAtlas testis	35239393	https://doi.org/10.1101/2021.07.04.451050
Hemocytes	Ppn	Top marker in FlyCellAtlas testis	35239393	https://doi.org/10.1101/2021.07.04.451050
	Hml	Top marker in FlyCellAtlas testis	35239393	https://doi.org/10.1101/2021.07.04.451050
Muscle cells	Mp20	Fly Anatomy FBbt:00001035, Top marker in FlyCellAtlas testis	35239393	https://insitu.fruitfly.org/cgi-bin/ex/insitu.pl
	Zasp66	Fly Anatomy FBbt:00003534,Top marker in FlyCellAtlas testis	31123042	http://dx.doi.org/10.1534/genetics.119.302217
GSCs /spermatogonia	aub	Immunofluorescence	28509881	https://doi.org/10.3390/ijms18051066
	zpg	RNA in situ hybridization	11973283	https://doi.org/10.1242/dev.129.10.2529
	vas	Immunofluorescence ( germ cells )	30628672	https://doi.org/10.3892/mmr.2019.9834
	nos	Gene Tagging via Transgenes	22645327	https://doi.org/10.1073/pnas.1120473109
	stg	RNA-seq	32122991	https://doi.org/10.1242/dev.184259
	bam	Immunofluorescence	20362539	DOI: 10.1016/j.stem.2010.02.016
Early spermatocytes	Rbp4	Rbp4_eYFP-Immunofluorescence	26443637	https://doi.org/10.1242/dev.122341
	wuc	RNA in situ hybridisation (primary spermatocyte)	21570388	https://doi.org/10.1016/j.ydbio.2011.04.030
	kmg	Immunofluorescence	28522526	DOI: 10.1126/science.aal3096
	nht	RNA in situ hybridisation, RNA-seq	32122991	https://doi.org/10.1242/dev.184259
	Taf12L	RNA in situ hybridisation	15456720	https://doi.org/10.1242/dev.01314
Intermediate spermatocytes	nht	RNA in situ hybridisation, RNA-seq	32122991	https://doi.org/10.1242/dev.184259
	Taf12L	RNA in situ hybridisation	15456720	https://doi.org/10.1242/dev.01314
	sa	RNA in situ hybridisation, RNA-seq	32122991	https://doi.org/10.1242/dev.184259
	twe	RNA in situ hybridisation, RNA-seq ( Late spermatocytes )	12128227	https://doi.org/10.1016/S0925-4773(02)00141-7
	CycB	RNA-seq ( Late spermatocytes )	32122991	https://doi.org/10.1242/dev.184259
	fzo	RNA in situ hybridisation ( Late spermatocytes )	12128227	https://doi.org/10.1016/S0925-4773(02)00141-7
	CG3927	RNA in situ hybridisation ( Late spermatocytes)	12128227	https://doi.org/10.1016/S0925-4773(02)00141-7
Late spermatocytes	CycB	RNA-seq	32122991	https://doi.org/10.1242/dev.184259
	fzo	RNA in situ hybridisation	32122991	https://doi.org/10.1242/dev.184259
	CG3927	RNA in situ hybridisation	32122991	https://doi.org/10.1242/dev.184259
	bol	RNA in situ hybridisation, RNA-seq	32122991	https://doi.org/10.1242/dev.184259
Early spermatids	bol	RNA in situ hybridisation, RNA-seq	32122991	https://doi.org/10.1242/dev.184259
	Dpy-30L2	qRT-PCR	32122991	https://doi.org/10.1242/dev.021949
Late spermatids	schuy	qRT-PCR	32122991	https://doi.org/10.1242/dev.021949
	hale	RNA in situ hybridisation	32122991	https://doi.org/10.1242/dev.021949
	boly	RNA in situ hybridisation	32122991	https://doi.org/10.1242/dev.021949
	whip	RNA in situ hybridisation	32122991	https://doi.org/10.1242/dev.021949
	p-cup	RNA in situ hybridisation	32122991	https://doi.org/10.1242/dev.021949
	wa-cup	RNA in situ hybridisation	32122991	https://doi.org/10.1242/dev.021949
	r-cup	RNA in situ hybridisation	32122991	https://doi.org/10.1242/dev.021949
	d-cup	RNA in situ hybridisation	32122991	https://doi.org/10.1242/dev.021949

## Sheet: Testis Sc-seq Comparison
Cell Type	Common Markers	Our datasets	Yu et al., 2023	Li et al., 2022	Witt et al., 2019
Hub cells	Fas3	Hub cells	Hub cells	germinal proliferation center hub	Hub cells
Cyst stem cells (CySCs)	zfh1, tj	Cyst stem cells	1. CySCs to early cyst cells 2. Mature cyst cells	Cyst stem cells	N/A
Cyst cells	eya, so	1. Early cyst cells 2. Intermediate cyst cells 3. Late cyst cells		1. Early cyst cell 1 2. Early cyst cell 2 3. Cyst cell intermediate 4. Spermatocyte cyst cell branch a 5. Spermatocyte cyst cell branch b 6. Cyst cell branch a 7. Cyst cell branch b 8. Late cyst cell branch a 9. Late cyst cell branch b 10. Head cyst cell	cyst
Germ stem cells (GSCs) and Spermatogonia	vas, nos, stg, bam	GSCs and spermatogonia	1. GSCs to Early spermatogonia 2. Late spermatogonia 3. Late spermatogonia to Early spermatocytes 4. Early spermatocytes 5. Early spermatocytes to Late spermatocytes 6. Late spermatocytes to Early spermatids	1. Spermatogonium 2. Mid-late proliferating spermatogonia 3. Spermatogonium-spermatocyte transition 4. Spermatocyte 5. Spermatocyte 0 6. Spermatocyte 1 7. Spermatocyte 2 8. Spermatocyte 3 9. Spermatocyte 4 10. Spermatocyte 5 11. Spermatocyte 6 12. Spermatocyte 7a 13. Maturing primary spermatocyte 14. Late primary spermatocyte	1. GSCs, Early spermatogonia 2. Late spermatogonia
Spermatocytes	CycB, fzo	1. Early spermatocytes 2. Intermediate spermatocytes 3. Late spermatocytes			1. Early spermatocytes 2. Late spermatocytes
Spermatids	whip, cup gene family	1. Early spermatids 2. Late spermatids	7. Late spermatids	1. Spermatid 2. Early elongation stage spermatid 3. Early-mid elongation-stage spermatid 4. Mid-late elongation-stage spermatid	1. Early spermatids 2. Late spermatids
Hemocytes	Hml	Hemocytes	Hemocytes	Hemocytes	N/A
Testis associated epithilium	MtnA	Male gonad associated epithelium	Epithelial cells	Male gonad associated epithelium	Epithelial cells

## Sheet: No. of somatic cell types
Cell Clsuter	Sample	Cell_Counts
C1-Hub cells	WT 3-5D	32
C1-Hub cells	WT 6-8D	11
C1-Hub cells	WT 9-11D	11
C1-Hub cells	chinmoST 3-5D	37
C1-Hub cells	chinmoST 6-8D	22
C1-Hub cells	chinmoST 9-11D	17
C10-ICCs 1	WT 3-5D	38
C10-ICCs 1	WT 6-8D	12
C10-ICCs 1	WT 9-11D	19
C10-ICCs 1	chinmoST 3-5D	46
C10-ICCs 1	chinmoST 6-8D	12
C10-ICCs 1	chinmoST 9-11D	6
C11-ICCs 2	WT 3-5D	68
C11-ICCs 2	WT 6-8D	27
C11-ICCs 2	WT 9-11D	36
C11-ICCs 2	chinmoST 3-5D	88
C11-ICCs 2	chinmoST 6-8D	28
C11-ICCs 2	chinmoST 9-11D	21
C12-ICCs 2	WT 3-5D	167
C12-ICCs 2	WT 6-8D	144
C12-ICCs 2	WT 9-11D	111
C12-ICCs 2	chinmoST 3-5D	125
C12-ICCs 2	chinmoST 6-8D	86
C12-ICCs 2	chinmoST 9-11D	87
C13-ICCs 2	WT 3-5D	99
C13-ICCs 2	WT 6-8D	43
C13-ICCs 2	WT 9-11D	61
C13-ICCs 2	chinmoST 3-5D	90
C13-ICCs 2	chinmoST 6-8D	37
C13-ICCs 2	chinmoST 9-11D	36
C2-CySCs	WT 3-5D	9
C2-CySCs	WT 6-8D	4
C2-CySCs	WT 9-11D	7
C2-CySCs	chinmoST 3-5D	26
C2-CySCs	chinmoST 6-8D	33
C2-CySCs	chinmoST 9-11D	31
C3-ECCs	WT 3-5D	67
C3-ECCs	WT 6-8D	17
C3-ECCs	WT 9-11D	27
C3-ECCs	chinmoST 3-5D	41
C3-ECCs	chinmoST 6-8D	16
C3-ECCs	chinmoST 9-11D	14
C4-ICCs 1	WT 3-5D	108
C4-ICCs 1	WT 6-8D	65
C4-ICCs 1	WT 9-11D	66
C4-ICCs 1	chinmoST 3-5D	71
C4-ICCs 1	chinmoST 6-8D	39
C4-ICCs 1	chinmoST 9-11D	37
C5-ICCs 1	WT 3-5D	77
C5-ICCs 1	WT 6-8D	47
C5-ICCs 1	WT 9-11D	41
C5-ICCs 1	chinmoST 3-5D	116
C5-ICCs 1	chinmoST 6-8D	34
C5-ICCs 1	chinmoST 9-11D	23
C6-ICCs 1	WT 3-5D	61
C6-ICCs 1	WT 6-8D	42
C6-ICCs 1	WT 9-11D	39
C6-ICCs 1	chinmoST 3-5D	41
C6-ICCs 1	chinmoST 6-8D	35
C6-ICCs 1	chinmoST 9-11D	12
C7-ICCs 1	WT 3-5D	116
C7-ICCs 1	WT 6-8D	83
C7-ICCs 1	WT 9-11D	99
C7-ICCs 1	chinmoST 3-5D	99
C7-ICCs 1	chinmoST 6-8D	57
C7-ICCs 1	chinmoST 9-11D	32
C8-ICCs 1	WT 3-5D	86
C8-ICCs 1	WT 6-8D	60
C8-ICCs 1	WT 9-11D	61
C8-ICCs 1	chinmoST 3-5D	86
C8-ICCs 1	chinmoST 6-8D	40
C8-ICCs 1	chinmoST 9-11D	32
C9-ICCs 1	WT 3-5D	8
C9-ICCs 1	WT 6-8D	9
C9-ICCs 1	WT 9-11D	13
C9-ICCs 1	chinmoST 3-5D	106
C9-ICCs 1	chinmoST 6-8D	51
C9-ICCs 1	chinmoST 9-11D	28

## Sheet: No. of germline cell types
Cell_Type	Sample	Cell_Counts
GSCs/Spermatogonia	WT 3-5D	18
GSCs/Spermatogonia	WT 6-8D	6
GSCs/Spermatogonia	WT 9-11D	4
GSCs/Spermatogonia	chinmoST 3-5D	49
GSCs/Spermatogonia	chinmoST 6-8D	211
GSCs/Spermatogonia	chinmoST 9-11D	162
Early spermatocytes	WT 3-5D	106
Early spermatocytes	WT 6-8D	102
Early spermatocytes	WT 9-11D	79
Early spermatocytes	chinmoST 3-5D	130
Early spermatocytes	chinmoST 6-8D	452
Early spermatocytes	chinmoST 9-11D	906
Intermediate spermatocytes	WT 3-5D	163
Intermediate spermatocytes	WT 6-8D	183
Intermediate spermatocytes	WT 9-11D	133
Intermediate spermatocytes	chinmoST 3-5D	77
Intermediate spermatocytes	chinmoST 6-8D	224
Intermediate spermatocytes	chinmoST 9-11D	62
Late spermatocytes	WT 3-5D	439
Late spermatocytes	WT 6-8D	974
Late spermatocytes	WT 9-11D	693
Late spermatocytes	chinmoST 3-5D	518
Late spermatocytes	chinmoST 6-8D	713
Late spermatocytes	chinmoST 9-11D	531
Early spermatids	WT 3-5D	780
Early spermatids	WT 6-8D	1278
Early spermatids	WT 9-11D	1495
Early spermatids	chinmoST 3-5D	1297
Early spermatids	chinmoST 6-8D	754
Early spermatids	chinmoST 9-11D	660
Late spermatids	WT 3-5D	180
Late spermatids	WT 6-8D	162
Late spermatids	WT 9-11D	141
Late spermatids	chinmoST 3-5D	245
Late spermatids	chinmoST 6-8D	135
Late spermatids	chinmoST 9-11D	90
