# Supplementary material for: Soma-germline communication drives sex maintenance in the Drosophila testis
Source: Natl Sci Rev. 2024 Jun 22;11(8):nwae215. doi: 10.1093/nsr/nwae215 (PMC11342250; doi:10.1093/nsr/nwae215)
Supplement: nwae215_Supplemental_files [file nwae215_supplemental_files.zip › NSR_MS-2024-601.R1 Supplemental_files/Supp.TableS2_drosophila_interaction_database.xlsx]

## Sheet: README
Worksheet	Summary	Columns	Description
drosophila_interaction_input	Main file of drosophila ligand-receptor interaction database, which serves as input for updating CellChatDB. Each row represents one molecular intereaction.	interaction_name	Name of the interaction, which consists of two parts : the name of the ligand and the name of the receptor
		pathway_name	Name of signaling pathway to which the ligand-receptor intereaction belongs
		ligand	Gene symbol of the ligand
		receptor	Gene symbol of the receptor, which could be a complex. If it's a complex, the detailed information are listed in "drosophila_complex_input" worksheet
		agonist	Soluble agonist which activates the receptor. Detailed information are listed in "drosophila_cofactor_input" worksheet
		antagonist	Soluble antagonist which blocks the receptor. Detailed information are listed in "drosophila_cofactor_input" worksheet
		co_A_receptor	Stimulatory membrane-bound co-receptor. Detailed information are listed in "drosophila_cofactor_input" worksheet
		co_I_receptor	Inhibitory membrane-bound co-receptor. Detailed information are listed in "drosophila_cofactor_input" worksheet
		evidence	Source of evidence which supports the interaction
		annotation	Type of intereaction ( Secreted Signaling/Secreted Signaling/Cell-Cell Contact)
		interaction_name_2	Alternative name of the interaction. Receptor name in brackets
drosophila_complex_input	Detailed information of receptor complex in drosophila ligand-receptor interaction database. Each row demonstrates the subunits that make up the complex.	subunit_1	Gene symbol of subunit one
		subunit_2	Gene symbol of subunit two
drosophila_cofactor_input	Detailed information of soluble agonists, antagonists, as well as stimulatory and inhibitory membrane-bound co-receptors. Each row represents members of cofactors.	cofactor1	Gene symbol of cofactor one
		cofactor2	Gene symbol of cofactor two
		cofactor3	Gene symbol of cofactor three
		cofactor4	Gene symbol of cofactor four
drosophila_geneInfo_input	All gene information in drosophila	Rownames	FlyBase gene identifiler, which starts with FBgn
		Symbol	Gene symbol

## Sheet: drosophila_interaction_input
	interaction_name	pathway_name	ligand	receptor	agonist	antagonist	co_A_receptor	co_I_receptor	evidence	annotation	interaction_name_2
dpp_tkv_put	dpp_tkv_put	BMP	dpp	tkv_put					Interactive Fly; PubMed: 16368928	Secreted Signaling	dpp - (tkv_put)
scw_sax_put	scw_sax_put	BMP	scw	sax_put					Interactive Fly; PubMed: 16368928	Secreted Signaling	scw - (sax_put)
gbb_tkv_wit	gbb_tkv_wit	BMP	gbb	tkv_wit					Flybase	Secreted Signaling	gbb - (tkv_wit)
gbb_sax_wit	gbb_sax_wit	BMP	gbb	sax_wit					Flybase	Secreted Signaling	gbb - (sax_wit)
dpp_tkv	dpp_tkv	BMP	dpp	tkv					dme0401	Secreted Signaling	dpp - (tkv)
Actbeta_babo_put	Actbeta_babo_put	Activin	Actbeta	babo_put		activin antagonist			Interactive Fly; PMID:14979665	Secreted Signaling	Actbeta - (babo_put)
daw_babo_put	daw_babo_put	Activin	daw	babo_put		activin antagonist			Interactive Fly; PMID:14979665	Secreted Signaling	daw - (babo_put)
myo_babo_put	myo_babo_put	Activin	myo	babo_put		activin antagonist			Interactive Fly; PMID:14979665	Secreted Signaling	myo - (babo_put)
spi_Egfr	spi_Egfr	EGFR	spi	Egfr	Egfr agonist	Egfr antagonist			Interactive Fly; PMID:21252999	Secreted Signaling	spi - (Egfr)
boss_sev	boss_sev	EGFR	boss	sev					Interactive Fly; dme0401	Secreted Signaling	boss - (sev)
grk_Egfr	grk_Egfr	EGFR	grk	Egfr	Egfr agonist				dme0401	Secreted Signaling	grk - (Egfr)
Krn_Egfr	Krn_Egfr	EGFR	Krn	Egfr	Egfr agonist				dme0401	Secreted Signaling	Krn - (Egfr)
vn_Egfr	vn_Egfr	EGFR	vn	Egfr	Egfr agonist				dme0401	Secreted Signaling	vn - (Egfr)
aos_Egfr	aos_Egfr	EGFR	aos	Egfr	Egfr agonist				FlyPhone	Secreted Signaling	aos - (Egfr)
trk_tor	trk_tor	Torso	trk	tor					FlyPhone	Secreted Signaling	trk - (tor)
egr_wgn	egr_wgn	TNF	egr	wgn					dme0401	Secreted Signaling	egr - (wgn)
egr_grnd	egr_grnd	TNF	egr	grnd					dme0401	Secreted Signaling	egr - (grnd)
hh_ptc	hh_ptc	Hedgehog	hh	ptc			hh activation receptor		PubMed:16339192	Secreted Signaling	hh - (ptc)
dpp_dally	dpp_dally	Hedgehog	dpp	dally					FlyPhone	Secreted Signaling	dpp - (dally)
hh_dally	hh_dally	Hedgehog	hh	dally					FlyPhone	Secreted Signaling	hh - (dally)
upd1_dally	upd1_dally	Hedgehog	upd1	dally					FlyPhone	Secreted Signaling	upd1 - (dally)
wg_dally	wg_dally	Hedgehog	wg	dally					FlyPhone	Secreted Signaling	wg - (dally)
hh_dlp	hh_dlp	Hedgehog	hh	dlp					FlyPhone	Secreted Signaling	hh - (dlp)
wg_dlp	wg_dlp	Hedgehog	wg	dlp					FlyPhone	Secreted Signaling	wg - (dlp)
hh_smo	hh_smo	Hedgehog	hh	smo					FlyPhone	Secreted Signaling	hh - (smo)
bnl_btl	bnl_btl	FGFR	bnl	btl					Flybase	Secreted Signaling	bnl - (btl)
dally_btl	dally_btl	FGFR	dally	btl					FlyPhone	Secreted Signaling	dally - (btl)
pyr_btl	pyr_btl	FGFR	pyr	btl					FlyPhone	Secreted Signaling	pyr - (btl)
ths_btl	ths_btl	FGFR	ths	btl					FlyPhone	Secreted Signaling	ths - (btl)
bnl_htl	bnl_htl	FGFR	bnl	htl					FlyPhone	Secreted Signaling	bnl - (htl)
ths_htl	ths_htl	FGFR	ths	htl					Flybase	Secreted Signaling	ths - (htl)
pyr_htl	pyr_htl	FGFR	pyr	htl					Flybase	Secreted Signaling	pyr - (htl)
Ilp6_InR	Ilp6_InR	Insulin	Ilp6	InR				Insulin-like inhibition receptor	dme04068	Secreted Signaling	Ilp6 - (InR)
Ilp1_InR	Ilp1_InR	Insulin	Ilp1	InR				Insulin-like inhibition receptor	dme04069	Secreted Signaling	Ilp1 - (InR)
Ilp2_InR	Ilp2_InR	Insulin	Ilp2	InR				Insulin-like inhibition receptor	dme04070	Secreted Signaling	Ilp2 - (InR)
Ilp3_InR	Ilp3_InR	Insulin	Ilp3	InR				Insulin-like inhibition receptor	dme04071	Secreted Signaling	Ilp3 - (InR)
Ilp4_InR	Ilp4_InR	Insulin	Ilp4	InR				Insulin-like inhibition receptor	dme04072	Secreted Signaling	Ilp4 - (InR)
Ilp5_InR	Ilp5_InR	Insulin	Ilp5	InR				Insulin-like inhibition receptor	dme04073	Secreted Signaling	Ilp5 - (InR)
Ilp7_InR	Ilp7_InR	Insulin	Ilp7	InR				Insulin-like inhibition receptor	flybase	Secreted Signaling	Ilp7 - (InR)
Ilp8_InR	Ilp8_InR	Insulin	Ilp8	InR				Insulin-like inhibition receptor	flybase	Secreted Signaling	Ilp8 - (InR)
Ilp8_Lgr3	Ilp8_Lgr3	Insulin	Ilp8	Lgr3					FlyPhone	Secreted Signaling	Ilp8 - (Lgr3)
upd1_dome	upd1_dome	JAK-STAT	upd1	dome					Flybase	Secreted Signaling	upd1 - (dome)
upd2_dome	upd2_dome	JAK-STAT	upd2	dome					Flybase	Secreted Signaling	upd2 - (dome)
upd3_dome	upd3_dome	JAK-STAT	upd3	dome					Flybase	Secreted Signaling	upd3 - (dome)
wg_fz_arr	wg_fz_arr	Wnt-TCF	wg	fz_arr	Wnt agonist	Wnt antagonist	Wnt activation receptor		dme04310	Secreted Signaling	wg - (fz_arr)
wg_fz2_arr	wg_fz2_arr	Wnt-TCF	wg	fz2_arr	Wnt agonist	Wnt antagonist	Wnt activation receptor		dme04310	Secreted Signaling	wg - (fz2_arr)
wg_fz3_arr	wg_fz3_arr	Wnt-TCF	wg	fz3_arr	Wnt agonist	Wnt antagonist	Wnt activation receptor		dme04310	Secreted Signaling	wg - (fz3_arr)
wg_fz4_arr	wg_fz4_arr	Wnt-TCF	wg	fz4_arr	Wnt agonist	Wnt antagonist	Wnt activation receptor		dme04310	Secreted Signaling	wg - (fz4_arr)
Wnt6_fz_arr	Wnt6_fz_arr	Wnt-TCF	Wnt6	fz_arr	Wnt agonist	Wnt antagonist	Wnt activation receptor		dme04310	Secreted Signaling	Wnt6 - (fz_arr)
Wnt6_fz2_arr	Wnt6_fz2_arr	Wnt-TCF	Wnt6	fz2_arr	Wnt agonist	Wnt antagonist	Wnt activation receptor		dme04310	Secreted Signaling	Wnt6 - (fz2_arr)
Wnt6_fz3_arr	Wnt6_fz3_arr	Wnt-TCF	Wnt6	fz3_arr	Wnt agonist	Wnt antagonist	Wnt activation receptor		dme04310	Secreted Signaling	Wnt6 - (fz3_arr)
Wnt6_fz4_arr	Wnt6_fz4_arr	Wnt-TCF	Wnt6	fz4_arr	Wnt agonist	Wnt antagonist	Wnt activation receptor		dme04310	Secreted Signaling	Wnt6 - (fz4_arr)
Wnt10_fz_arr	Wnt10_fz_arr	Wnt-TCF	Wnt10	fz_arr	Wnt agonist	Wnt antagonist	Wnt activation receptor		dme04310	Secreted Signaling	Wnt10 - (fz_arr)
Wnt10_fz2_arr	Wnt10_fz2_arr	Wnt-TCF	Wnt10	fz2_arr	Wnt agonist	Wnt antagonist	Wnt activation receptor		dme04310	Secreted Signaling	Wnt10 - (fz2_arr)
Wnt10_fz3_arr	Wnt10_fz3_arr	Wnt-TCF	Wnt10	fz3_arr	Wnt agonist	Wnt antagonist	Wnt activation receptor		dme04310	Secreted Signaling	Wnt10 - (fz3_arr)
Wnt10_fz4_arr	Wnt10_fz4_arr	Wnt-TCF	Wnt10	fz4_arr	Wnt agonist	Wnt antagonist	Wnt activation receptor		dme04310	Secreted Signaling	Wnt10 - (fz4_arr)
Wnt5_fz_arr	Wnt5_fz_arr	Wnt-TCF	Wnt5	fz_arr	Wnt agonist	Wnt antagonist	Wnt activation receptor		dme04310	Secreted Signaling	Wnt5 - (fz_arr)
Wnt5_fz2_arr	Wnt5_fz2_arr	Wnt-TCF	Wnt5	fz2_arr	Wnt agonist	Wnt antagonist	Wnt activation receptor		dme04310	Secreted Signaling	Wnt5 - (fz2_arr)
Wnt5_fz3_arr	Wnt5_fz3_arr	Wnt-TCF	Wnt5	fz3_arr	Wnt agonist	Wnt antagonist	Wnt activation receptor		dme04310	Secreted Signaling	Wnt5 - (fz3_arr)
Wnt5_fz4_arr	Wnt5_fz4_arr	Wnt-TCF	Wnt5	fz4_arr	Wnt agonist	Wnt antagonist	Wnt activation receptor		dme04310	Secreted Signaling	Wnt5 - (fz4_arr)
wntD_fz_arr	wntD_fz_arr	Wnt-TCF	wntD	fz_arr	Wnt agonist	Wnt antagonist	Wnt activation receptor		dme04310	Secreted Signaling	wntD - (fz_arr)
wntD_fz2_arr	wntD_fz2_arr	Wnt-TCF	wntD	fz2_arr	Wnt agonist	Wnt antagonist	Wnt activation receptor		dme04310	Secreted Signaling	wntD - (fz2_arr)
wntD_fz3_arr	wntD_fz3_arr	Wnt-TCF	wntD	fz3_arr	Wnt agonist	Wnt antagonist	Wnt activation receptor		dme04310	Secreted Signaling	wntD - (fz3_arr)
wntD_fz4_arr	wntD_fz4_arr	Wnt-TCF	wntD	fz4_arr	Wnt agonist	Wnt antagonist	Wnt activation receptor		dme04310	Secreted Signaling	wntD - (fz4_arr)
Wnt4_fz_arr	Wnt4_fz_arr	Wnt-TCF	Wnt4	fz_arr	Wnt agonist	Wnt antagonist	Wnt activation receptor		flybase	Secreted Signaling	Wnt4 - (fz_arr)
Wnt4_fz2_arr	Wnt4_fz2_arr	Wnt-TCF	Wnt4	fz2_arr	Wnt agonist	Wnt antagonist	Wnt activation receptor		flybase	Secreted Signaling	Wnt4 - (fz2_arr)
Wnt4_fz3_arr	Wnt4_fz3_arr	Wnt-TCF	Wnt4	fz3_arr	Wnt agonist	Wnt antagonist	Wnt activation receptor		flybase	Secreted Signaling	Wnt4 - (fz3_arr)
Wnt4_fz4_arr	Wnt4_fz4_arr	Wnt-TCF	Wnt4	fz4_arr	Wnt agonist	Wnt antagonist	Wnt activation receptor		flybase	Secreted Signaling	Wnt4 - (fz4_arr)
Wnt2_fz_arr	Wnt2_fz_arr	Wnt-TCF	Wnt2	fz_arr	Wnt agonist	Wnt antagonist	Wnt activation receptor		flybase	Secreted Signaling	Wnt2 - (fz_arr)
Wnt2_fz2_arr	Wnt2_fz2_arr	Wnt-TCF	Wnt2	fz2_arr	Wnt agonist	Wnt antagonist	Wnt activation receptor		flybase	Secreted Signaling	Wnt2 - (fz2_arr)
Wnt2_fz3_arr	Wnt2_fz3_arr	Wnt-TCF	Wnt2	fz3_arr	Wnt agonist	Wnt antagonist	Wnt activation receptor		flybase	Secreted Signaling	Wnt2 - (fz3_arr)
Wnt2_fz4_arr	Wnt2_fz4_arr	Wnt-TCF	Wnt2	fz4_arr	Wnt agonist	Wnt antagonist	Wnt activation receptor		flybase	Secreted Signaling	Wnt2 - (fz4_arr)
Wnt5_fz	Wnt5_fz	Wnt/Ca2+	Wnt5	fz			Wnt_Ca2+ activation receptor		dme04310	Secreted Signaling	Wnt5 - (fz)
Wnt5_fz2	Wnt5_fz2	Wnt/Ca2+	Wnt5	fz2			Wnt_Ca2+ activation receptor		dme04310	Secreted Signaling	Wnt5 - (fz2)
Wnt5_fz3	Wnt5_fz3	Wnt/Ca2+	Wnt5	fz3			Wnt_Ca2+ activation receptor		dme04310	Secreted Signaling	Wnt5 - (fz3)
Wnt5_fz4	Wnt5_fz4	Wnt/Ca2+	Wnt5	fz4					dme04310	Secreted Signaling	Wnt5 - (fz4)
Dl_N	Dl_N	Notch	Dl	N	Notch agonist	Notch antagonist			Flybase; dme04330	Secreted Signaling	Dl - (N)
Ser_N	Ser_N	Notch	Ser	N	Notch agonist	Notch antagonist			Flybase; dme04330	Secreted Signaling	Ser - (N)
wry_N	wry_N	Notch	wry	N	Notch agonist	Notch antagonist			flybase	Secreted Signaling	wry - (N)
Pvf1_Pvr	Pvf1_Pvr	Pvr	Pvf1	Pvr					Flybase	Secreted Signaling	Pvf1 - (Pvr)
Pvf2_Pvr	Pvf2_Pvr	Pvr	Pvf2	Pvr					flybase	Secreted Signaling	Pvf2 - (Pvr)
Pvf3_Pvr	Pvf3_Pvr	Pvr	Pvf3	Pvr					flybase	Secreted Signaling	Pvf3 - (Pvr)
ds_ft	ds_ft	Hippo	ds	ft					dme04391	Secreted Signaling	ds - (ft)
crb_crb	crb_crb	Hippo	crb	crb					dme04391	Cell-Cell Contact	crb - (crb)
ed_ed	ed_ed	Hippo	ed	ed					dme04391	Cell-Cell Contact	ed - (ed)
fj_ft	fj_ft	Hippo	fj	ft					FlyPhone	Cell-Cell Contact	fj - (ft)
Col4a1_IntegrinA1_B1	Col4a1_IntegrinA1_B1	Collagens	Col4a1	IntegrinA1_B1					Flybase INTEGRINS Gene Group ; dme04512	ECM-receptor	Col4a1 - (IntegrinA1_B1)
vkg_IntegrinA1_B1	vkg_IntegrinA1_B1	Collagens	vkg	IntegrinA1_B1					Flybase INTEGRINS Gene Group ; dme04512	ECM-receptor	vkg - (IntegrinA1_B1)
Col4a1_IntegrinA2_B1	Col4a1_IntegrinA2_B1	Collagens	Col4a1	IntegrinA2_B1					Flybase INTEGRINS Gene Group ; dme04512	ECM-receptor	Col4a1 - (IntegrinA2_B1)
vkg_IntegrinA2_B1	vkg_IntegrinA2_B1	Collagens	vkg	IntegrinA2_B1					Flybase INTEGRINS Gene Group ; dme04512	ECM-receptor	vkg - (IntegrinA2_B1)
Col4a1_IntegrinA3_B1	Col4a1_IntegrinA3_B1	Collagens	Col4a1	IntegrinA3_B1					Flybase INTEGRINS Gene Group ; dme04512	ECM-receptor	Col4a1 - (IntegrinA3_B1)
vkg_IntegrinA3_B1	vkg_IntegrinA3_B1	Collagens	vkg	IntegrinA3_B1					Flybase INTEGRINS Gene Group ; dme04512	ECM-receptor	vkg - (IntegrinA3_B1)
Col4a1_Sdc	Col4a1_Sdc	Collagens	Col4a1	Sdc					dme04512; Flybase	ECM-receptor	Col4a1 - (Sdc)
vkg_Sdc	vkg_Sdc	Collagens	vkg	Sdc					dme04512; Flybase	ECM-receptor	vkg - (Sdc)
LanA_IntegrinA1_B1	LanA_IntegrinA1_B1	Laminin	LanA	IntegrinA1_B1					Flybase INTEGRINS Gene Group ; dme04512	ECM-receptor	LanA - (IntegrinA1_B1)
LanB1_IntegrinA1_B1	LanB1_IntegrinA1_B1	Laminin	LanB1	IntegrinA1_B1					Flybase INTEGRINS Gene Group ; dme04512	ECM-receptor	LanB1 - (IntegrinA1_B1)
LanB2_IntegrinA1_B1	LanB2_IntegrinA1_B1	Laminin	LanB2	IntegrinA1_B1					Flybase INTEGRINS Gene Group ; dme04512	ECM-receptor	LanB2 - (IntegrinA1_B1)
wb_IntegrinA1_B1	wb_IntegrinA1_B1	Laminin	wb	IntegrinA1_B1					Flybase INTEGRINS Gene Group ; dme04512	ECM-receptor	wb - (IntegrinA1_B1)
LanA_IntegrinA2_B1	LanA_IntegrinA2_B1	Laminin	LanA	IntegrinA2_B1					Flybase INTEGRINS Gene Group ; dme04512	ECM-receptor	LanA - (IntegrinA2_B1)
LanB1_IntegrinA2_B1	LanB1_IntegrinA2_B1	Laminin	LanB1	IntegrinA2_B1					Flybase INTEGRINS Gene Group ; dme04512	ECM-receptor	LanB1 - (IntegrinA2_B1)
LanB2_IntegrinA2_B1	LanB2_IntegrinA2_B1	Laminin	LanB2	IntegrinA2_B1					Flybase INTEGRINS Gene Group ; dme04512	ECM-receptor	LanB2 - (IntegrinA2_B1)
wb_IntegrinA2_B1	wb_IntegrinA2_B1	Laminin	wb	IntegrinA2_B1					Flybase INTEGRINS Gene Group ; dme04512	ECM-receptor	wb - (IntegrinA2_B1)
LanA_IntegrinA3_B1	LanA_IntegrinA3_B1	Laminin	LanA	IntegrinA3_B1					Flybase INTEGRINS Gene Group ; dme04512	ECM-receptor	LanA - (IntegrinA3_B1)
LanB1_IntegrinA3_B1	LanB1_IntegrinA3_B1	Laminin	LanB1	IntegrinA3_B1					Flybase INTEGRINS Gene Group ; dme04512	ECM-receptor	LanB1 - (IntegrinA3_B1)
LanB2_IntegrinA3_B1	LanB2_IntegrinA3_B1	Laminin	LanB2	IntegrinA3_B1					Flybase INTEGRINS Gene Group ; dme04512	ECM-receptor	LanB2 - (IntegrinA3_B1)
wb_IntegrinA3_B1	wb_IntegrinA3_B1	Laminin	wb	IntegrinA3_B1					Flybase INTEGRINS Gene Group ; dme04512	ECM-receptor	wb - (IntegrinA3_B1)
LanA_CG3168	LanA_CG3168	Laminin	LanA	CG3168					dme04512	ECM-receptor	LanA - (CG3168)
LanB1_CG3168	LanB1_CG3168	Laminin	LanB1	CG3168					dme04512	ECM-receptor	LanB1 - (CG3168)
LanB2_CG3168	LanB2_CG3168	Laminin	LanB2	CG3168					dme04512	ECM-receptor	LanB2 - (CG3168)
wb_CG3168	wb_CG3168	Laminin	wb	CG3168					dme04512	ECM-receptor	wb - (CG3168)
LanA_Dg	LanA_Dg	Laminin	LanA	Dg					dme04512	ECM-receptor	LanA - (Dg)
LanB1_Dg	LanB1_Dg	Laminin	LanB1	Dg					dme04512	ECM-receptor	LanB1 - (Dg)
LanB2_Dg	LanB2_Dg	Laminin	LanB2	Dg					dme04512	ECM-receptor	LanB2 - (Dg)
wb_Dg	wb_Dg	Laminin	wb	Dg					dme04512	ECM-receptor	wb - (Dg)
Tsp_IntegrinA3_B1	Tsp_IntegrinA3_B1	THBS	Tsp	IntegrinA3_B1					dme04512	ECM-receptor	Tsp - (IntegrinA3_B1)
Tsp_Sdc	Tsp_Sdc	THBS	Tsp	Sdc					dme04512; Flybase	ECM-receptor	Tsp - (Sdc)
shv_mys	shv_mys	Integrin	shv	mys					flybase	ECM-receptor	shv - (mys)
NT1_Tl	NT1_Tl	Toll	NT1	Tl					flybase	Secreted Signaling	NT1 - (Tl)
spz_Tl	spz_Tl	Toll	spz	Tl					flybase	Secreted Signaling	spz - (Tl)
spz3_Tl	spz3_Tl	Toll	spz3	Tl					flybase	Secreted Signaling	spz3 - (Tl)
spz4_Tl	spz4_Tl	Toll	spz4	Tl					flybase	Secreted Signaling	spz4 - (Tl)
spz5_Tl	spz5_Tl	Toll	spz5	Tl					flybase	Secreted Signaling	spz5 - (Tl)
spz6_Tl	spz6_Tl	Toll	spz6	Tl					flybase	Secreted Signaling	spz6 - (Tl)
NT1_Toll-4	NT1_Toll-4	Toll	NT1	Toll-4					flybase	Secreted Signaling	NT1 - (Toll-4)
spz_Toll-4	spz_Toll-4	Toll	spz	Toll-4					flybase	Secreted Signaling	spz - (Toll-4)
spz3_Toll-4	spz3_Toll-4	Toll	spz3	Toll-4					flybase	Secreted Signaling	spz3 - (Toll-4)
spz4_Toll-4	spz4_Toll-4	Toll	spz4	Toll-4					flybase	Secreted Signaling	spz4 - (Toll-4)
spz5_Toll-4	spz5_Toll-4	Toll	spz5	Toll-4					flybase	Secreted Signaling	spz5 - (Toll-4)
spz6_Toll-4	spz6_Toll-4	Toll	spz6	Toll-4					flybase	Secreted Signaling	spz6 - (Toll-4)
NT1_Toll-6	NT1_Toll-6	Toll	NT1	Toll-6					flybase	Secreted Signaling	NT1 - (Toll-6)
spz_Toll-6	spz_Toll-6	Toll	spz	Toll-6					flybase	Secreted Signaling	spz - (Toll-6)
spz3_Toll-6	spz3_Toll-6	Toll	spz3	Toll-6					flybase	Secreted Signaling	spz3 - (Toll-6)
spz4_Toll-6	spz4_Toll-6	Toll	spz4	Toll-6					flybase	Secreted Signaling	spz4 - (Toll-6)
spz5_Toll-6	spz5_Toll-6	Toll	spz5	Toll-6					flybase	Secreted Signaling	spz5 - (Toll-6)
spz6_Toll-6	spz6_Toll-6	Toll	spz6	Toll-6					flybase	Secreted Signaling	spz6 - (Toll-6)
NT1_Toll-7	NT1_Toll-7	Toll	NT1	Toll-7					flybase	Secreted Signaling	NT1 - (Toll-7)
spz_Toll-7	spz_Toll-7	Toll	spz	Toll-7					flybase	Secreted Signaling	spz - (Toll-7)
spz3_Toll-7	spz3_Toll-7	Toll	spz3	Toll-7					flybase	Secreted Signaling	spz3 - (Toll-7)
spz4_Toll-7	spz4_Toll-7	Toll	spz4	Toll-7					flybase	Secreted Signaling	spz4 - (Toll-7)
spz5_Toll-7	spz5_Toll-7	Toll	spz5	Toll-7					flybase	Secreted Signaling	spz5 - (Toll-7)
spz6_Toll-7	spz6_Toll-7	Toll	spz6	Toll-7					flybase	Secreted Signaling	spz6 - (Toll-7)
NT1_Toll-9	NT1_Toll-9	Toll	NT1	Toll-9					flybase	Secreted Signaling	NT1 - (Toll-9)
spz_Toll-9	spz_Toll-9	Toll	spz	Toll-9					flybase	Secreted Signaling	spz - (Toll-9)
spz3_Toll-9	spz3_Toll-9	Toll	spz3	Toll-9					flybase	Secreted Signaling	spz3 - (Toll-9)
spz4_Toll-9	spz4_Toll-9	Toll	spz4	Toll-9					flybase	Secreted Signaling	spz4 - (Toll-9)
spz5_Toll-9	spz5_Toll-9	Toll	spz5	Toll-9					flybase	Secreted Signaling	spz5 - (Toll-9)
spz6_Toll-9	spz6_Toll-9	Toll	spz6	Toll-9					flybase	Secreted Signaling	spz6 - (Toll-9)
NT1_Tollo	NT1_Tollo	Toll	NT1	Tollo					flybase	Secreted Signaling	NT1 - (Tollo)
spz_Tollo	spz_Tollo	Toll	spz	Tollo					flybase	Secreted Signaling	spz - (Tollo)
spz3_Tollo	spz3_Tollo	Toll	spz3	Tollo					flybase	Secreted Signaling	spz3 - (Tollo)
spz4_Tollo	spz4_Tollo	Toll	spz4	Tollo					flybase	Secreted Signaling	spz4 - (Tollo)
spz5_Tollo	spz5_Tollo	Toll	spz5	Tollo					flybase	Secreted Signaling	spz5 - (Tollo)
spz6_Tollo	spz6_Tollo	Toll	spz6	Tollo					flybase	Secreted Signaling	spz6 - (Tollo)
NT1_Tehao	NT1_Tehao	Toll	NT1	Tehao					flybase	Secreted Signaling	NT1 - (Tehao)
spz_Tehao	spz_Tehao	Toll	spz	Tehao					flybase	Secreted Signaling	spz - (Tehao)
spz3_Tehao	spz3_Tehao	Toll	spz3	Tehao					flybase	Secreted Signaling	spz3 - (Tehao)
spz4_Tehao	spz4_Tehao	Toll	spz4	Tehao					flybase	Secreted Signaling	spz4 - (Tehao)
spz5_Tehao	spz5_Tehao	Toll	spz5	Tehao					flybase	Secreted Signaling	spz5 - (Tehao)
spz6_Tehao	spz6_Tehao	Toll	spz6	Tehao					flybase	Secreted Signaling	spz6 - (Tehao)
NT1_MstProx	NT1_MstProx	Toll	NT1	MstProx					flybase	Secreted Signaling	NT1 - (MstProx)
spz_MstProx	spz_MstProx	Toll	spz	MstProx					flybase	Secreted Signaling	spz - (MstProx)
spz3_MstProx	spz3_MstProx	Toll	spz3	MstProx					flybase	Secreted Signaling	spz3 - (MstProx)
spz4_MstProx	spz4_MstProx	Toll	spz4	MstProx					flybase	Secreted Signaling	spz4 - (MstProx)
spz5_MstProx	spz5_MstProx	Toll	spz5	MstProx					flybase	Secreted Signaling	spz5 - (MstProx)
spz6_MstProx	spz6_MstProx	Toll	spz6	MstProx					flybase	Secreted Signaling	spz6 - (MstProx)
NT1_18w	NT1_18w	Toll	NT1	18w					flybase	Secreted Signaling	NT1 - (18w)
spz_18w	spz_18w	Toll	spz	18w					flybase	Secreted Signaling	spz - (18w)
spz3_18w	spz3_18w	Toll	spz3	18w					flybase	Secreted Signaling	spz3 - (18w)
spz4_18w	spz4_18w	Toll	spz4	18w					flybase	Secreted Signaling	spz4 - (18w)
spz5_18w	spz5_18w	Toll	spz5	18w					flybase	Secreted Signaling	spz5 - (18w)
spz6_18w	spz6_18w	Toll	spz6	18w					flybase	Secreted Signaling	spz6 - (18w)
Eh_EcR_usp	Eh_EcR_usp	Other	Eh	EcR_usp					flybase (unvalidated)	Secreted Signaling	Eh - (EcR_usp)
Eh_DopEcR	Eh_DopEcR	Other	Eh	DopEcR					flybase (unvalidated)	Secreted Signaling	Eh - (DopEcR)
Eh_Dop1R1	Eh_Dop1R1	Other	Eh	Dop1R1					flybase (unvalidated)	Secreted Signaling	Eh - (Dop1R1)
Eh_Dop1R2	Eh_Dop1R2	Other	Eh	Dop1R2					flybase (unvalidated)	Secreted Signaling	Eh - (Dop1R2)
Eh_MSBP	Eh_MSBP	Other	Eh	MSBP					flybase (unvalidated)	Secreted Signaling	Eh - (MSBP)
ETH_EcR_usp	ETH_EcR_usp	Other	ETH	EcR_usp					flybase (unvalidated)	Secreted Signaling	ETH - (EcR_usp)
ETH_DopEcR	ETH_DopEcR	Other	ETH	DopEcR					flybase (unvalidated)	Secreted Signaling	ETH - (DopEcR)
ETH_Dop1R1	ETH_Dop1R1	Other	ETH	Dop1R1					flybase (unvalidated)	Secreted Signaling	ETH - (Dop1R1)
ETH_Dop1R2	ETH_Dop1R2	Other	ETH	Dop1R2					flybase (unvalidated)	Secreted Signaling	ETH - (Dop1R2)
ETH_MSBP	ETH_MSBP	Other	ETH	MSBP					flybase (unvalidated)	Secreted Signaling	ETH - (MSBP)
Gpa2_Gpb5_Lgr1	Gpa2_Gpb5_Lgr1	Other	Gpa2_Gpb5	Lgr1					flybase	Secreted Signaling	Gpa2_Gpb5 - (Lgr1)
Akh_AkhR	Akh_AkhR	Other	Akh	AkhR					FlyPhone	Secreted Signaling	Akh - (AkhR)
CCAP_AkhR	CCAP_AkhR	Other	CCAP	AkhR					FlyPhone	Secreted Signaling	CCAP - (AkhR)
Crz_AkhR	Crz_AkhR	Other	Crz	AkhR					FlyPhone	Secreted Signaling	Crz - (AkhR)
Akh_CCAP-R	Akh_CCAP-R	Other	Akh	CCAP-R					FlyPhone	Secreted Signaling	Akh - (CCAP-R)
Crz_CCAP-R	Crz_CCAP-R	Other	Crz	CCAP-R					FlyPhone	Secreted Signaling	Crz - (CCAP-R)
Akh_CrzR	Akh_CrzR	Other	Akh	CrzR					FlyPhone	Secreted Signaling	Akh - (CrzR)
Dh31_Dh31-R	Dh31_Dh31-R	Other	Dh31	Dh31-R					FlyPhone	Secreted Signaling	Dh31 - (Dh31-R)
Dh44_Dh44-R1	Dh44_Dh44-R1	Other	Dh44	Dh44-R1					FlyPhone	Secreted Signaling	Dh44 - (Dh44-R1)
Dh44_Dh44-R2	Dh44_Dh44-R2	Other	Dh44	Dh44-R2					FlyPhone	Secreted Signaling	Dh44 - (Dh44-R2)
ETH_ETHR	ETH_ETHR	Other	ETH	ETHR					FlyPhone	Secreted Signaling	ETH - (ETHR)
Gpa2_Lgr1	Gpa2_Lgr1	Other	Gpa2	Lgr1					FlyPhone	Secreted Signaling	Gpa2 - (Lgr1)
Gpb5_Lgr1	Gpb5_Lgr1	Other	Gpb5	Lgr1					FlyPhone	Secreted Signaling	Gpb5 - (Lgr1)
Lk_Lkr	Lk_Lkr	Other	Lk	Lkr					FlyPhone	Secreted Signaling	Lk - (Lkr)
fog_mthl1	fog_mthl1	Other	fog	mthl1					FlyPhone	Secreted Signaling	fog - (mthl1)
Gbp1_mthl10	Gbp1_mthl10	Other	Gbp1	mthl10					FlyPhone	Secreted Signaling	Gbp1 - (mthl10)
Capa_PK2-R2	Capa_PK2-R2	Other	Capa	PK2-R2					FlyPhone	Secreted Signaling	Capa - (PK2-R2)
ETH_PK2-R2	ETH_PK2-R2	Other	ETH	PK2-R2					FlyPhone	Secreted Signaling	ETH - (PK2-R2)
RYa_RYa-R	RYa_RYa-R	Other	RYa	RYa-R					FlyPhone	Secreted Signaling	RYa - (RYa-R)
Dup99B_SPR	Dup99B_SPR	Other	Dup99B	SPR					FlyPhone	Secreted Signaling	Dup99B - (SPR)
Mip_SPR	Mip_SPR	Other	Mip	SPR					FlyPhone	Secreted Signaling	Mip - (SPR)
SP_SPR	SP_SPR	Other	SP	SPR					FlyPhone	Secreted Signaling	SP - (SPR)
Trissin_TrissinR	Trissin_TrissinR	Other	Trissin	TrissinR					FlyPhone	Secreted Signaling	Trissin - (TrissinR)
AstA_AstA-R1	AstA_AstA-R1	Other	AstA	AstA-R1					FlyPhone	Secreted Signaling	AstA - (AstA-R1)
AstA_AstA-R2	AstA_AstA-R2	Other	AstA	AstA-R2					FlyPhone	Secreted Signaling	AstA - (AstA-R2)
Capa_CapaR	Capa_CapaR	Other	Capa	CapaR					FlyPhone	Secreted Signaling	Capa - (CapaR)
CCAP_CCAP-R	CCAP_CCAP-R	Other	CCAP	CCAP-R					FlyPhone	Secreted Signaling	CCAP - (CCAP-R)
Dsk_CCKLR-17D1	Dsk_CCKLR-17D1	Other	Dsk	CCKLR-17D1					FlyPhone	Secreted Signaling	Dsk - (CCKLR-17D1)
Crz_CrzR	Crz_CrzR	Other	Crz	CrzR					FlyPhone	Secreted Signaling	Crz - (CrzR)
FMRFa_FMRFaR	FMRFa_FMRFaR	Other	FMRFa	FMRFaR					FlyPhone	Secreted Signaling	FMRFa - (FMRFaR)
Ms_MsR1	Ms_MsR1	Other	Ms	MsR1					FlyPhone	Secreted Signaling	Ms - (MsR1)
Ms_MsR2	Ms_MsR2	Other	Ms	MsR2					FlyPhone	Secreted Signaling	Ms - (MsR2)
NPF_NPFR	NPF_NPFR	Other	NPF	NPFR					FlyPhone	Secreted Signaling	NPF - (NPFR)
Pdf_Pdfr	Pdf_Pdfr	Other	Pdf	Pdfr					FlyPhone	Secreted Signaling	Pdf - (Pdfr)
Capa_PK1-R	Capa_PK1-R	Other	Capa	PK1-R					FlyPhone	Secreted Signaling	Capa - (PK1-R)
Hug_PK2-R1	Hug_PK2-R1	Other	Hug	PK2-R1					FlyPhone	Secreted Signaling	Hug - (PK2-R1)
Hug_PK2-R2	Hug_PK2-R2	Other	Hug	PK2-R2					FlyPhone	Secreted Signaling	Hug - (PK2-R2)
Proc_Proc-R	Proc_Proc-R	Other	Proc	Proc-R					FlyPhone	Secreted Signaling	Proc - (Proc-R)
Burs_rk	Burs_rk	Other	Burs	rk					FlyPhone	Secreted Signaling	Burs - (rk)
Pburs_rk	Pburs_rk	Other	Pburs	rk					FlyPhone	Secreted Signaling	Pburs - (rk)
SIFa_SIFaR	SIFa_SIFaR	Other	SIFa	SIFaR					FlyPhone	Secreted Signaling	SIFa - (SIFaR)
sNPF_sNPF-R	sNPF_sNPF-R	Other	sNPF	sNPF-R					FlyPhone	Secreted Signaling	sNPF - (sNPF-R)
Ephrin_Eph	Ephrin_Eph	Other	Ephrin	Eph					FlyPhone	Secreted Signaling	Ephrin - (Eph)
Sema1a_PlexA	Sema1a_PlexA	Other	Sema1a	PlexA					FlyPhone	Secreted Signaling	Sema1a - (PlexA)
Sema2a_PlexA	Sema2a_PlexA	Other	Sema2a	PlexA					FlyPhone	Secreted Signaling	Sema2a - (PlexA)
Sema2a_PlexB	Sema2a_PlexB	Other	Sema2a	PlexB					FlyPhone	Secreted Signaling	Sema2a - (PlexB)
Sema5c_PlexA	Sema5c_PlexA	Other	Sema5c	PlexA					FlyPhone	Secreted Signaling	Sema5c - (PlexA)
Sema1a_otk	Sema1a_otk	Other	Sema1a	otk					FlyPhone	Secreted Signaling	Sema1a - (otk)
Wnt5_drl	Wnt5_drl	Other	Wnt5	drl					FlyPhone	Secreted Signaling	Wnt5 - (drl)
Wnt5_Drl-2	Wnt5_Drl-2	Other	Wnt5	Drl-2					FlyPhone	Secreted Signaling	Wnt5 - (Drl-2)
Wnt4_fj	Wnt4_fj	Other	Wnt4	fj					FlyPhone	Secreted Signaling	Wnt4 - (fj)
ft_ds	ft_ds	Other	ft	ds					FlyPhone	Secreted Signaling	ft - (ds)
Cad74A_Cad74A	Cad74A_Cad74A	Other	Cad74A	Cad74A					FlyPhone	Secreted Signaling	Cad74A - (Cad74A)
CadN_CadN	CadN_CadN	Other	CadN	CadN					FlyPhone	Secreted Signaling	CadN - (CadN)
Dscam2_Dscam2	Dscam2_Dscam2	Other	Dscam2	Dscam2					FlyPhone	Secreted Signaling	Dscam2 - (Dscam2)
Dscam3_Dscam3	Dscam3_Dscam3	Other	Dscam3	Dscam3					FlyPhone	Secreted Signaling	Dscam3 - (Dscam3)
shg_shg	shg_shg	Other	shg	shg					FlyPhone	Secreted Signaling	shg - (shg)
Wnt2_otk	Wnt2_otk	Other	Wnt2	otk					FlyPhone	Secreted Signaling	Wnt2 - (otk)
Wnt2_otk2	Wnt2_otk2	Other	Wnt2	otk2					FlyPhone	Secreted Signaling	Wnt2 - (otk2)
Wnt4_otk	Wnt4_otk	Other	Wnt4	otk					FlyPhone	Secreted Signaling	Wnt4 - (otk)
Ilp8_drl	Ilp8_drl	Other	Ilp8	drl					FlyPhone	Secreted Signaling	Ilp8 - (drl)
PlexA_Gyc76C	PlexA_Gyc76C	Other	PlexA	Gyc76C					FlyPhone	Secreted Signaling	PlexA - (Gyc76C)
Nplp1_Gyc76C	Nplp1_Gyc76C	Other	Nplp1	Gyc76C					FlyPhone	Secreted Signaling	Nplp1 - (Gyc76C)
spz5_kek2	spz5_kek2	Other	spz5	kek2					FlyPhone	Secreted Signaling	spz5 - (kek2)
spz5_kek5	spz5_kek5	Other	spz5	kek5					FlyPhone	Secreted Signaling	spz5 - (kek5)
NT1_kek6	NT1_kek6	Other	NT1	kek6					FlyPhone	Secreted Signaling	NT1 - (kek6)
spz5_kek6	spz5_kek6	Other	spz5	kek6					FlyPhone	Secreted Signaling	spz5 - (kek6)
hh_boi	hh_boi	Other	hh	boi					FlyPhone	Secreted Signaling	hh - (boi)
hh_ihog	hh_ihog	Other	hh	ihog					FlyPhone	Secreted Signaling	hh - (ihog)
Tig_if	Tig_if	Other	Tig	if					FlyPhone	Secreted Signaling	Tig - (if)
Tig_mys	Tig_mys	Other	Tig	mys					FlyPhone	Secreted Signaling	Tig - (mys)
Sema2b_PlexB	Sema2b_PlexB	Other	Sema2b	PlexB					FlyPhone	Secreted Signaling	Sema2b - (PlexB)
Tk_TkR86C	Tk_TkR86C	Other	Tk	TkR86C					FlyPhone	Secreted Signaling	Tk - (TkR86C)
Tk_TkR99D	Tk_TkR99D	Other	Tk	TkR99D					FlyPhone	Secreted Signaling	Tk - (TkR99D)
jeb_Alk	jeb_Alk	Other	jeb	Alk					FlyPhone	Secreted Signaling	jeb - (Alk)

## Sheet: drosophila_complex_input
	subunit_1	subunit_2
tkv_put	tkv	put
sax_put	sax	put
tkv_wit	tkv	wit
sax_wit	sax	wit
babo_put	babo	put
fz_arr	fz	arr
fz2_arr	fz2	arr
fz3_arr	fz3	arr
fz4_arr	fz4	arr
IntegrinA1_B1	mew	mys
IntegrinA2_B1	if	mys
IntegrinA3_B1	scb	mys
EcR_usp	EcR	usp
Gpa2_Gpb5	Gpa2	Gpb5

## Sheet: drosophila_cofactor_input
	cofactor1	cofactor2	cofactor3	cofactor4
activin antagonist	Fs
Egfr agonist	grk	Krn	spi	vn
Egfr antagonist	aos
hh activation receptor	smo
Insulin-like inhibition receptor	Sdr
Wnt agonist	por
Wnt antagonist	Notum	shf
Wnt activation receptor	dally
Wnt_Ca2+ activation receptor	drl	dnt
Notch agonist	fng
Notch antagonist	dsh	numb

## Sheet: drosophila_geneInfo_input
	Symbol
FBgn0031081	Nep3
FBgn0052826	tRNA:Pro-CGG-1-1
FBgn0031085	CG9570
FBgn0062565	Or19b
FBgn0031088	CG15322
FBgn0041626	Or19a
FBgn0040784	karr
FBgn0031086	fd19B
FBgn0031082	CG17003
FBgn0031080	CG12655
FBgn0052821	CR32821
FBgn0053217	CG33217
FBgn0052350	Vps11
FBgn0024733	RpL10
FBgn0040372	G9a
FBgn0000316	cin
FBgn0024989	CG3777
FBgn0040371	CG12470
FBgn0029521	Or1a
FBgn0004034	y
FBgn0000022	ac
FBgn0004170	sc
FBgn0002561	l(1)sc
FBgn0000137	ase
FBgn0029522	CG13373
FBgn0052817	CG32817
FBgn0029524	CG3176
FBgn0023536	CG3156
FBgn0023534	CG17778
FBgn0023535	arg
FBgn0023537	CG17896
FBgn0029525	CG18273
FBgn0029523	CR18275
FBgn0010019	Cyp4g1
FBgn0011822	Pgcl
FBgn0052816	CG32816
FBgn0040370	CG13375
FBgn0040373	CG3038
FBgn0000108	Appl
FBgn0025640	CG13369
FBgn0025635	CG17829
FBgn0001341	Mybbp1A
FBgn0003575	su(sable)
FBgn0025634	CG13367
FBgn0025638	Roc1a
FBgn0040383	CG5254
FBgn0040382	CG5273
FBgn0027343	fz3
FBgn0025621	CG16989
FBgn0029535	CG14635
FBgn0026874	CG13358
FBgn0025616	CG13359
FBgn0015799	Rbf
FBgn0025620	CG13360
FBgn0015288	RpL22
FBgn0029532	CG13361
FBgn0029531	CG13362
FBgn0025639	Hmt4-20
FBgn0002579	RpL36
FBgn0026879	CG13364
FBgn0029529	CG13365
FBgn0025633	CG13366
FBgn0040892	CG14634
FBgn0040341	CG11664
FBgn0029539	CG11663
FBgn0040339	MED22
FBgn0052815	CG32815
FBgn0040340	TRAM
FBgn0040347	mus81
FBgn0042146	CG18823
FBgn0029552	CG14631
FBgn0040337	CG3021
FBgn0040398	CG14629
FBgn0040365	CG14628
FBgn0040397	CG3655
FBgn0026143	Cdc45
FBgn0040351	CG11638
FBgn0040338	TfIIA-S-2
FBgn0040350	CG3690
FBgn0040349	CG3699
FBgn0040348	CG3703
FBgn0040346	CG3704
FBgn0040342	CG3706
FBgn0040345	CG3708
FBgn0040343	CG3713
FBgn0052814	CG32814
FBgn0040364	CG11378
FBgn0040362	CG11379
FBgn0040361	CG14627
FBgn0040360	CG14626
FBgn0040359	CG11380
FBgn0040358	CG14625
FBgn0029568	CG11381
FBgn0040357	CG14624
FBgn0040367	CG11382
FBgn0025642	CG32812
FBgn0004650	fs(1)N
FBgn0024362	Naa30A
FBgn0024361	Tsp2A
FBgn0024364	CG11417
FBgn0029573	CG14770
FBgn0024987	ssx
FBgn0023169	AMPKalpha
FBgn0052813	CG32813
FBgn0024985	Rilpl
FBgn0027794	Lrpprc2
FBgn0027795	CG14785
FBgn0024986	CG3719
FBgn0000826	png
FBgn0024365	CG12773
FBgn0024360	MTPAP
FBgn0024366	CG11409
FBgn0025641	DAAM
FBgn0052811	CG32811
FBgn0028550	Atf3
FBgn0026876	CG11403
FBgn0040366	CG11398
FBgn0040363	CG11384
FBgn0040368	eIF4E7
FBgn0026872	CG14777
FBgn0029580	CG14778
FBgn0025383	CG14780
FBgn0025381	rush
FBgn0025394	inc
FBgn0000482	dor
FBgn0001189	hfw
FBgn0029587	CG14797
FBgn0024897	b6
FBgn0025391	Scgdelta
FBgn0025378	CG3795
FBgn0023130	a6
FBgn0023530	CG3740
FBgn0025390	Mur2B
FBgn0025393	CG14795
FBgn0003517	sta
FBgn0044508	snoRNA:M
FBgn0025382	Rab27
FBgn0052808	CG32808
FBgn0027791	O-fut2
FBgn0027793	CG14787
FBgn0052806	CG32806
FBgn0026873	MED18
FBgn0023513	CG14803
FBgn0014411	Vps26
FBgn0023514	CG14805
FBgn0029594	Coa8
FBgn0023519	mRpL16
FBgn0023509	mip130
FBgn0023510	Rbcn-3B
FBgn0023508	Ocrl
FBgn0023522	CG11596
FBgn0023521	CG3587
FBgn0025627	CG4194
FBgn0025630	Rtca
FBgn0025629	CG4045
FBgn0025628	CG4199
FBgn0029596	CG14054
FBgn0025626	CG4281
FBgn0025625	Sik2
FBgn0025631	moody
FBgn0026878	CG4325
FBgn0000667	Actn
FBgn0003964	usp
FBgn0023545	PIG-K
FBgn0023520	CG3857
FBgn0023512	eIF2Bepsilon
FBgn0023511	Edem1
FBgn0052801	CG32801
FBgn0023518	trr
FBgn0026088	CG14818
FBgn0026089	CG14817
FBgn0023517	Pgam5
FBgn0023516	Pex5
FBgn0023515	CG14814
FBgn0028969	deltaCOP
FBgn0026090	CG14812
FBgn0029590	CG14811
FBgn0025624	CG4025
FBgn0040395	Unc-76
FBgn0000382	csw
FBgn0023507	D2hgdh
FBgn0004654	Pgd
FBgn0023540	CG3630
FBgn0025839	ND-B14.5A
FBgn0011576	Cyp4d2
FBgn0015036	Cyp4ae1
FBgn0003116	pn
FBgn0040899	CG17776
FBgn0040900	CG17777
FBgn0024984	CG3457
FBgn0023549	Mct1
FBgn0029606	CG14052
FBgn0003048	pcx
FBgn0000810	fs(1)K10
FBgn0023523	Or2a
FBgn0023527	CG3071
FBgn0040391	CG2854
FBgn0053218	lncRNA:CR33218
FBgn0003079	Raf
FBgn0003159	CG2841
FBgn0040389	mRpL14
FBgn0044047	Ilp6
FBgn0040392	CG14050
FBgn0023526	CG2865
FBgn0023529	CG2918
FBgn0023528	CG2924
FBgn0027296	temp
FBgn0023524	CG3078
FBgn0023525	CG3191
FBgn0000377	crn
FBgn0001330	kz
FBgn0004397	Vinc
FBgn0023550	FarO
FBgn0029603	CG14053
FBgn0023542	Nmd3
FBgn0023541	Cyp4d14
FBgn0005670	Cyp4d1
FBgn0004655	wapl
FBgn0013432	bcn92
FBgn0004861	ph-p
FBgn0004860	ph-d
FBgn0040394	CG16903
FBgn0040376	AANATL7
FBgn0040066	wds
FBgn0001404	egh
FBgn0040336	Seipin
FBgn0040333	brv3
FBgn0040334	Tsp3A
FBgn0029629	eIF3g1
FBgn0011566	Smyd3
FBgn0011606	Klp3A
FBgn0040375	CG13760
FBgn0040377	Vha36-3
FBgn0040388	boi
FBgn0003714	tko
FBgn0001150	gt
FBgn0052797	CG32797
FBgn0040385	CG12496
FBgn0003371	sgg
FBgn0003068	per
FBgn0024993	CG2662
FBgn0024996	eIF2Bbeta
FBgn0024997	CG2681
FBgn0024991	CG2694
FBgn0000928	fs(1)Yb
FBgn0000927	fs(1)Ya
FBgn0000520	dwg
FBgn0024975	CG2712
FBgn0040356	CG12498
FBgn0003996	w
FBgn0040384	CG32795
FBgn0024980	Syx4
FBgn0000376	crm
FBgn0024973	CG2701
FBgn0024998	CG2685
FBgn0024995	CG2680
FBgn0024994	Ugalt
FBgn0024992	Spg7
FBgn0000092	dyw
FBgn0025838	CG2652
FBgn0011276	HLH3B
FBgn0004647	N
FBgn0040396	CG3939
FBgn0000479	dnc
FBgn0002933	ng1
FBgn0003374	Sgs4
FBgn0029660	CG10801
FBgn0029662	CG12206
FBgn0029661	CG16781
FBgn0029659	CG16782
FBgn0029658	CG14269
FBgn0052493	tRNA:Gln-TTG-2-1
FBgn0029657	CG12535
FBgn0029656	CG10793
FBgn0003086	Pig1
FBgn0010296	ng4
FBgn0010295	ng3
FBgn0010294	ng2
FBgn0040393	CG14265
FBgn0000644	Fcp3C
FBgn0028746	CG18508
FBgn0040355	CG3526
FBgn0052793	CG32793
FBgn0029642	CG3592
FBgn0025645	CG3598
FBgn0029643	CG14420
FBgn0029644	CG14421
FBgn0029645	CG14422
FBgn0029646	CG14423
FBgn0029647	CG17959
FBgn0029648	CG3603
FBgn0028369	kirre
FBgn0029649	CG4116
FBgn0003285	rst
FBgn0025644	CG14424
FBgn0029639	CG14419
FBgn0040354	CG14418
FBgn0040353	CG14417
FBgn0040352	CG14416
FBgn0029664	CG10802
FBgn0029666	CG10803
FBgn0029669	CG13021
FBgn0052792	ppk8
FBgn0044046	Ilp7
FBgn0023215	Mnt
FBgn0015286	Rala
FBgn0023216	Parg
FBgn0029672	CG2875
FBgn0052791	DIP-alpha
FBgn0029667	Gas8
FBgn0029665	CG14270
FBgn0029663	CG10804
FBgn0052785	tRNA:Gln-CTG-2-1
FBgn0025118	tRNA:Pro-CGG-3-1
FBgn0028491	CG2930
FBgn0029681	CG15239
FBgn0029686	Glos
FBgn0052786	Gem4b
FBgn0052783	Gem4c
FBgn0029687	Vap33
FBgn0029690	CG6414
FBgn0029689	CG6428
FBgn0029688	lva
FBgn0029685	CG2938
FBgn0019661	lncRNA:roX1
FBgn0029694	CG15375
FBgn0000221	brn
FBgn0026084	cib
FBgn0026085	dgt4
FBgn0026083	tyf
FBgn0066114	GlcAT-I
FBgn0029697	CG15570
FBgn0029701	CG12691
FBgn0029702	CG15572
FBgn0029706	CG3626
FBgn0029707	CG12688
FBgn0029705	CG12693
FBgn0040907	mRpL33
FBgn0002707	mei-9
FBgn0040906	CG15579
FBgn0029703	CG12692
FBgn0040905	CG15578
FBgn0040904	CG15577
FBgn0029700	CG15576
FBgn0052774	Muc4B
FBgn0041252	Femcoat
FBgn0029696	CG15571
FBgn0000635	Fas2
FBgn0026080	Tip60
FBgn0026079	Nsun2
FBgn0004832	Xpac
FBgn0029693	CG6379
FBgn0000179	bi
FBgn0029708	CG3556
FBgn0029709	CHOp24
FBgn0029710	CG3568
FBgn0029712	CG15912
FBgn0029714	CG3527
FBgn0029716	CG3546
FBgn0022768	Pp2C1
FBgn0029715	CG11444
FBgn0029713	CG11436
FBgn0029711	Usf
FBgn0003210	rb
FBgn0052773	lncRNA:CR32773
FBgn0011760	ctp
FBgn0028325	Pdha
FBgn0029722	CG7024
FBgn0029727	CG6978
FBgn0029729	CG12682
FBgn0029730	boil
FBgn0029733	CG6927
FBgn0052772	CG32772
FBgn0029737	CG6903
FBgn0004368	Ptp4E
FBgn0029740	CG12680
FBgn0061196	CG15468
FBgn0029728	CG2861
FBgn0029726	CG15471
FBgn0029725	CG2871
FBgn0025679	Klf15
FBgn0029724	CG15472
FBgn0029745	Rpn13R
FBgn0029746	CG15465
FBgn0003449	snf
FBgn0011761	dhd
FBgn0029753	CG4198
FBgn0029755	Sas10
FBgn0014024	Rnp4F
FBgn0029754	CG15930
FBgn0029752	TrxT
FBgn0029751	CG17764
FBgn0029750	CG3323
FBgn0029747	CG5062
FBgn0052767	CG32767
FBgn0026751	XRCC1
FBgn0010014	CanB
FBgn0029761	SK
FBgn0029763	Usp16-45
FBgn0029765	CG16756
FBgn0029766	CG15784
FBgn0029768	SPR
FBgn0029770	CG4151
FBgn0029771	CG12730
FBgn0026702	Pop1
FBgn0004687	Mlc-c
FBgn0029778	RhoGAP5A
FBgn0052762	CG32762
FBgn0029769	frma
FBgn0029762	NAAT1
FBgn0029756	CG3309
FBgn0028474	CG4119
FBgn0029785	RpL35
FBgn0003747	Gr5a
FBgn0000394	cv
FBgn0029791	AdamTS-B
FBgn0029795	CG15773
FBgn0029798	CG4078
FBgn0029799	CG15772
FBgn0029801	CG15771
FBgn0029809	CG15767
FBgn0029810	CG12239
FBgn0029811	Cpr5C
FBgn0029812	Prosbeta2R1
FBgn0029814	CG15765
FBgn0052761	tRNA:Glu-CTC-6-1Psi
FBgn0029816	CG12729
FBgn0029817	CG15764
FBgn0029820	CG16721
FBgn0029821	CG4020
FBgn0029822	CG12236
FBgn0029823	Shmt
FBgn0029819	Usp30
FBgn0014340	mof
FBgn0029818	GAA1
FBgn0029813	AgmNAT
FBgn0029807	CG3108
FBgn0029804	CG3097
FBgn0013987	MAPk-Ak2
FBgn0029800	lin-52
FBgn0261383	IntS6
FBgn0052758	Snx27
FBgn0053080	CG33080
FBgn0027564	CG3149
FBgn0029789	PGAP1
FBgn0046687	Tre1
FBgn0015794	Rab18
FBgn0029783	Sirt4
FBgn0029824	CG3726
FBgn0029825	CG12728
FBgn0052756	CG32756
FBgn0029826	CG6041
FBgn0052755	CG32755
FBgn0029827	CG6048
FBgn0029828	CG6067
FBgn0029830	Grip
FBgn0029831	CG5966
FBgn0029833	MCTS1
FBgn0029834	CG5937
FBgn0029835	CG5921
FBgn0029843	Nep1
FBgn0029849	Efr
FBgn0003514	sqh
FBgn0029848	Btnd
FBgn0040069	vanin-like
FBgn0052751	CG32751
FBgn0052750	CG32750
FBgn0026060	Mipp2
FBgn0029840	raptor
FBgn0029839	CG4660
FBgn0029838	CG4666
FBgn0029837	Tsp5D
FBgn0003302	rux
FBgn0029003	mab-21
FBgn0027546	CG4766
FBgn0005390	fs(1)M3
FBgn0029851	CG14445
FBgn0015818	Spx
FBgn0029853	CG3781
FBgn0028982	Spt6
FBgn0029857	wuho
FBgn0029858	mldr
FBgn0029861	CG3815
FBgn0029863	CG3823
FBgn0029864	CG15894
FBgn0029866	CG3842
FBgn0029867	CG3847
FBgn0052748	tRNA:Phe-GAA-1-1
FBgn0029873	CG3918
FBgn0014031	Spat
FBgn0000524	dx
FBgn0014026	RpL7A
FBgn0029874	CG3342
FBgn0003139	PpV
FBgn0003655	swa
FBgn0016974	swaPsi
FBgn0029868	ND-B16.6
FBgn0043796	CG12219
FBgn0028685	Rpt4
FBgn0026015	Top3beta
FBgn0020305	dbe
FBgn0029095	aru
FBgn0031287	CG4291
FBgn0020304	drongo
FBgn0031286	CG3862
FBgn0031284	PGAP2
FBgn0031283	CG15880
FBgn0031281	Saf6
FBgn0000442	Pkg21D
FBgn0026438	Eaat2
FBgn0040106	lectin-21Cb
FBgn0004611	Plc21C
FBgn0053127	CG33127
FBgn0000061	al
FBgn0003278	RpI135
FBgn0002593	RpLP1
FBgn0031254	CG13692
FBgn0031255	BBS8
FBgn0004583	ex
FBgn0031256	shv
FBgn0031257	CG4133
FBgn0027592	MED15
FBgn0003963	ush
FBgn0031263	Tspo
FBgn0031265	CG2794
FBgn0031266	Sf3b1
FBgn0031268	cold
FBgn0023489	Pph13
FBgn0010323	Gsc
FBgn0013323	Ptth
FBgn0031267	Ipk2
FBgn0021874	Nle
FBgn0031264	CG11835
FBgn0005660	Ets21C
FBgn0031260	Spp
FBgn0010602	lwr
FBgn0043364	cbt
FBgn0031258	CG4297
FBgn0015924	crq
FBgn0031253	CG11885
FBgn0031252	CG13690
FBgn0031251	CG4213
FBgn0031250	Ent1
FBgn0051921	CG31921
FBgn0031249	CG11911
FBgn0031248	CG11912
FBgn0067779	dbr
FBgn0031213	galectin
FBgn0031214	CG11374
FBgn0031216	Zir
FBgn0031217	CG11377
FBgn0001142	Gs1
FBgn0031224	CG11454
FBgn0031228	ND-15
FBgn0031229	CG3436
FBgn0031231	mRpL10
FBgn0031233	Tbc1d15-17
FBgn0031235	CG13693
FBgn0031240	CG3345
FBgn0003444	smo
FBgn0031247	CG11562
FBgn0024352	Stip1
FBgn0020622	Pi3K21B
FBgn0017457	U2af38
FBgn0025686	Amnionless
FBgn0031245	CG3625
FBgn0031244	CG11601
FBgn0031238	CG3645
FBgn0031239	CG17075
FBgn0031232	CG11617
FBgn0031227	CG3709
FBgn0051974	CG31974
FBgn0051975	CG31975
FBgn0051976	ovm
FBgn0031219	CG13694
FBgn0026787	Nhe1
FBgn0002931	net
FBgn0051973	Cda5
FBgn0031209	Ir21a
FBgn0002121	l(2)gl
FBgn0036970	Spn77Bc
FBgn0036974	eRF1
FBgn0036975	CG5618
FBgn0024887	kin17
FBgn0036977	CG5665
FBgn0001259	in
FBgn0036979	CG13247
FBgn0036980	RhoBTB
FBgn0036985	zye
FBgn0036991	CtIP
FBgn0036993	CG5910
FBgn0036996	mag
FBgn0036997	CG5955
FBgn0036998	CG5969
FBgn0036999	isoQC
FBgn0037001	ND-39
FBgn0052425	CG32425
FBgn0037003	CG18281
FBgn0037004	CG17637
FBgn0037005	CG5078
FBgn0037009	CG5104
FBgn0037011	CG4858
FBgn0037013	CG13250
FBgn0001323	knrl
FBgn0037012	Rcd2
FBgn0037008	mTerf3
FBgn0037007	BNIP3
FBgn0037000	ZnT77C
FBgn0052428	CG32428
FBgn0036995	atk
FBgn0036994	CG5199
FBgn0036992	Hpd
FBgn0036990	mRpL15
FBgn0029158	Las
FBgn0036988	CG5262
FBgn0036987	CG5274
FBgn0036986	CG5282
FBgn0036984	CG13248
FBgn0028978	trbl
FBgn0027565	CG5498
FBgn0001247	Ide
FBgn0036978	Toll-9
FBgn0036973	Rbbp5
FBgn0037014	CG13251
FBgn0037016	CG13252
FBgn0040634	CG4186
FBgn0016696	Pitslre
FBgn0037020	Pex14
FBgn0037024	tzn
FBgn0037025	Spc105R
FBgn0037027	HIPP1
FBgn0037030	CG3288
FBgn0040636	CG13255
FBgn0037031	CG11456
FBgn0040637	CG11458
FBgn0037035	CG10589
FBgn0011591	fng
FBgn0052432	CG32432
FBgn0027055	CSN3
FBgn0037026	CG3634
FBgn0037023	CG3698
FBgn0027364	Six4
FBgn0037022	CG11396
FBgn0037021	CG11399
FBgn0037019	Pex16
FBgn0037018	CG4042
FBgn0037017	CG4074
FBgn0045474	Gr77a
FBgn0037015	cmpy
FBgn0001320	kni
FBgn0037037	CG10588
FBgn0053283	CR33283
FBgn0037042	CG12984
FBgn0037044	Pdss2
FBgn0028402	Sin
FBgn0026179	siz
FBgn0053284	CG33284
FBgn0037050	ICA69
FBgn0037057	CG10512
FBgn0037060	CG10508
FBgn0028427	Ilk
FBgn0004865	Eip78C
FBgn0037061	CG12975
FBgn0037059	CG10510
FBgn0053056	CG33056
FBgn0053054	CG33054
FBgn0041100	park
FBgn0024150	Ac78C
FBgn0037051	CG10565
FBgn0020294	ko
FBgn0053285	CG33285
FBgn0037045	CG10584
FBgn0003415	skd
FBgn0053286	CG33286
FBgn0053287	CG33287
FBgn0037040	CG12983
FBgn0037039	CG10587
FBgn0037038	CG11037
FBgn0037036	Sems
FBgn0037068	Cpr78Cb
FBgn0037069	Cpr78Cc
FBgn0037071	CG7632
FBgn0037073	Tsr1
FBgn0052436	CG32436
FBgn0052437	CG32437
FBgn0052440	CG32440
FBgn0053288	CG33288
FBgn0005694	Aef1
FBgn0037087	CG7519
FBgn0037090	Est-Q
FBgn0037092	M6
FBgn0037093	Cdk12
FBgn0037094	CG7611
FBgn0053289	ppk5
FBgn0015283	Rpn10
FBgn0028663	VhaM9.7-b
FBgn0053290	CG33290
FBgn0037101	CG7634
FBgn0052438	SMC5
FBgn0052441	EMC10
FBgn0037102	CRIF
FBgn0037099	CG7173
FBgn0037098	Wnk
FBgn0029152	Mkrn1
FBgn0026371	SAK
FBgn0015239	Hr78
FBgn0037086	CG7202
FBgn0037085	Neu2
FBgn0014143	croc
FBgn0037082	CG5664
FBgn0037081	barc
FBgn0002842	sa
FBgn0037078	CG12971
FBgn0037076	ebd2
FBgn0037074	Tbc1d8-9
FBgn0003042	Pc
FBgn0037070	CG11309
FBgn0037067	Cpr78Ca
FBgn0037065	CG12974
FBgn0027945	ppl
FBgn0037064	CG9389
FBgn0037063	CG9391
FBgn0037106	CG11307
FBgn0037108	Alg11
FBgn0037110	ORMDL
FBgn0043783	CG32444
FBgn0052445	CG32445
FBgn0052446	Atox1
FBgn0037115	CG11249
FBgn0037117	CG11248
FBgn0037121	Rpb8
FBgn0037125	CG14573
FBgn0037128	CG14572
FBgn0037131	CG14564
FBgn0037133	CG7370
FBgn0000560	eg
FBgn0022936	CycH
FBgn0037134	CG7407
FBgn0037135	CG7414
FBgn0037139	CG14563
FBgn0037138	P5CDh1
FBgn0046301	CG7148
FBgn0052448	CG32448
FBgn0037130	Syn1
FBgn0037129	CG14565
FBgn0037127	CG14566
FBgn0037126	CG14567
FBgn0037124	CG14568
FBgn0037123	CG14569
FBgn0037122	CG14570
FBgn0037120	CG11247
FBgn0052447	CG32447
FBgn0037116	Als2
FBgn0037114	Cpr78E
FBgn0037109	MED1
FBgn0037107	CG7166
FBgn0037105	S1P
FBgn0037140	SLC22A
FBgn0037142	CG14562
FBgn0037143	CR7448
FBgn0037144	CG7458
FBgn0029091	Chs2
FBgn0037146	CG7470
FBgn0000045	Act79B
FBgn0004514	Oct-TyrR
FBgn0037149	CG14561
FBgn0000100	RpLP0
FBgn0004414	msopa
FBgn0037151	CG7130
FBgn0037150	CG7133
FBgn0027532	CG7139
FBgn0037147	CG7140
FBgn0037141	DNApol-eta
FBgn0052449	tRNA:Cys-GCA-4-1
FBgn0015075	Ddx1
FBgn0004179	Csp
FBgn0025702	Srpk79D
FBgn0027086	IleRS
FBgn0052450	CG32450
FBgn0037162	CG11449
FBgn0037164	CG11438
FBgn0037165	CG11437
FBgn0037166	CG11426
FBgn0037167	CG11425
FBgn0037163	laza
FBgn0004449	Ten-m
FBgn0011771	Hem
FBgn0037156	CG11523
FBgn0028500	Rich
FBgn0037169	CG11404
FBgn0037170	Trxr-2
FBgn0037172	ND-B14.5AL
FBgn0037174	CG14457
FBgn0037176	CG14456
FBgn0037179	CG14453
FBgn0037180	CG14452
FBgn0052453	CG32453
FBgn0037181	CG11370
FBgn0052452	CG32452
FBgn0037185	CG11367
FBgn0260481	CG32454
FBgn0037188	CG7369
FBgn0052451	SPoCk
FBgn0037191	CG14448
FBgn0010830	l(3)04053
FBgn0037186	CG11241
FBgn0037184	CG14450
FBgn0037183	CG14451
FBgn0037182	ArfGAP3
FBgn0037178	CG12546
FBgn0037177	CG14454
FBgn0037175	CG14455
FBgn0037171	CG14459
FBgn0037195	CG11226
FBgn0037197	CG13239
FBgn0053169	CG33169
FBgn0037200	CG11109
FBgn0037202	Ssl1
FBgn0037203	slif
FBgn0037204	CG11131
FBgn0037205	BoYb
FBgn0037206	CG12768
FBgn0037207	Mes2
FBgn0052457	CG32457
FBgn0052461	CG32461
FBgn0044324	Chro
FBgn0010348	Arf79F
FBgn0020518	snoRNA:Me28S-G764
FBgn0037199	EMC4
FBgn0052459	CG32459
FBgn0052462	CG32462
FBgn0052460	tRNA:Glu-CTC-2-3
FBgn0037397	CR1075
FBgn0046878	Obp83cd
FBgn0037402	Vha14-2
FBgn0037405	CG1077
FBgn0037406	Osi1
FBgn0051562	CR31562
FBgn0037408	NPFR
FBgn0037409	Osi24
FBgn0037410	Osi2
FBgn0037411	Osi3
FBgn0037413	Osi5
FBgn0027527	Osi6
FBgn0037414	Osi7
FBgn0037415	Osi8
FBgn0037416	Osi9
FBgn0037419	Osi12
FBgn0037421	CG15594
FBgn0037422	Osi13
FBgn0040279	Osi14
FBgn0037424	Osi15
FBgn0051561	Osi16
FBgn0051560	CG31560
FBgn0037427	Osi17
FBgn0037428	Osi18
FBgn0037420	CG15597
FBgn0037418	Osi11
FBgn0037412	Osi4
FBgn0051559	CG31559
FBgn0046875	Obp83g
FBgn0046876	Obp83ef
FBgn0026077	Gasp
FBgn0037399	Or83c
FBgn0037398	CG15580
FBgn0037396	CG11459
FBgn0037374	jagn
FBgn0037375	kat-60L1
FBgn0028690	Rpn5
FBgn0037377	CG1218
FBgn0037379	CG10979
FBgn0037384	dgrn
FBgn0037386	CG1208
FBgn0037387	CG1213
FBgn0037388	CG14676
FBgn0037389	CR10991
FBgn0028436	ECSIT
FBgn0037395	CG10280
FBgn0003261	Rm62
FBgn0010403	Obp83b
FBgn0011281	Obp83a
FBgn0040679	CG11373
FBgn0037391	CG2017
FBgn0029088	disp
FBgn0037383	Sec20
FBgn0037382	Hpr1
FBgn0037378	PSMG1
FBgn0037376	Hat1
FBgn0037372	CG2091
FBgn0037329	POLDIP2
FBgn0011715	Snr1
FBgn0037332	Hcs
FBgn0051550	CG31550
FBgn0010051	Itpr
FBgn0037338	Snm1
FBgn0037341	CG12746
FBgn0041191	Rheb
FBgn0037345	Rev7
FBgn0037347	SecS
FBgn0019637	Atu
FBgn0037351	RpL13A
FBgn0051551	CG31551
FBgn0051549	CG31549
FBgn0037354	CG12171
FBgn0037356	CG12170
FBgn0037359	MED27
FBgn0046222	Wdr33
FBgn0037363	Atg17
FBgn0037368	CG1239
FBgn0037370	CG1236
FBgn0027497	Madm
FBgn0037371	Sym
FBgn0037369	CG2100
FBgn0004878	cas
FBgn0037365	CG2104
FBgn0037364	Rab23
FBgn0010772	Xe7
FBgn0037360	CG2182
FBgn0037358	elm
FBgn0027951	MTA1-like
FBgn0051548	CG31548
FBgn0051546	CG31546
FBgn0044823	Spec2
FBgn0037350	Dph4
FBgn0017550	Rga
FBgn0014366	noi
FBgn0037344	CG2926
FBgn0037342	CG2931
FBgn0037340	CG14671
FBgn0037339	Pi4KIIalpha
FBgn0037336	CG2519
FBgn0010399	Nmdar1
FBgn0051547	NKCC
FBgn0015402	ksr
FBgn0025825	HDAC3
FBgn0037330	mRpL44
FBgn0037328	RpL35A
FBgn0037327	PEK
FBgn0037295	dpr16
FBgn0037294	CG12590
FBgn0037297	CG1116
FBgn0037299	Vps37B
FBgn0037301	Mms19
FBgn0037304	CG1113
FBgn0037310	Tim17b1
FBgn0051542	CG31542
FBgn0003275	RpII18
FBgn0011965	tRNA:Arg-TCG-4-1
FBgn0037325	CG12147
FBgn0037324	Orco
FBgn0037323	CG2663
FBgn0037322	Or83a
FBgn0001311	kkv
FBgn0037320	CG14668
FBgn0037315	Cerk
FBgn0037312	CG11999
FBgn0051538	CG31538
FBgn0037307	Tim17a2
FBgn0037305	CG12173
FBgn0260462	CG12163
FBgn0053293	CG33293
FBgn0040208	Kat60
FBgn0037298	Sccpdh1
FBgn0037296	Prosbeta2R2
FBgn0004913	Gnf1
FBgn0037290	CG1124
FBgn0037293	CG12007
FBgn0040684	CG12589
FBgn0010313	corto
FBgn0037292	plh
FBgn0037291	CG14662
FBgn0037288	CG14661
FBgn0004436	Ubc6
FBgn0004183	snRNA:U1:82Eb
FBgn0020280	laf
FBgn0037262	MED31
FBgn0037263	slx1
FBgn0022981	rpk
FBgn0037265	spartin
FBgn0010750	atms
FBgn0037279	CG1129
FBgn0037280	BBS5
FBgn0037284	CG14659
FBgn0037283	CG14658
FBgn0037282	CG14657
FBgn0026417	Hus1-like
FBgn0037276	CG17387
FBgn0037275	CG14655
FBgn0027570	Nep2
FBgn0037270	eIF3f1
FBgn0040466	Dlip2
FBgn0037261	CG9775
FBgn0052945	CG32945
FBgn0027930	MP1
FBgn0037232	Suv3
FBgn0040687	CG14645
FBgn0037235	CG1103
FBgn0037238	CG1090
FBgn0037239	Sfxn1-3
FBgn0037240	Cont
FBgn0003882	tub
FBgn0037241	CG14646
FBgn0037244	CG14647
FBgn0051528	CG31528
FBgn0051525	CG31525
FBgn0037250	CG1074
FBgn0037252	CG14650
FBgn0037254	CG14651
FBgn0037255	Fip1
FBgn0051526	lncRNA:CR31526
FBgn0037260	Mur82C
FBgn0051523	CG31523
FBgn0051522	CG31522
FBgn0037251	CG9804
FBgn0037249	eIF3a
FBgn0037248	srl
FBgn0052944	CG32944
FBgn0037242	CG9855
FBgn0037236	Skp2
FBgn0037231	Vps24
FBgn0037230	Nepl11
FBgn0037213	CG12581
FBgn0037215	beta-Man
FBgn0037218	aux
FBgn0015331	abs
FBgn0010225	Gel
FBgn0037223	TwdlU
FBgn0037224	TwdlF
FBgn0037227	TwdlV
FBgn0041621	Or82a
FBgn0037228	CG1092
FBgn0037229	CG9766
FBgn0037225	TwdlG
FBgn0037220	CG14641
FBgn0051516	CG31516
FBgn0037217	CG14636
FBgn0000500	Dsk
FBgn0031670	SelT
FBgn0000299	Col4a1
FBgn0260470	SP555
FBgn0031676	senju
FBgn0031682	CG5828
FBgn0031683	CG4230
FBgn0031684	ND-13A
FBgn0031681	Pgant5
FBgn0028694	Rpn11
FBgn0031678	Nepl3
FBgn0031677	CG14036
FBgn0022023	eIF3h
FBgn0031675	CG9121
FBgn0031673	CG31650
FBgn0016075	vkg
FBgn0031668	CG31917
FBgn0053113	Rtnl1
FBgn0051971	tRNA:Asp-GTC-2-1
FBgn0046776	CR14033
FBgn0031693	Cyp4ac1
FBgn0031694	Cyp4ac2
FBgn0031695	Cyp4ac3
FBgn0031696	Bub1
FBgn0016076	vri
FBgn0015031	cype
FBgn0031701	TotM
FBgn0016920	nompC
FBgn0016660	H15
FBgn0031703	CG12512
FBgn0031702	fusl
FBgn0031700	CG14022
FBgn0031698	Ncoa6
FBgn0031697	CG14024
FBgn0000228	Bsg25D
FBgn0003716	tkv
FBgn0051914	tRNA:Asp-GTC-1-1
FBgn0031707	CG14020
FBgn0000318	cl
FBgn0031711	CG6907
FBgn0051989	Cap-D3
FBgn0051648	CG31648
FBgn0051915	CG31915
FBgn0002525	Lam
FBgn0031717	Oscillin
FBgn0031719	CG18269
FBgn0031721	CG14017
FBgn0004620	GluRIIA
FBgn0041719	snRNA:U4:25F
FBgn0031724	CG18266
FBgn0031728	Hsp60C
FBgn0031729	CG12511
FBgn0051646	DIP-theta
FBgn0031725	DIP-eta
FBgn0031723	CG7251
FBgn0031722	CG14011
FBgn0031720	CG14013
FBgn0031718	CG14014
FBgn0014189	Hel25E
FBgn0031716	CG14015
FBgn0031715	tomb
FBgn0031713	Coq6
FBgn0031710	Vps52
FBgn0031708	CG7382
FBgn0051647	lncRNA:CR31647
FBgn0031730	CG7236
FBgn0024191	sip1
FBgn0031736	CG11030
FBgn0031735	CG11029
FBgn0051912	asRNA:CR31912
FBgn0051913	CG31913
FBgn0031740	CG7239
FBgn0031741	CG11034
FBgn0031746	CG9029
FBgn0043362	bchs
FBgn0015381	dsf
FBgn0001128	Gpdh1
FBgn0031752	CG9044
FBgn0031753	CG13999
FBgn0031751	CG9016
FBgn0031749	CG14000
FBgn0031747	CG9021
FBgn0002855	Acp26Aa
FBgn0002856	Acp26Ab
FBgn0031745	rau
FBgn0051644	CG31644
FBgn0031739	CG14005
FBgn0031738	CG9171
FBgn0031737	obst-E
FBgn0031734	CG11147
FBgn0031733	CG14006
FBgn0031732	CG11149
FBgn0031731	CG14007
FBgn0003980	Vm26Ab
FBgn0031757	Ucp4C
FBgn0031758	Ucp4B
FBgn0001942	eIF4A
FBgn0001941	ifc
FBgn0031760	Tsp26A
FBgn0031763	CG13996
FBgn0051643	CG31643
FBgn0031768	IPIP
FBgn0031769	CG9135
FBgn0031770	CG13995
FBgn0031772	CG13994
FBgn0031774	CG9147
FBgn0031776	Pfdn1
FBgn0051642	CG31642
FBgn0031784	CG9222
FBgn0031785	CG13991
FBgn0040950	Muc26B
FBgn0031786	CG13989
FBgn0051639	CG31639
FBgn0031782	WDR79
FBgn0031779	CG9175
FBgn0031777	CG9154
FBgn0031775	CG9150
FBgn0031773	Fbw5
FBgn0031771	ND-51
FBgn0029161	slmo
FBgn0000052	Pfas
FBgn0031766	CG9117
FBgn0025742	mtm
FBgn0031764	CG9107
FBgn0001170	H2.0
FBgn0001089	Gal
FBgn0031759	lid
FBgn0000308	chic
FBgn0031756	CG13992
FBgn0003979	Vm26Aa
FBgn0040949	CG13998
FBgn0026755	Ugt37B1
FBgn0031791	AANATL2
FBgn0260452	CG13984
FBgn0015623	Cpr
FBgn0031803	ppk14
FBgn0031805	Nepl4
FBgn0043854	slam
FBgn0031808	Nepl5
FBgn0031811	CG13982
FBgn0031815	frj
FBgn0031820	Daxx
FBgn0027496	epsilonCOP
FBgn0051638	CG31638
FBgn0031824	CG9547
FBgn0031822	Phf5a
FBgn0031818	CG9536
FBgn0031817	HemK1
FBgn0031816	Rchy1
FBgn0031814	retm
FBgn0011722	Tig
FBgn0031804	CG9500
FBgn0031801	CG9498
FBgn0031800	CG9497
FBgn0031799	Pez
FBgn0031792	CG13983
FBgn0031826	CG9550
FBgn0051637	CG31637
FBgn0031830	COX5B
FBgn0031831	COX5BL
FBgn0031836	CG11050
FBgn0028467	CG11070
FBgn0000392	cup
FBgn0031851	Aatf
FBgn0046704	Liprin-alpha
FBgn0031853	TTLL3B
FBgn0031855	meng
FBgn0051910	CG31910
FBgn0031854	TTLL3A
FBgn0025777	homer
FBgn0025595	AkhR
FBgn0031850	Tsp
FBgn0031849	CG11327
FBgn0028703	Nhe3
FBgn0031848	Nse1
FBgn0000351	cort
FBgn0028990	Spn27A
FBgn0031844	CG13771
FBgn0051636	CG31636
FBgn0051633	CG31633
FBgn0051635	CG31635
FBgn0051634	Oatp26F
FBgn0031837	DIP-iota
FBgn0031834	CG13766
FBgn0031832	CG9596
FBgn0031829	IFT52
FBgn0031858	CG17378
FBgn0051631	tRNA:Arg-CCT-1-1
FBgn0031860	CG11236
FBgn0051632	sens-2
FBgn0017551	Rca1
FBgn0031866	Nlg2
FBgn0031868	Rat1
FBgn0004838	Hrb27C
FBgn0020616	SA
FBgn0031875	CG3430
FBgn0031877	Hmgcl
FBgn0021944	Coprox
FBgn0031879	uif
FBgn0016978	snRNP-U1-70K
FBgn0031878	sip2
FBgn0031876	Atac1
FBgn0031874	CG13775
FBgn0031873	Gas41
FBgn0031872	ihog
FBgn0031871	Fgop2
FBgn0031869	CG18304
FBgn0028554	x16
FBgn0026196	nop5
FBgn0052829	CG32829
FBgn0011737	Wee1
FBgn0042092	CG13773
FBgn0031865	Nha1
FBgn0031861	CG17375
FBgn0042189	CG17376
FBgn0015776	nrv1
FBgn0031857	LUBEL
FBgn0031856	CG11322
FBgn0003046	Pcp
FBgn0031881	MME1
FBgn0031885	Mnn1
FBgn0031887	Ugt307A1
FBgn0031893	MICU1
FBgn0051909	CG31909
FBgn0031900	CG13786
FBgn0031897	CG13784
FBgn0031896	CG4502
FBgn0031895	CG4497
FBgn0031894	CG4496
FBgn0031888	Pvf2
FBgn0031886	Nuf2
FBgn0051907	Mst27D
FBgn0031882	Rab30
FBgn0051908	CG31908
FBgn0031902	Wnt6
FBgn0031903	Wnt10
FBgn0002938	ninaC
FBgn0031905	gudu
FBgn0031907	CG5171
FBgn0031908	CG5177
FBgn0031910	CG15818
FBgn0028387	chm
FBgn0031914	CG5973
FBgn0031918	CG6055
FBgn0031920	CG6441
FBgn0011283	Obp28a
FBgn0045495	Gr28b
FBgn0041247	Gr28a
FBgn0025697	santa-maria
FBgn0031913	CG5958
FBgn0031909	CG5181
FBgn0031906	CG5160
FBgn0031904	CG5149
FBgn0083141	Spn28B
FBgn0031925	Cyp4d21
FBgn0031926	CG6739
FBgn0040299	Myo28B1
FBgn0041181	Tep3
FBgn0031941	ATPsynGL
FBgn0003961	Uro
FBgn0031946	CG7164
FBgn0031947	CG7154
FBgn0031951	r2d2
FBgn0031952	cdc14
FBgn0031950	Herp
FBgn0031948	CG7149
FBgn0031942	CG7203
FBgn0031940	CG7214
FBgn0014454	Acp1
FBgn0031939	CG13796
FBgn0031937	CG13795
FBgn0031936	CG13794
FBgn0031935	CG13793
FBgn0053296	CG33296
FBgn0041182	Tep2
FBgn0031929	CG18585
FBgn0027515	CG7115
FBgn0004177	mts
FBgn0031954	CG14537
FBgn0011861	tRNA:Gly-GCC-1-3
FBgn0031968	CG7231
FBgn0031975	Tg
FBgn0031977	baf
FBgn0044323	Cka
FBgn0031979	CCDC53
FBgn0031981	Megf8
FBgn0010287	Trf
FBgn0013531	MED20
FBgn0011230	poe
FBgn0031980	RpL36A
FBgn0031976	CG7367
FBgn0031974	CG12560
FBgn0031973	Spn28Dc
FBgn0031972	Wwox
FBgn0031970	CG7227
FBgn0031969	pes
FBgn0053121	Spn28Db
FBgn0051902	Spn28Da
FBgn0031961	CG7102
FBgn0031959	spz3
FBgn0045038	Proc
FBgn0031957	TwdlE
FBgn0031955	CG14535
FBgn0020618	Rack1
FBgn0031986	CG8673
FBgn0031988	CG8668
FBgn0051606	CG31606
FBgn0031996	CG8460
FBgn0031997	PGAP5
FBgn0031999	CG8419
FBgn0015299	Ssb-c31a
FBgn0032002	CG8353
FBgn0032003	CG8349
FBgn0032008	CG14277
FBgn0011902	tRNA:Lys-TTT-1-1
FBgn0032013	Scgalpha
FBgn0032014	CG7840
FBgn0032016	Mettl14
FBgn0032018	CG7806
FBgn0032020	strat
FBgn0032022	CG14275
FBgn0032024	CG14273
FBgn0032025	CG7778
FBgn0051901	Mur29B
FBgn0032026	CG7627
FBgn0032021	CG7781
FBgn0032017	CG7810
FBgn0032015	Ostgamma
FBgn0003502	Btk29A
FBgn0032010	CG8086
FBgn0028987	Spn28F
FBgn0032006	Pvr
FBgn0032005	Snx6
FBgn0032004	CG8292
FBgn0032000	CG8372
FBgn0003607	Su(var)205
FBgn0031998	SLC5A11
FBgn0031992	Acbp1
FBgn0031990	PAPLA1
FBgn0031987	CG12375
FBgn0031985	mon2
FBgn0032029	CG17292
FBgn0032030	Wdr82
FBgn0032032	CG17294
FBgn0032034	Rcd4
FBgn0032036	CG13384
FBgn0041717	snRNA:U6atac
FBgn0032039	CG13385
FBgn0032040	CG13386
FBgn0051898	CG31898
FBgn0020497	emb
FBgn0027932	Akap200
FBgn0051897	CG31897
FBgn0053194	CheA29a
FBgn0051896	tRNA:Asp-GTC-1-2
FBgn0032047	CG13088
FBgn0032052	PIG-U
FBgn0032054	Uba4
FBgn0032055	Sgp
FBgn0016122	Acer
FBgn0028394	CG17834
FBgn0051603	tRNA:Asp-GTC-1-5
FBgn0011259	Sema1a
FBgn0051895	tRNA:Phe-GAA-1-3
FBgn0051602	tRNA:Asp-GTC-1-6
FBgn0051604	tRNA:Asp-GTC-1-4
FBgn0032053	mRpL51
FBgn0032051	CG13097
FBgn0032050	CG13096
FBgn0032048	Dh31
FBgn0032049	Bace
FBgn0051892	tRNA:Asp-GTC-1-3
FBgn0026718	Agpat2
FBgn0027490	D12
FBgn0001137	grk
FBgn0032042	CG13398
FBgn0014417	CG13397
FBgn0001084	fy
FBgn0040959	Peritrophin-15a
FBgn0040958	Peritrophin-15b
FBgn0040098	lectin-29Ca
FBgn0015583	Acp29AB
FBgn0032033	CG13392
FBgn0032031	CG13390
FBgn0001114	Glt
FBgn0051889	tRNA:Asp-GTC-1-7
FBgn0051890	tRNA:Asp-GTC-1-8
FBgn0032061	CG9314
FBgn0032065	CG12438
FBgn0029123	SoxN
FBgn0052986	CG32986
FBgn0052987	CG32987
FBgn0052988	CG32988
FBgn0052983	CG32983
FBgn0032072	CG9483
FBgn0032069	LManVI
FBgn0032068	LManV
FBgn0032067	LManIV
FBgn0032066	LManIII
FBgn0003209	raw
FBgn0004914	Hnf4
FBgn0032059	PrBP
FBgn0032058	CG9289
FBgn0051888	tRNA:Asp-GTC-1-9
FBgn0032057	CG9287
FBgn0032074	Tsp29Fa
FBgn0032075	Tsp29Fb
FBgn0052985	CG32985
FBgn0052984	CG32984
FBgn0032082	CG18088
FBgn0040963	CG18662
FBgn0032085	CG9555
FBgn0032086	CG17906
FBgn0040964	CG18661
FBgn0015316	Try29F
FBgn0032087	CG9568
FBgn0032088	CG13102
FBgn0032094	CG12439
FBgn0032095	Toll-4
FBgn0051609	CG31609
FBgn0032096	Or30a
FBgn0052982	CG32982
FBgn0032100	CG13108
FBgn0032101	CG9586
FBgn0051708	DIP-zeta
FBgn0032090	CG9582
FBgn0032089	Rcd-1r
FBgn0013746	alien
FBgn0011705	rost
FBgn0032084	CG13101
FBgn0032083	CG9541
FBgn0032080	CG9525
FBgn0032079	CG31886
FBgn0032078	C1GalTA
FBgn0041092	tai
FBgn0032109	CG17005
FBgn0010314	Cks30A
FBgn0026439	Eaat1
FBgn0032110	CG3748
FBgn0032111	CG13110
FBgn0012036	Aldh
FBgn0032116	Mco1
FBgn0011232	scat
FBgn0032119	CG3769
FBgn0032115	CG4438
FBgn0032105	borr
FBgn0032104	aust
FBgn0051885	tRNA:Thr-AGT-1-1
FBgn0002973	numb
FBgn0032123	Oatp30B
FBgn0032122	CG31883
FBgn0032124	CG17855
FBgn0032125	Cpr30B
FBgn0032126	CG13113
FBgn0032127	CG13114
FBgn0032131	CG3841
FBgn0019809	gcm2
FBgn0040070	Trx-2
FBgn0032135	GlcAT-S
FBgn0032136	Apoltp
FBgn0053299	CG33299
FBgn0011207	pelo
FBgn0032138	CG4364
FBgn0051710	CG31710
FBgn0000273	Pka-C1
FBgn0051882	CG31882
FBgn0032132	CG4382
FBgn0014179	gcm
FBgn0051709	CG31709
FBgn0028479	Mtpalpha
FBgn0032129	jp
FBgn0004868	Gdi
FBgn0032139	CG13116
FBgn0032140	CG13117
FBgn0032143	CG4017
FBgn0032144	CG17633
FBgn0032147	IP3K1
FBgn0032149	CG4036
FBgn0032169	CG4709
FBgn0032170	CG4658
FBgn0032172	CG5850
FBgn0032171	CG5846
FBgn0032168	CG13126
FBgn0063449	Uhg2
FBgn0025881	snoRNA:Me18S-A1576
FBgn0063389	snoRNA:Me18S-G1620
FBgn0063392	snoRNA:U14:30Ea
FBgn0063391	snoRNA:U14:30Eb
FBgn0032150	CG13123
FBgn0011291	Taf11
FBgn0015035	Cyp4e3
FBgn0028704	Nckx30C
FBgn0000180	bib
FBgn0043456	Ndf
FBgn0011584	Trp1
FBgn0032176	CG13127
FBgn0027600	obst-B
FBgn0053302	Cpr31A
FBgn0032178	Spn31A
FBgn0032187	CG4839
FBgn0032188	CG13137
FBgn0005593	RpL7
FBgn0032194	CG4901
FBgn0032195	CG4908
FBgn0032198	eEF1delta
FBgn0032197	ova
FBgn0032196	CG5708
FBgn0024320	Npc1a
FBgn0032193	CG5727
FBgn0032192	CG5731
FBgn0032191	Snx17
FBgn0032189	Ripalpha
FBgn0028675	Sur
FBgn0051874	Fum4
FBgn0032184	CG13135
FBgn0032181	CG13133
FBgn0032175	CG13131
FBgn0051755	SoYb
FBgn0051875	CG31875
FBgn0040965	lncRNA:CR13130
FBgn0004419	me31B
FBgn0051717	CG31717
FBgn0010407	Ror
FBgn0032204	CG4953
FBgn0032205	CG4957
FBgn0032214	CG4968
FBgn0032217	CG4972
FBgn0032219	CG4995
FBgn0032222	CG5037
FBgn0032223	GATAd
FBgn0019932	SamDC
FBgn0051715	CG31715
FBgn0032224	Sps2
FBgn0032225	CG5022
FBgn0032229	ClpP
FBgn0003087	pim
FBgn0032230	lft
FBgn0032231	CG5056
FBgn0032233	dpr19
FBgn0032234	gny
FBgn0032235	CG5096
FBgn0032236	mRpS7
FBgn0051716	Cnot4
FBgn0051718	Ir31a
FBgn0003942	RpS27A
FBgn0025366	Ip259
FBgn0032243	Klp31E
FBgn0032244	RfC3
FBgn0032246	Wdfy2
FBgn0032247	CG5188
FBgn0004915	TfIIB
FBgn0032250	holn1
FBgn0027052	STUB1
FBgn0032251	Nse4
FBgn0032252	loh
FBgn0027611	LManII
FBgn0032256	RluA-2
FBgn0026431	Grip75
FBgn0032260	CG13144
FBgn0032258	Cog4
FBgn0051719	RluA-1
FBgn0032253	LManI
FBgn0032249	TBC1D16
FBgn0032248	Bug22
FBgn0005683	pie
FBgn0032242	CG5355
FBgn0004106	Cdk1
FBgn0053303	CG33303
FBgn0027568	Cand1
FBgn0032228	CG5367
FBgn0032221	Schip1
FBgn0011703	RnrL
FBgn0032218	CG5381
FBgn0032216	Usp14
FBgn0027491	Cdk5alpha
FBgn0032213	CG5390
FBgn0005322	nmd
FBgn0032211	CG13138
FBgn0032210	CYLD
FBgn0032209	Hand
FBgn0032208	Ufd4
FBgn0003751	trk
FBgn0011305	Rsf1
FBgn0032200	CG5676
FBgn0000229	bsk
FBgn0024248	chico
FBgn0032261	CG6094
FBgn0010398	Lrr47
FBgn0032264	Lip4
FBgn0032265	CG18301
FBgn0032266	CG18302
FBgn0032268	CG6138
FBgn0051872	CG31872
FBgn0043825	CG18284
FBgn0051871	CG31871
FBgn0040496	CG17104
FBgn0032280	CG17105
FBgn0032281	CG17107
FBgn0032287	CG6415
FBgn0032289	CG6431
FBgn0032290	CG6443
FBgn0032291	CG17118
FBgn0032293	Dpy-30L1
FBgn0032295	CG12299
FBgn0027550	CG6495
FBgn0015320	Ubc2
FBgn0032297	CG17124
FBgn0032296	CG6729
FBgn0032294	Vha16-5
FBgn0027868	Nup107
FBgn0032292	EMC3
FBgn0024740	Lip2
FBgn0023496	Lip1
FBgn0032286	CG7300
FBgn0032285	CG17108
FBgn0032284	CG7294
FBgn0032283	CG7296
FBgn0032282	CG7299
FBgn0032271	CG7329
FBgn0032269	w-cup
FBgn0032262	CG7384
FBgn0032299	CG17127
FBgn0051870	CG31870
FBgn0032303	CG6508
FBgn0032304	CG17134
FBgn0027363	Stam
FBgn0032311	CG12517
FBgn0032318	CG14072
FBgn0032321	YL-1
FBgn0032322	CG16743
FBgn0041781	SCAR
FBgn0026148	CG12253
FBgn0026147	TTLL4A
FBgn0040096	lectin-33A
FBgn0023415	Acp32CD
FBgn0032331	CG14913
FBgn0040967	CG18666
FBgn0032330	Samuel
FBgn0032329	Art8
FBgn0015756	RpL9
FBgn0000146	aub
FBgn0004872	piwi
FBgn0010612	ATPsynG
FBgn0000018	abo
FBgn0053129	CG33129
FBgn0032315	CG14069
FBgn0032314	CG7309
FBgn0032313	CG14070
FBgn0032312	CG14071
FBgn0024227	aurB
FBgn0027453	Dnz1
FBgn0069354	Porin2
FBgn0032305	CG6700
FBgn0051869	CG31869
FBgn0032298	CG6724
FBgn0032335	CG14915
FBgn0032338	CG16854
FBgn0032339	Wdr59
FBgn0041246	Gr32a
FBgn0032348	CG4751
FBgn0040211	hgo
FBgn0032354	CG4788
FBgn0032358	Ppt2
FBgn0020270	mre11
FBgn0040232	cmet
FBgn0014076	Vm32E
FBgn0032350	CG6287
FBgn0010197	Gyc32E
FBgn0051867	CG31867
FBgn0028700	RfC38
FBgn0032346	Csl4
FBgn0032345	CG14921
FBgn0027582	CG6230
FBgn0032343	CG6201
FBgn0032341	Reps
FBgn0032337	AstCC
FBgn0032336	AstC
FBgn0000287	salr
FBgn0003313	sala
FBgn0032362	spz4
FBgn0051706	CG31706
FBgn0028490	CG31705
FBgn0032366	CG14930
FBgn0032363	Dlg5
FBgn0032360	CG14926
FBgn0015400	kek2
FBgn0032371	CG4983
FBgn0032372	CG4988
FBgn0032373	Vha100-5
FBgn0032374	CG14931
FBgn0032375	CG14932
FBgn0032378	CycY
FBgn0020309	crol
FBgn0032377	CG14937
FBgn0032376	Tsp33B
FBgn0032370	CG12307
FBgn0032368	spag4
FBgn0028412	Mst33A
FBgn0051704	CG31704
FBgn0040968	CG14933
FBgn0032381	Mal-B1
FBgn0032382	Mal-B2
FBgn0026392	Or33a
FBgn0026391	Or33b
FBgn0026390	Or33c
FBgn0005664	Crys
FBgn0032385	CG16964
FBgn0032387	CG16965
FBgn0032390	dgt2
FBgn0051866	Ada1-2
FBgn0051864	Qtzl
FBgn0051865	Ada1-1
FBgn0032393	Nfs1
FBgn0014019	Rh5
FBgn0010497	dmGlut
FBgn0042126	CG18788
FBgn0032402	PLCXD
FBgn0032404	RpL7-like
FBgn0032406	CG14947
FBgn0027505	Rab3-GAP
FBgn0032401	Plzf
FBgn0032400	CG6770
FBgn0032399	CG6785
FBgn0032398	CG6766
FBgn0032397	Tom70
FBgn0032395	Wdr81
FBgn0032394	Hacd1
FBgn0042125	CG18787
FBgn0042127	CG18789
FBgn0000588	esc
FBgn0032407	Pex19
FBgn0028707	Mt2
FBgn0032409	Ced-12
FBgn0027081	ThrRS
FBgn0032414	CG17211
FBgn0032416	Gr33a
FBgn0051760	CG31760
FBgn0051861	CG31861
FBgn0051860	ZnT33D
FBgn0032419	CG17217
FBgn0032421	crok
FBgn0000114	bru1
FBgn0051759	CG31759
FBgn0051862	CG31862
FBgn0032424	CG17010
FBgn0032422	atilla
FBgn0032420	CG6583
FBgn0032415	rho-6
FBgn0015797	Rab6
FBgn0029137	Patsas
FBgn0032408	CG6712
FBgn0041195	Pkd2
FBgn0032428	Fam92
FBgn0032430	CG6388
FBgn0020443	eRF3
FBgn0032435	Oatp33Eb
FBgn0032437	CR17024
FBgn0032439	Ref2
FBgn0051858	t-cup
FBgn0032436	CG5418
FBgn0032434	CG5421
FBgn0032433	Oatp33Ea
FBgn0032431	CG5435
FBgn0032429	CG5446
FBgn0004394	pdm2
FBgn0032445	CG6153
FBgn0032447	PICK1
FBgn0032451	spict
FBgn0032453	CG6180
FBgn0015399	kek1
FBgn0032457	CG15483
FBgn0032454	CG5787
FBgn0032452	CG15484
FBgn0032450	CG5776
FBgn0032449	CG17036
FBgn0032448	CG5781
FBgn0032446	IFT43
FBgn0032444	CCT4
FBgn0032442	Nepl7
FBgn0040509	ACXB
FBgn0040510	ACXA
FBgn0040506	ACXE
FBgn0032462	CG16800
FBgn0032464	Vha68-3
FBgn0021796	Tor
FBgn0032470	Ttc30
FBgn0028965	A16
FBgn0032467	CG9934
FBgn0032465	Yip1d1
FBgn0032471	CG5122
FBgn0028410	Pk34A
FBgn0032473	kmg
FBgn0024291	Sirt1
FBgn0032476	CG5439
FBgn0032477	Alg7
FBgn0032478	Rsph1
FBgn0032480	Edem2
FBgn0032482	Pect
FBgn0004192	snRNA:U2:34ABb
FBgn0032486	mRF1
FBgn0032488	CG16812
FBgn0032490	CG16813
FBgn0032491	CG16815
FBgn0032492	Prosalpha6T
FBgn0027586	CG5867
FBgn0032494	CG5945
FBgn0003935	snRNA:U5:34A
FBgn0032495	CG16820
FBgn0051851	Naa20B
FBgn0032499	Uvrag
FBgn0051729	CG31729
FBgn0032503	CG16825
FBgn0032505	CG16826
FBgn0032509	CG6523
FBgn0051852	Tap42
FBgn0051855	CG31855
FBgn0032513	CG6565
FBgn0025724	beta'COP
FBgn0032514	CG9302
FBgn0032512	Bdp1
FBgn0032511	ND-B22
FBgn0022069	Nnp-1
FBgn0032507	CG9377
FBgn0032506	CG9395
FBgn0028406	Drep4
FBgn0051848	CG31848
FBgn0051730	CG31730
FBgn0032493	Mabi
FBgn0032489	CG15480
FBgn0032487	Ski6
FBgn0032485	CG9426
FBgn0032484	kek4
FBgn0004191	snRNA:U2:34ABa
FBgn0032483	CG15482
FBgn0032481	CG16972
FBgn0032479	CG16974
FBgn0051849	Mgat3
FBgn0032475	Sfmbt
FBgn0032474	DnaJ-H
FBgn0040972	CG16978
FBgn0032472	CG9928
FBgn0032517	CG7099
FBgn0032521	CG7110
FBgn0032522	CG16848
FBgn0026760	Tehao
FBgn0028942	CG16852
FBgn0028941	CG16853
FBgn0028546	ics
FBgn0028513	CG9254
FBgn0023407	B4
FBgn0032530	CG9263
FBgn0028943	CG15638
FBgn0032525	Hsp60D
FBgn0032524	Hacd2
FBgn0032523	CG16956
FBgn0003983	Vm34Ca
FBgn0032520	CG10859
FBgn0032519	CG16957
FBgn0032518	RpL24
FBgn0032516	Ing5
FBgn0028527	CG18507
FBgn0028848	Gpo3
FBgn0051813	nur
FBgn0028541	TM9SF4
FBgn0051845	asRNA:CR31845
FBgn0024846	p38b
FBgn0028539	Eato
FBgn0028931	CG16863
FBgn0028538	Sec71
FBgn0027844	CAH1
FBgn0028919	CG16865
FBgn0001965	Sos
FBgn0015271	Orc5
FBgn0026373	RpII33
FBgn0028509	CenG1A
FBgn0028534	CG7916
FBgn0028533	CG7953
FBgn0028532	CG7968
FBgn0012037	Ance
FBgn0032535	Ance-2
FBgn0025115	Acyp
FBgn0028544	Vajk3
FBgn0028938	Vajk1
FBgn0019890	Smg5
FBgn0028920	CG8997
FBgn0053306	CG33306
FBgn0053307	CG33307
FBgn0001961	Arpc1
FBgn0004406	tam
FBgn0032533	CG16888
FBgn0028658	Adat1
FBgn0028932	CG16890
FBgn0028847	CG9014
FBgn0051814	DIP-kappa
FBgn0027929	NimB1
FBgn0028936	NimB5
FBgn0028940	Cyp28a5
FBgn0028939	NimC2
FBgn0027348	bgm
FBgn0028875	nAChRalpha5
FBgn0051769	CG31769
FBgn0028526	CG15293
FBgn0028872	CG18095
FBgn0051840	lncRNA:CR31840
FBgn0001967	NimC3
FBgn0028909	tRNA:Gln-CTG-4-1
FBgn0003255	rk
FBgn0028430	He
FBgn0028542	NimB4
FBgn0028543	NimB2
FBgn0052971	CG32971
FBgn0028916	CG33090
FBgn0028531	CG15286
FBgn0015791	Rab14
FBgn0001970	Pgant35A
FBgn0028844	CG15283
FBgn0028871	Cpr35B
FBgn0004858	elB
FBgn0020258	ppk
FBgn0028530	mTTF
FBgn0005771	noc
FBgn0028882	tRNA:Pro-AGG-1-1
FBgn0028912	tRNA:Pro-AGG-1-2
FBgn0028910	tRNA:Pro-AGG-1-4
FBgn0028855	CG15282
FBgn0028911	tRNA:Pro-AGG-1-3
FBgn0028913	CG3473
FBgn0011866	tRNA:Gly-GCC-2-1
FBgn0011865	tRNA:Gly-GCC-1-7
FBgn0011864	tRNA:Gly-GCC-1-6
FBgn0011863	tRNA:Gly-GCC-1-5
FBgn0051835	CG31835
FBgn0028870	CG4691
FBgn0028838	CSN1a
FBgn0028868	CG4701
FBgn0028887	CG3491
FBgn0013301	ProtB
FBgn0013300	ProtA
FBgn0032554	CG15278
FBgn0032553	CG4480
FBgn0028886	CG15279
FBgn0028866	CG18420
FBgn0032549	CG4650
FBgn0028537	CG31775
FBgn0040228	DCTN5-p25
FBgn0028926	NC2beta
FBgn0260446	GABA-B-R1
FBgn0053310	CG33310
FBgn0041713	yellow-c
FBgn0004837	Su(H)
FBgn0028879	CG15270
FBgn0028878	CG15269
FBgn0001978	stc
FBgn0028862	dao
FBgn0028516	ZnT35C
FBgn0028888	CG4168
FBgn0028889	tRNA:Leu-TAA-3-1
FBgn0024183	vig
FBgn0010422	TfIIS
FBgn0000317	ck
FBgn0001977	CIAPIN1
FBgn0051832	CG31832
FBgn0028853	CG15263
[truncated: 15,876 more rows]
