# Supplementary material for: Soma-germline communication drives sex maintenance in the Drosophila testis
Source: Natl Sci Rev. 2024 Jun 22;11(8):nwae215. doi: 10.1093/nsr/nwae215 (PMC11342250; doi:10.1093/nsr/nwae215)
Supplement: nwae215_Supplemental_files [file nwae215_supplemental_files.zip › NSR_MS-2024-601.R1 Supplemental_files/Supp.TableS3_inferred_cellular_communication_network.xlsx]

## Sheet: README
Worksheet	Summary	Columns	Description
Control testes	All the inferred cell-cell communications at the level of ligand-receptor pair for control testes. Each row represents one inferred interaction between two cell types by a specific ligand-receptor pair.	source	Cell type that serves as sender
		target	Cell type that serves as receiver
		ligand	Gene symbol of the ligand
		receptor	Gene symbol of the receptor, which could be a complex
		prob	Communication probability value calculated by the law of mass action based on the average expression values (10% truncated mean) of a ligand by one cell group and that of a receptor by another cell group, as well as their cofactors
		pval	P-value obtained from the permutation test to determine if a interaction is significant
		interaction_name	Name of the interaction, which consists of two parts : the name of the ligand and the name of the receptor
		interaction_name_2	Alternative name of the interaction. Receptor name in brackets
		pathway_name	Name of signaling pathway to which the ligand-receptor intereaction belongs
		annotation	Type of intereaction ( Secreted Signaling/Secreted Signaling/Cell-Cell Contact)
		evidence	Source of evidence which supports the ligand-receptor pair interaction
Mutant testes	All the inferred cell-cell communications at the level of ligand-receptor pair for mutant testes. Each row represents one inferred interaction between two cell types by a specific ligand-receptor pair.	source	Cell type that serves as sender
		target	Cell type that serves as receiver
		ligand	Gene symbol of the ligand
		receptor	Gene symbol of the receptor, which could be a complex
		prob	Communication probability value calculated by the law of mass action based on the average expression values (10% truncated mean) of a ligand by one cell group and that of a receptor by another cell group, as well as their cofactors
		pval	P-value obtained from the permutation test to determine if a interaction is significant
		interaction_name	Name of the interaction, which consists of two parts : the name of the ligand and the name of the receptor
		interaction_name_2	Alternative name of the interaction. Receptor name in brackets
		pathway_name	Name of signaling pathway to which the ligand-receptor intereaction belongs
		annotation	Type of intereaction ( Secreted Signaling/Secreted Signaling/Cell-Cell Contact)
		evidence	Source of evidence which supports the ligand-receptor pair interaction

## Sheet: Control testes 
source	target	ligand	receptor	prob	pval	interaction_name	interaction_name_2	pathway_name	annotation	evidence
Late spermatids	CySCs	dpp	tkv_put	0.00110554	0	dpp_tkv_put	dpp - (tkv_put)	BMP	Secreted Signaling	Interactive Fly; PubMed: 16368928
Late cyst cells	CySCs	dpp	tkv_put	0.00258708	0	dpp_tkv_put	dpp - (tkv_put)	BMP	Secreted Signaling	Interactive Fly; PubMed: 16368928
Intermediate cyst cells	CySCs	dpp	tkv_put	0.000494723	0	dpp_tkv_put	dpp - (tkv_put)	BMP	Secreted Signaling	Interactive Fly; PubMed: 16368928
Hub cells	CySCs	dpp	tkv_put	0.00590292	0	dpp_tkv_put	dpp - (tkv_put)	BMP	Secreted Signaling	Interactive Fly; PubMed: 16368928
Early spermatids	CySCs	dpp	tkv_put	0.000200731	0	dpp_tkv_put	dpp - (tkv_put)	BMP	Secreted Signaling	Interactive Fly; PubMed: 16368928
Late spermatids	Hub cells	dpp	tkv_put	0.000520692	0	dpp_tkv_put	dpp - (tkv_put)	BMP	Secreted Signaling	Interactive Fly; PubMed: 16368928
Late cyst cells	Hub cells	dpp	tkv_put	0.00121943	0	dpp_tkv_put	dpp - (tkv_put)	BMP	Secreted Signaling	Interactive Fly; PubMed: 16368928
Intermediate cyst cells	Hub cells	dpp	tkv_put	0.000232932	0	dpp_tkv_put	dpp - (tkv_put)	BMP	Secreted Signaling	Interactive Fly; PubMed: 16368928
Hub cells	Hub cells	dpp	tkv_put	0.00278726	0	dpp_tkv_put	dpp - (tkv_put)	BMP	Secreted Signaling	Interactive Fly; PubMed: 16368928
Early spermatids	Hub cells	dpp	tkv_put	9.44958e-05	0	dpp_tkv_put	dpp - (tkv_put)	BMP	Secreted Signaling	Interactive Fly; PubMed: 16368928
Late cyst cells	CySCs	gbb	tkv_wit	0.0012003	0	gbb_tkv_wit	gbb - (tkv_wit)	BMP	Secreted Signaling	Flybase
Intermediate cyst cells	CySCs	gbb	tkv_wit	0.00187804	0	gbb_tkv_wit	gbb - (tkv_wit)	BMP	Secreted Signaling	Flybase
Early cyst cells	CySCs	gbb	tkv_wit	0.0010367	0	gbb_tkv_wit	gbb - (tkv_wit)	BMP	Secreted Signaling	Flybase
CySCs	CySCs	gbb	tkv_wit	0.00283795	0	gbb_tkv_wit	gbb - (tkv_wit)	BMP	Secreted Signaling	Flybase
Hub cells	CySCs	gbb	tkv_wit	0.00288189	0	gbb_tkv_wit	gbb - (tkv_wit)	BMP	Secreted Signaling	Flybase
GSCs	CySCs	gbb	tkv_wit	0.000187306	0	gbb_tkv_wit	gbb - (tkv_wit)	BMP	Secreted Signaling	Flybase
Late cyst cells	Hub cells	gbb	tkv_wit	0.00148223	0	gbb_tkv_wit	gbb - (tkv_wit)	BMP	Secreted Signaling	Flybase
Intermediate cyst cells	Hub cells	gbb	tkv_wit	0.00231879	0	gbb_tkv_wit	gbb - (tkv_wit)	BMP	Secreted Signaling	Flybase
Early cyst cells	Hub cells	gbb	tkv_wit	0.00128025	0	gbb_tkv_wit	gbb - (tkv_wit)	BMP	Secreted Signaling	Flybase
CySCs	Hub cells	gbb	tkv_wit	0.00350319	0	gbb_tkv_wit	gbb - (tkv_wit)	BMP	Secreted Signaling	Flybase
Hub cells	Hub cells	gbb	tkv_wit	0.00355739	0	gbb_tkv_wit	gbb - (tkv_wit)	BMP	Secreted Signaling	Flybase
GSCs	Hub cells	gbb	tkv_wit	0.000231356	0	gbb_tkv_wit	gbb - (tkv_wit)	BMP	Secreted Signaling	Flybase
Late cyst cells	GSCs	gbb	tkv_wit	0.000141938	0	gbb_tkv_wit	gbb - (tkv_wit)	BMP	Secreted Signaling	Flybase
Intermediate cyst cells	GSCs	gbb	tkv_wit	0.000222216	0	gbb_tkv_wit	gbb - (tkv_wit)	BMP	Secreted Signaling	Flybase
Early cyst cells	GSCs	gbb	tkv_wit	0.000122575	0	gbb_tkv_wit	gbb - (tkv_wit)	BMP	Secreted Signaling	Flybase
CySCs	GSCs	gbb	tkv_wit	0.00033608	0	gbb_tkv_wit	gbb - (tkv_wit)	BMP	Secreted Signaling	Flybase
Hub cells	GSCs	gbb	tkv_wit	0.000341297	0	gbb_tkv_wit	gbb - (tkv_wit)	BMP	Secreted Signaling	Flybase
GSCs	GSCs	gbb	tkv_wit	2.21296e-05	0	gbb_tkv_wit	gbb - (tkv_wit)	BMP	Secreted Signaling	Flybase
Late cyst cells	CySCs	gbb	sax_wit	0.000993367	0	gbb_sax_wit	gbb - (sax_wit)	BMP	Secreted Signaling	Flybase
Intermediate cyst cells	CySCs	gbb	sax_wit	0.00155445	0	gbb_sax_wit	gbb - (sax_wit)	BMP	Secreted Signaling	Flybase
Early cyst cells	CySCs	gbb	sax_wit	0.00085795	0	gbb_sax_wit	gbb - (sax_wit)	BMP	Secreted Signaling	Flybase
CySCs	CySCs	gbb	sax_wit	0.00234935	0	gbb_sax_wit	gbb - (sax_wit)	BMP	Secreted Signaling	Flybase
Hub cells	CySCs	gbb	sax_wit	0.00238574	0	gbb_sax_wit	gbb - (sax_wit)	BMP	Secreted Signaling	Flybase
GSCs	CySCs	gbb	sax_wit	0.000154987	0	gbb_sax_wit	gbb - (sax_wit)	BMP	Secreted Signaling	Flybase
Late cyst cells	Hub cells	gbb	sax_wit	0.00171197	0	gbb_sax_wit	gbb - (sax_wit)	BMP	Secreted Signaling	Flybase
Intermediate cyst cells	Hub cells	gbb	sax_wit	0.00267785	0	gbb_sax_wit	gbb - (sax_wit)	BMP	Secreted Signaling	Flybase
Early cyst cells	Hub cells	gbb	sax_wit	0.00147873	0	gbb_sax_wit	gbb - (sax_wit)	BMP	Secreted Signaling	Flybase
CySCs	Hub cells	gbb	sax_wit	0.0040449	0	gbb_sax_wit	gbb - (sax_wit)	BMP	Secreted Signaling	Flybase
Hub cells	Hub cells	gbb	sax_wit	0.00410744	0	gbb_sax_wit	gbb - (sax_wit)	BMP	Secreted Signaling	Flybase
GSCs	Hub cells	gbb	sax_wit	0.000267267	0	gbb_sax_wit	gbb - (sax_wit)	BMP	Secreted Signaling	Flybase
Late spermatids	CySCs	dpp	tkv	0.00186021	0	dpp_tkv	dpp - (tkv)	BMP	Secreted Signaling	dme0401
Late cyst cells	CySCs	dpp	tkv	0.00434869	0	dpp_tkv	dpp - (tkv)	BMP	Secreted Signaling	dme0401
Intermediate cyst cells	CySCs	dpp	tkv	0.000832782	0	dpp_tkv	dpp - (tkv)	BMP	Secreted Signaling	dme0401
Hub cells	CySCs	dpp	tkv	0.00989995	0	dpp_tkv	dpp - (tkv)	BMP	Secreted Signaling	dme0401
Early spermatids	CySCs	dpp	tkv	0.000337964	0	dpp_tkv	dpp - (tkv)	BMP	Secreted Signaling	dme0401
Late spermatids	Hub cells	dpp	tkv	0.000923423	0	dpp_tkv	dpp - (tkv)	BMP	Secreted Signaling	dme0401
Late cyst cells	Hub cells	dpp	tkv	0.00216144	0	dpp_tkv	dpp - (tkv)	BMP	Secreted Signaling	dme0401
Intermediate cyst cells	Hub cells	dpp	tkv	0.000413185	0	dpp_tkv	dpp - (tkv)	BMP	Secreted Signaling	dme0401
Hub cells	Hub cells	dpp	tkv	0.00493443	0	dpp_tkv	dpp - (tkv)	BMP	Secreted Signaling	dme0401
Early spermatids	Hub cells	dpp	tkv	0.000167639	0	dpp_tkv	dpp - (tkv)	BMP	Secreted Signaling	dme0401
Late spermatids	GSCs	dpp	tkv	0.000126573	0	dpp_tkv	dpp - (tkv)	BMP	Secreted Signaling	dme0401
Late cyst cells	GSCs	dpp	tkv	0.000296583	0	dpp_tkv	dpp - (tkv)	BMP	Secreted Signaling	dme0401
Intermediate cyst cells	GSCs	dpp	tkv	5.661e-05	0.01	dpp_tkv	dpp - (tkv)	BMP	Secreted Signaling	dme0401
Hub cells	GSCs	dpp	tkv	0.000678709	0	dpp_tkv	dpp - (tkv)	BMP	Secreted Signaling	dme0401
Early spermatids	GSCs	dpp	tkv	2.29632e-05	0.01	dpp_tkv	dpp - (tkv)	BMP	Secreted Signaling	dme0401
Late cyst cells	CySCs	myo	babo_put	0.000171895	0	myo_babo_put	myo - (babo_put)	Activin	Secreted Signaling	Interactive Fly; PMID:14979665
Intermediate cyst cells	CySCs	myo	babo_put	5.84595e-05	0	myo_babo_put	myo - (babo_put)	Activin	Secreted Signaling	Interactive Fly; PMID:14979665
Early cyst cells	CySCs	myo	babo_put	0.000676124	0	myo_babo_put	myo - (babo_put)	Activin	Secreted Signaling	Interactive Fly; PMID:14979665
CySCs	CySCs	myo	babo_put	0.00209689	0	myo_babo_put	myo - (babo_put)	Activin	Secreted Signaling	Interactive Fly; PMID:14979665
Hub cells	CySCs	myo	babo_put	0.00402501	0	myo_babo_put	myo - (babo_put)	Activin	Secreted Signaling	Interactive Fly; PMID:14979665
GSCs	CySCs	myo	babo_put	0.000290731	0	myo_babo_put	myo - (babo_put)	Activin	Secreted Signaling	Interactive Fly; PMID:14979665
Late cyst cells	Hub cells	myo	babo_put	0.000254364	0	myo_babo_put	myo - (babo_put)	Activin	Secreted Signaling	Interactive Fly; PMID:14979665
Intermediate cyst cells	Hub cells	myo	babo_put	8.65116e-05	0	myo_babo_put	myo - (babo_put)	Activin	Secreted Signaling	Interactive Fly; PMID:14979665
Early cyst cells	Hub cells	myo	babo_put	0.00100024	0	myo_babo_put	myo - (babo_put)	Activin	Secreted Signaling	Interactive Fly; PMID:14979665
CySCs	Hub cells	myo	babo_put	0.00309968	0	myo_babo_put	myo - (babo_put)	Activin	Secreted Signaling	Interactive Fly; PMID:14979665
Hub cells	Hub cells	myo	babo_put	0.00594344	0	myo_babo_put	myo - (babo_put)	Activin	Secreted Signaling	Interactive Fly; PMID:14979665
GSCs	Hub cells	myo	babo_put	0.000430188	0	myo_babo_put	myo - (babo_put)	Activin	Secreted Signaling	Interactive Fly; PMID:14979665
Late cyst cells	GSCs	myo	babo_put	2.75404e-05	0	myo_babo_put	myo - (babo_put)	Activin	Secreted Signaling	Interactive Fly; PMID:14979665
Intermediate cyst cells	GSCs	myo	babo_put	9.36526e-06	0	myo_babo_put	myo - (babo_put)	Activin	Secreted Signaling	Interactive Fly; PMID:14979665
Early cyst cells	GSCs	myo	babo_put	0.000108374	0	myo_babo_put	myo - (babo_put)	Activin	Secreted Signaling	Interactive Fly; PMID:14979665
CySCs	GSCs	myo	babo_put	0.000336542	0	myo_babo_put	myo - (babo_put)	Activin	Secreted Signaling	Interactive Fly; PMID:14979665
Hub cells	GSCs	myo	babo_put	0.000647163	0	myo_babo_put	myo - (babo_put)	Activin	Secreted Signaling	Interactive Fly; PMID:14979665
GSCs	GSCs	myo	babo_put	4.65849e-05	0	myo_babo_put	myo - (babo_put)	Activin	Secreted Signaling	Interactive Fly; PMID:14979665
Late spermatids	CySCs	spi	Egfr	0.000355539	0	spi_Egfr	spi - (Egfr)	EGFR	Secreted Signaling	Interactive Fly; PMID:21252999
Late cyst cells	CySCs	spi	Egfr	0.000310283	0	spi_Egfr	spi - (Egfr)	EGFR	Secreted Signaling	Interactive Fly; PMID:21252999
Early cyst cells	CySCs	spi	Egfr	0.000569206	0	spi_Egfr	spi - (Egfr)	EGFR	Secreted Signaling	Interactive Fly; PMID:21252999
CySCs	CySCs	spi	Egfr	0.00571383	0	spi_Egfr	spi - (Egfr)	EGFR	Secreted Signaling	Interactive Fly; PMID:21252999
Hub cells	CySCs	spi	Egfr	0.0031751	0	spi_Egfr	spi - (Egfr)	EGFR	Secreted Signaling	Interactive Fly; PMID:21252999
GSCs	CySCs	spi	Egfr	0.00431404	0	spi_Egfr	spi - (Egfr)	EGFR	Secreted Signaling	Interactive Fly; PMID:21252999
Spermatogonia	CySCs	spi	Egfr	0.00148292	0	spi_Egfr	spi - (Egfr)	EGFR	Secreted Signaling	Interactive Fly; PMID:21252999
Early spermatocytes	CySCs	spi	Egfr	5.40831e-05	0	spi_Egfr	spi - (Egfr)	EGFR	Secreted Signaling	Interactive Fly; PMID:21252999
Early spermatids	CySCs	spi	Egfr	0.000253185	0	spi_Egfr	spi - (Egfr)	EGFR	Secreted Signaling	Interactive Fly; PMID:21252999
Late spermatids	Hub cells	spi	Egfr	0.00111421	0	spi_Egfr	spi - (Egfr)	EGFR	Secreted Signaling	Interactive Fly; PMID:21252999
Late cyst cells	Hub cells	spi	Egfr	0.000972485	0	spi_Egfr	spi - (Egfr)	EGFR	Secreted Signaling	Interactive Fly; PMID:21252999
Early cyst cells	Hub cells	spi	Egfr	0.00178335	0	spi_Egfr	spi - (Egfr)	EGFR	Secreted Signaling	Interactive Fly; PMID:21252999
CySCs	Hub cells	spi	Egfr	0.0178021	0	spi_Egfr	spi - (Egfr)	EGFR	Secreted Signaling	Interactive Fly; PMID:21252999
Hub cells	Hub cells	spi	Egfr	0.00992393	0	spi_Egfr	spi - (Egfr)	EGFR	Secreted Signaling	Interactive Fly; PMID:21252999
GSCs	Hub cells	spi	Egfr	0.0134554	0	spi_Egfr	spi - (Egfr)	EGFR	Secreted Signaling	Interactive Fly; PMID:21252999
Spermatogonia	Hub cells	spi	Egfr	0.0046403	0	spi_Egfr	spi - (Egfr)	EGFR	Secreted Signaling	Interactive Fly; PMID:21252999
Early spermatocytes	Hub cells	spi	Egfr	0.00016956	0	spi_Egfr	spi - (Egfr)	EGFR	Secreted Signaling	Interactive Fly; PMID:21252999
Early spermatids	Hub cells	spi	Egfr	0.000793559	0	spi_Egfr	spi - (Egfr)	EGFR	Secreted Signaling	Interactive Fly; PMID:21252999
CySCs	CySCs	grk	Egfr	0.000160427	0	grk_Egfr	grk - (Egfr)	EGFR	Secreted Signaling	dme0401
CySCs	Hub cells	grk	Egfr	0.000509395	0	grk_Egfr	grk - (Egfr)	EGFR	Secreted Signaling	dme0401
Late cyst cells	CySCs	Krn	Egfr	0.00377696	0	Krn_Egfr	Krn - (Egfr)	EGFR	Secreted Signaling	dme0401
Intermediate cyst cells	CySCs	Krn	Egfr	0.00539871	0	Krn_Egfr	Krn - (Egfr)	EGFR	Secreted Signaling	dme0401
Early cyst cells	CySCs	Krn	Egfr	0.00149772	0	Krn_Egfr	Krn - (Egfr)	EGFR	Secreted Signaling	dme0401
CySCs	CySCs	Krn	Egfr	0.00264021	0	Krn_Egfr	Krn - (Egfr)	EGFR	Secreted Signaling	dme0401
Hub cells	CySCs	Krn	Egfr	0.00972382	0	Krn_Egfr	Krn - (Egfr)	EGFR	Secreted Signaling	dme0401
GSCs	CySCs	Krn	Egfr	0.000651669	0	Krn_Egfr	Krn - (Egfr)	EGFR	Secreted Signaling	dme0401
Spermatogonia	CySCs	Krn	Egfr	1.30386e-05	0	Krn_Egfr	Krn - (Egfr)	EGFR	Secreted Signaling	dme0401
Late cyst cells	Hub cells	Krn	Egfr	0.0119402	0	Krn_Egfr	Krn - (Egfr)	EGFR	Secreted Signaling	dme0401
Intermediate cyst cells	Hub cells	Krn	Egfr	0.0170363	0	Krn_Egfr	Krn - (Egfr)	EGFR	Secreted Signaling	dme0401
Early cyst cells	Hub cells	Krn	Egfr	0.00474738	0	Krn_Egfr	Krn - (Egfr)	EGFR	Secreted Signaling	dme0401
CySCs	Hub cells	Krn	Egfr	0.00836203	0	Krn_Egfr	Krn - (Egfr)	EGFR	Secreted Signaling	dme0401
Hub cells	Hub cells	Krn	Egfr	0.030611	0	Krn_Egfr	Krn - (Egfr)	EGFR	Secreted Signaling	dme0401
GSCs	Hub cells	Krn	Egfr	0.00206796	0	Krn_Egfr	Krn - (Egfr)	EGFR	Secreted Signaling	dme0401
Spermatogonia	Hub cells	Krn	Egfr	4.14069e-05	0	Krn_Egfr	Krn - (Egfr)	EGFR	Secreted Signaling	dme0401
CySCs	CySCs	vn	Egfr	0.0027373	0	vn_Egfr	vn - (Egfr)	EGFR	Secreted Signaling	dme0401
Hub cells	CySCs	vn	Egfr	0.00761461	0	vn_Egfr	vn - (Egfr)	EGFR	Secreted Signaling	dme0401
GSCs	CySCs	vn	Egfr	0.000202214	0	vn_Egfr	vn - (Egfr)	EGFR	Secreted Signaling	dme0401
CySCs	Hub cells	vn	Egfr	0.00866866	0	vn_Egfr	vn - (Egfr)	EGFR	Secreted Signaling	dme0401
Hub cells	Hub cells	vn	Egfr	0.0240166	0	vn_Egfr	vn - (Egfr)	EGFR	Secreted Signaling	dme0401
GSCs	Hub cells	vn	Egfr	0.000642031	0	vn_Egfr	vn - (Egfr)	EGFR	Secreted Signaling	dme0401
CySCs	CySCs	aos	Egfr	0.00144184	0	aos_Egfr	aos - (Egfr)	EGFR	Secreted Signaling	FlyPhone
Hub cells	CySCs	aos	Egfr	0.00216569	0	aos_Egfr	aos - (Egfr)	EGFR	Secreted Signaling	FlyPhone
CySCs	Hub cells	aos	Egfr	0.00457219	0	aos_Egfr	aos - (Egfr)	EGFR	Secreted Signaling	FlyPhone
Hub cells	Hub cells	aos	Egfr	0.00686425	0	aos_Egfr	aos - (Egfr)	EGFR	Secreted Signaling	FlyPhone
CySCs	CySCs	egr	wgn	0.000803952	0	egr_wgn	egr - (wgn)	TNF	Secreted Signaling	dme0401
Hub cells	CySCs	egr	wgn	4.15722e-05	0	egr_wgn	egr - (wgn)	TNF	Secreted Signaling	dme0401
CySCs	Hub cells	egr	wgn	0.00421277	0	egr_wgn	egr - (wgn)	TNF	Secreted Signaling	dme0401
Hub cells	Hub cells	egr	wgn	0.000218548	0	egr_wgn	egr - (wgn)	TNF	Secreted Signaling	dme0401
CySCs	Early cyst cells	egr	grnd	0.00109956	0	egr_grnd	egr - (grnd)	TNF	Secreted Signaling	dme0401
Hub cells	Early cyst cells	egr	grnd	5.68739e-05	0	egr_grnd	egr - (grnd)	TNF	Secreted Signaling	dme0401
CySCs	Hub cells	egr	grnd	0.00308648	0	egr_grnd	egr - (grnd)	TNF	Secreted Signaling	dme0401
Hub cells	Hub cells	egr	grnd	0.000159948	0	egr_grnd	egr - (grnd)	TNF	Secreted Signaling	dme0401
Late spermatids	CySCs	hh	ptc	2.9806e-05	0	hh_ptc	hh - (ptc)	Hedgehog	Secreted Signaling	PubMed:16339192
Late cyst cells	CySCs	hh	ptc	0.000988506	0	hh_ptc	hh - (ptc)	Hedgehog	Secreted Signaling	PubMed:16339192
Hub cells	CySCs	hh	ptc	0.000386903	0	hh_ptc	hh - (ptc)	Hedgehog	Secreted Signaling	PubMed:16339192
Early spermatids	CySCs	hh	ptc	1.49811e-05	0	hh_ptc	hh - (ptc)	Hedgehog	Secreted Signaling	PubMed:16339192
Late spermatids	Hub cells	hh	ptc	1.34815e-05	0	hh_ptc	hh - (ptc)	Hedgehog	Secreted Signaling	PubMed:16339192
Late cyst cells	Hub cells	hh	ptc	0.000447343	0	hh_ptc	hh - (ptc)	Hedgehog	Secreted Signaling	PubMed:16339192
Hub cells	Hub cells	hh	ptc	0.000175033	0	hh_ptc	hh - (ptc)	Hedgehog	Secreted Signaling	PubMed:16339192
Early spermatids	Hub cells	hh	ptc	6.77598e-06	0	hh_ptc	hh - (ptc)	Hedgehog	Secreted Signaling	PubMed:16339192
Late spermatids	Intermediate cyst cells	dpp	dally	8.417e-05	0	dpp_dally	dpp - (dally)	Hedgehog	Secreted Signaling	FlyPhone
Late cyst cells	Intermediate cyst cells	dpp	dally	0.000197237	0	dpp_dally	dpp - (dally)	Hedgehog	Secreted Signaling	FlyPhone
Intermediate cyst cells	Intermediate cyst cells	dpp	dally	3.76443e-05	0	dpp_dally	dpp - (dally)	Hedgehog	Secreted Signaling	FlyPhone
Hub cells	Intermediate cyst cells	dpp	dally	0.00045142	0	dpp_dally	dpp - (dally)	Hedgehog	Secreted Signaling	FlyPhone
Early spermatids	Intermediate cyst cells	dpp	dally	1.52698e-05	0	dpp_dally	dpp - (dally)	Hedgehog	Secreted Signaling	FlyPhone
Late spermatids	Early cyst cells	dpp	dally	0.00105647	0	dpp_dally	dpp - (dally)	Hedgehog	Secreted Signaling	FlyPhone
Late cyst cells	Early cyst cells	dpp	dally	0.00247241	0	dpp_dally	dpp - (dally)	Hedgehog	Secreted Signaling	FlyPhone
Intermediate cyst cells	Early cyst cells	dpp	dally	0.00047275	0	dpp_dally	dpp - (dally)	Hedgehog	Secreted Signaling	FlyPhone
Hub cells	Early cyst cells	dpp	dally	0.0056421	0	dpp_dally	dpp - (dally)	Hedgehog	Secreted Signaling	FlyPhone
Early spermatids	Early cyst cells	dpp	dally	0.000191813	0	dpp_dally	dpp - (dally)	Hedgehog	Secreted Signaling	FlyPhone
Late spermatids	CySCs	dpp	dally	0.00110387	0	dpp_dally	dpp - (dally)	Hedgehog	Secreted Signaling	FlyPhone
Late cyst cells	CySCs	dpp	dally	0.00258318	0	dpp_dally	dpp - (dally)	Hedgehog	Secreted Signaling	FlyPhone
Intermediate cyst cells	CySCs	dpp	dally	0.000493976	0	dpp_dally	dpp - (dally)	Hedgehog	Secreted Signaling	FlyPhone
Hub cells	CySCs	dpp	dally	0.00589405	0	dpp_dally	dpp - (dally)	Hedgehog	Secreted Signaling	FlyPhone
Early spermatids	CySCs	dpp	dally	0.000200428	0.01	dpp_dally	dpp - (dally)	Hedgehog	Secreted Signaling	FlyPhone
Late spermatids	Hub cells	dpp	dally	0.00637793	0	dpp_dally	dpp - (dally)	Hedgehog	Secreted Signaling	FlyPhone
Late cyst cells	Hub cells	dpp	dally	0.0148202	0	dpp_dally	dpp - (dally)	Hedgehog	Secreted Signaling	FlyPhone
Intermediate cyst cells	Hub cells	dpp	dally	0.00286243	0	dpp_dally	dpp - (dally)	Hedgehog	Secreted Signaling	FlyPhone
Hub cells	Hub cells	dpp	dally	0.0332918	0	dpp_dally	dpp - (dally)	Hedgehog	Secreted Signaling	FlyPhone
Early spermatids	Hub cells	dpp	dally	0.00116305	0	dpp_dally	dpp - (dally)	Hedgehog	Secreted Signaling	FlyPhone
Late spermatids	Intermediate cyst cells	hh	dally	3.56351e-06	0	hh_dally	hh - (dally)	Hedgehog	Secreted Signaling	FlyPhone
Late cyst cells	Intermediate cyst cells	hh	dally	0.000118282	0	hh_dally	hh - (dally)	Hedgehog	Secreted Signaling	FlyPhone
Hub cells	Intermediate cyst cells	hh	dally	4.62714e-05	0	hh_dally	hh - (dally)	Hedgehog	Secreted Signaling	FlyPhone
Early spermatids	Intermediate cyst cells	hh	dally	1.79107e-06	0	hh_dally	hh - (dally)	Hedgehog	Secreted Signaling	FlyPhone
Late spermatids	Early cyst cells	hh	dally	4.47694e-05	0	hh_dally	hh - (dally)	Hedgehog	Secreted Signaling	FlyPhone
Late cyst cells	Early cyst cells	hh	dally	0.00148405	0	hh_dally	hh - (dally)	Hedgehog	Secreted Signaling	FlyPhone
Hub cells	Early cyst cells	hh	dally	0.000581034	0	hh_dally	hh - (dally)	Hedgehog	Secreted Signaling	FlyPhone
Early spermatids	Early cyst cells	hh	dally	2.25021e-05	0	hh_dally	hh - (dally)	Hedgehog	Secreted Signaling	FlyPhone
Late spermatids	CySCs	hh	dally	4.67804e-05	0	hh_dally	hh - (dally)	Hedgehog	Secreted Signaling	FlyPhone
Late cyst cells	CySCs	hh	dally	0.00155061	0	hh_dally	hh - (dally)	Hedgehog	Secreted Signaling	FlyPhone
Hub cells	CySCs	hh	dally	0.000607119	0	hh_dally	hh - (dally)	Hedgehog	Secreted Signaling	FlyPhone
Early spermatids	CySCs	hh	dally	2.35129e-05	0	hh_dally	hh - (dally)	Hedgehog	Secreted Signaling	FlyPhone
Late spermatids	Hub cells	hh	dally	0.000271661	0	hh_dally	hh - (dally)	Hedgehog	Secreted Signaling	FlyPhone
Late cyst cells	Hub cells	hh	dally	0.00893998	0	hh_dally	hh - (dally)	Hedgehog	Secreted Signaling	FlyPhone
Hub cells	Hub cells	hh	dally	0.00351615	0	hh_dally	hh - (dally)	Hedgehog	Secreted Signaling	FlyPhone
Early spermatids	Hub cells	hh	dally	0.000136558	0	hh_dally	hh - (dally)	Hedgehog	Secreted Signaling	FlyPhone
Late spermatids	Intermediate cyst cells	upd1	dally	7.60767e-05	0	upd1_dally	upd1 - (dally)	Hedgehog	Secreted Signaling	FlyPhone
Late spermatids	Early cyst cells	upd1	dally	0.000954973	0	upd1_dally	upd1 - (dally)	Hedgehog	Secreted Signaling	FlyPhone
Late spermatids	CySCs	upd1	dally	0.000997828	0	upd1_dally	upd1 - (dally)	Hedgehog	Secreted Signaling	FlyPhone
Late spermatids	Hub cells	upd1	dally	0.00576816	0	upd1_dally	upd1 - (dally)	Hedgehog	Secreted Signaling	FlyPhone
Late spermatids	Early cyst cells	hh	dlp	6.35321e-06	0	hh_dlp	hh - (dlp)	Hedgehog	Secreted Signaling	FlyPhone
Late cyst cells	Early cyst cells	hh	dlp	0.000210861	0	hh_dlp	hh - (dlp)	Hedgehog	Secreted Signaling	FlyPhone
Hub cells	Early cyst cells	hh	dlp	8.24923e-05	0	hh_dlp	hh - (dlp)	Hedgehog	Secreted Signaling	FlyPhone
Early spermatids	Early cyst cells	hh	dlp	3.19321e-06	0	hh_dlp	hh - (dlp)	Hedgehog	Secreted Signaling	FlyPhone
Late spermatids	CySCs	hh	dlp	1.48295e-05	0.01	hh_dlp	hh - (dlp)	Hedgehog	Secreted Signaling	FlyPhone
Late cyst cells	CySCs	hh	dlp	0.000492053	0	hh_dlp	hh - (dlp)	Hedgehog	Secreted Signaling	FlyPhone
Hub cells	CySCs	hh	dlp	0.000192532	0	hh_dlp	hh - (dlp)	Hedgehog	Secreted Signaling	FlyPhone
Early spermatids	CySCs	hh	dlp	7.45354e-06	0	hh_dlp	hh - (dlp)	Hedgehog	Secreted Signaling	FlyPhone
Late spermatids	Hub cells	hh	dlp	9.10503e-05	0	hh_dlp	hh - (dlp)	Hedgehog	Secreted Signaling	FlyPhone
Late cyst cells	Hub cells	hh	dlp	0.00301372	0	hh_dlp	hh - (dlp)	Hedgehog	Secreted Signaling	FlyPhone
Hub cells	Hub cells	hh	dlp	0.00118103	0	hh_dlp	hh - (dlp)	Hedgehog	Secreted Signaling	FlyPhone
Early spermatids	Hub cells	hh	dlp	4.5765e-05	0	hh_dlp	hh - (dlp)	Hedgehog	Secreted Signaling	FlyPhone
Late spermatids	Hub cells	hh	smo	9.26843e-06	0	hh_smo	hh - (smo)	Hedgehog	Secreted Signaling	FlyPhone
Late cyst cells	Hub cells	hh	smo	0.000307587	0	hh_smo	hh - (smo)	Hedgehog	Secreted Signaling	FlyPhone
Hub cells	Hub cells	hh	smo	0.00012034	0	hh_smo	hh - (smo)	Hedgehog	Secreted Signaling	FlyPhone
Early spermatids	Hub cells	hh	smo	4.65844e-06	0	hh_smo	hh - (smo)	Hedgehog	Secreted Signaling	FlyPhone
Late spermatids	Hub cells	bnl	htl	4.81968e-05	0	bnl_htl	bnl - (htl)	FGFR	Secreted Signaling	FlyPhone
CySCs	Hub cells	bnl	htl	0.000665164	0	bnl_htl	bnl - (htl)	FGFR	Secreted Signaling	FlyPhone
Hub cells	Hub cells	bnl	htl	0.00401677	0	bnl_htl	bnl - (htl)	FGFR	Secreted Signaling	FlyPhone
GSCs	Hub cells	bnl	htl	0.000577374	0	bnl_htl	bnl - (htl)	FGFR	Secreted Signaling	FlyPhone
Early spermatids	Hub cells	bnl	htl	6.43011e-06	0	bnl_htl	bnl - (htl)	FGFR	Secreted Signaling	FlyPhone
Late cyst cells	Hub cells	ths	htl	7.62895e-07	0	ths_htl	ths - (htl)	FGFR	Secreted Signaling	Flybase
Intermediate cyst cells	Hub cells	ths	htl	2.28786e-05	0	ths_htl	ths - (htl)	FGFR	Secreted Signaling	Flybase
Hub cells	Hub cells	ths	htl	0.00289106	0	ths_htl	ths - (htl)	FGFR	Secreted Signaling	Flybase
Intermediate cyst cells	Hub cells	pyr	htl	0.00077185	0	pyr_htl	pyr - (htl)	FGFR	Secreted Signaling	Flybase
Early cyst cells	Hub cells	pyr	htl	0.000899347	0	pyr_htl	pyr - (htl)	FGFR	Secreted Signaling	Flybase
CySCs	Hub cells	pyr	htl	0.00114101	0	pyr_htl	pyr - (htl)	FGFR	Secreted Signaling	Flybase
Hub cells	Hub cells	pyr	htl	0.0100737	0	pyr_htl	pyr - (htl)	FGFR	Secreted Signaling	Flybase
Intermediate cyst cells	Late cyst cells	Ilp6	InR	0.00496064	0	Ilp6_InR	Ilp6 - (InR)	Insulin	Secreted Signaling	dme04068
Early cyst cells	Late cyst cells	Ilp6	InR	0.0133073	0	Ilp6_InR	Ilp6 - (InR)	Insulin	Secreted Signaling	dme04068
CySCs	Late cyst cells	Ilp6	InR	0.0104876	0	Ilp6_InR	Ilp6 - (InR)	Insulin	Secreted Signaling	dme04068
Hub cells	Late cyst cells	Ilp6	InR	0.0115695	0	Ilp6_InR	Ilp6 - (InR)	Insulin	Secreted Signaling	dme04068
GSCs	Late cyst cells	Ilp6	InR	0.000269153	0	Ilp6_InR	Ilp6 - (InR)	Insulin	Secreted Signaling	dme04068
Intermediate cyst cells	Intermediate cyst cells	Ilp6	InR	0.00298629	0	Ilp6_InR	Ilp6 - (InR)	Insulin	Secreted Signaling	dme04068
Early cyst cells	Intermediate cyst cells	Ilp6	InR	0.00803777	0	Ilp6_InR	Ilp6 - (InR)	Insulin	Secreted Signaling	dme04068
CySCs	Intermediate cyst cells	Ilp6	InR	0.00632749	0	Ilp6_InR	Ilp6 - (InR)	Insulin	Secreted Signaling	dme04068
Hub cells	Intermediate cyst cells	Ilp6	InR	0.00698326	0	Ilp6_InR	Ilp6 - (InR)	Insulin	Secreted Signaling	dme04068
GSCs	Intermediate cyst cells	Ilp6	InR	0.000161726	0	Ilp6_InR	Ilp6 - (InR)	Insulin	Secreted Signaling	dme04068
Intermediate cyst cells	Early cyst cells	Ilp6	InR	0.00119678	0	Ilp6_InR	Ilp6 - (InR)	Insulin	Secreted Signaling	dme04068
Early cyst cells	Early cyst cells	Ilp6	InR	0.00323102	0	Ilp6_InR	Ilp6 - (InR)	Insulin	Secreted Signaling	dme04068
CySCs	Early cyst cells	Ilp6	InR	0.0025409	0	Ilp6_InR	Ilp6 - (InR)	Insulin	Secreted Signaling	dme04068
Hub cells	Early cyst cells	Ilp6	InR	0.00280534	0	Ilp6_InR	Ilp6 - (InR)	Insulin	Secreted Signaling	dme04068
Intermediate cyst cells	CySCs	Ilp6	InR	0.0232657	0	Ilp6_InR	Ilp6 - (InR)	Insulin	Secreted Signaling	dme04068
Early cyst cells	CySCs	Ilp6	InR	0.060538	0	Ilp6_InR	Ilp6 - (InR)	Insulin	Secreted Signaling	dme04068
CySCs	CySCs	Ilp6	InR	0.0481995	0	Ilp6_InR	Ilp6 - (InR)	Insulin	Secreted Signaling	dme04068
Hub cells	CySCs	Ilp6	InR	0.0529635	0	Ilp6_InR	Ilp6 - (InR)	Insulin	Secreted Signaling	dme04068
GSCs	CySCs	Ilp6	InR	0.0012847	0.03	Ilp6_InR	Ilp6 - (InR)	Insulin	Secreted Signaling	dme04068
Intermediate cyst cells	Hub cells	Ilp6	InR	0.0807891	0	Ilp6_InR	Ilp6 - (InR)	Insulin	Secreted Signaling	dme04068
Early cyst cells	Hub cells	Ilp6	InR	0.192092	0	Ilp6_InR	Ilp6 - (InR)	Insulin	Secreted Signaling	dme04068
CySCs	Hub cells	Ilp6	InR	0.157434	0	Ilp6_InR	Ilp6 - (InR)	Insulin	Secreted Signaling	dme04068
Hub cells	Hub cells	Ilp6	InR	0.171054	0	Ilp6_InR	Ilp6 - (InR)	Insulin	Secreted Signaling	dme04068
GSCs	Hub cells	Ilp6	InR	0.00472389	0	Ilp6_InR	Ilp6 - (InR)	Insulin	Secreted Signaling	dme04068
Intermediate cyst cells	GSCs	Ilp6	InR	0.0236101	0	Ilp6_InR	Ilp6 - (InR)	Insulin	Secreted Signaling	dme04068
Early cyst cells	GSCs	Ilp6	InR	0.0613995	0	Ilp6_InR	Ilp6 - (InR)	Insulin	Secreted Signaling	dme04068
CySCs	GSCs	Ilp6	InR	0.0488946	0	Ilp6_InR	Ilp6 - (InR)	Insulin	Secreted Signaling	dme04068
Hub cells	GSCs	Ilp6	InR	0.0537234	0	Ilp6_InR	Ilp6 - (InR)	Insulin	Secreted Signaling	dme04068
Hub cells	Late cyst cells	Ilp7	InR	0.000498274	0	Ilp7_InR	Ilp7 - (InR)	Insulin	Secreted Signaling	flybase
Hub cells	Intermediate cyst cells	Ilp7	InR	0.000299425	0	Ilp7_InR	Ilp7 - (InR)	Insulin	Secreted Signaling	flybase
Hub cells	Early cyst cells	Ilp7	InR	0.000119804	0	Ilp7_InR	Ilp7 - (InR)	Insulin	Secreted Signaling	flybase
Hub cells	CySCs	Ilp7	InR	0.00237626	0	Ilp7_InR	Ilp7 - (InR)	Insulin	Secreted Signaling	flybase
Hub cells	Hub cells	Ilp7	InR	0.00871213	0	Ilp7_InR	Ilp7 - (InR)	Insulin	Secreted Signaling	flybase
Hub cells	GSCs	Ilp7	InR	0.0024122	0	Ilp7_InR	Ilp7 - (InR)	Insulin	Secreted Signaling	flybase
CySCs	Late cyst cells	Ilp8	InR	0.000241106	0	Ilp8_InR	Ilp8 - (InR)	Insulin	Secreted Signaling	flybase
Hub cells	Late cyst cells	Ilp8	InR	0.000640241	0	Ilp8_InR	Ilp8 - (InR)	Insulin	Secreted Signaling	flybase
CySCs	Intermediate cyst cells	Ilp8	InR	0.000144872	0	Ilp8_InR	Ilp8 - (InR)	Insulin	Secreted Signaling	flybase
Hub cells	Intermediate cyst cells	Ilp8	InR	0.000384758	0	Ilp8_InR	Ilp8 - (InR)	Insulin	Secreted Signaling	flybase
CySCs	Early cyst cells	Ilp8	InR	5.79597e-05	0	Ilp8_InR	Ilp8 - (InR)	Insulin	Secreted Signaling	flybase
Hub cells	Early cyst cells	Ilp8	InR	0.000153955	0	Ilp8_InR	Ilp8 - (InR)	Insulin	Secreted Signaling	flybase
CySCs	CySCs	Ilp8	InR	0.00115095	0	Ilp8_InR	Ilp8 - (InR)	Insulin	Secreted Signaling	flybase
Hub cells	CySCs	Ilp8	InR	0.00305166	0	Ilp8_InR	Ilp8 - (InR)	Insulin	Secreted Signaling	flybase
CySCs	Hub cells	Ilp8	InR	0.00423361	0	Ilp8_InR	Ilp8 - (InR)	Insulin	Secreted Signaling	flybase
Hub cells	Hub cells	Ilp8	InR	0.0111682	0	Ilp8_InR	Ilp8 - (InR)	Insulin	Secreted Signaling	flybase
CySCs	GSCs	Ilp8	InR	0.00116838	0	Ilp8_InR	Ilp8 - (InR)	Insulin	Secreted Signaling	flybase
Hub cells	GSCs	Ilp8	InR	0.00309779	0	Ilp8_InR	Ilp8 - (InR)	Insulin	Secreted Signaling	flybase
Late spermatids	Late cyst cells	upd1	dome	0.00137467	0	upd1_dome	upd1 - (dome)	JAK-STAT	Secreted Signaling	Flybase
Late spermatids	Intermediate cyst cells	upd1	dome	0.000876864	0	upd1_dome	upd1 - (dome)	JAK-STAT	Secreted Signaling	Flybase
Late spermatids	Early cyst cells	upd1	dome	0.000180089	0	upd1_dome	upd1 - (dome)	JAK-STAT	Secreted Signaling	Flybase
Late spermatids	CySCs	upd1	dome	0.0001197	0	upd1_dome	upd1 - (dome)	JAK-STAT	Secreted Signaling	Flybase
Late spermatids	Hub cells	upd1	dome	0.00393973	0	upd1_dome	upd1 - (dome)	JAK-STAT	Secreted Signaling	Flybase
Late spermatids	GSCs	upd1	dome	0.000394232	0	upd1_dome	upd1 - (dome)	JAK-STAT	Secreted Signaling	Flybase
CySCs	CySCs	Wnt6	fz2_arr	0.000745206	0	Wnt6_fz2_arr	Wnt6 - (fz2_arr)	Wnt-TCF	Secreted Signaling	dme04310
CySCs	Hub cells	Wnt6	fz2_arr	0.0100465	0	Wnt6_fz2_arr	Wnt6 - (fz2_arr)	Wnt-TCF	Secreted Signaling	dme04310
CySCs	CySCs	Wnt6	fz3_arr	0.000575125	0	Wnt6_fz3_arr	Wnt6 - (fz3_arr)	Wnt-TCF	Secreted Signaling	dme04310
CySCs	Hub cells	Wnt6	fz3_arr	0.00389141	0	Wnt6_fz3_arr	Wnt6 - (fz3_arr)	Wnt-TCF	Secreted Signaling	dme04310
CySCs	Hub cells	Wnt6	fz4_arr	0.00386589	0	Wnt6_fz4_arr	Wnt6 - (fz4_arr)	Wnt-TCF	Secreted Signaling	dme04310
CySCs	CySCs	Wnt5	fz2_arr	4.91736e-05	0	Wnt5_fz2_arr	Wnt5 - (fz2_arr)	Wnt-TCF	Secreted Signaling	dme04310
Hub cells	CySCs	Wnt5	fz2_arr	7.93338e-05	0	Wnt5_fz2_arr	Wnt5 - (fz2_arr)	Wnt-TCF	Secreted Signaling	dme04310
CySCs	Hub cells	Wnt5	fz2_arr	0.00067006	0	Wnt5_fz2_arr	Wnt5 - (fz2_arr)	Wnt-TCF	Secreted Signaling	dme04310
Hub cells	Hub cells	Wnt5	fz2_arr	0.00108055	0	Wnt5_fz2_arr	Wnt5 - (fz2_arr)	Wnt-TCF	Secreted Signaling	dme04310
CySCs	CySCs	Wnt5	fz3_arr	3.79431e-05	0	Wnt5_fz3_arr	Wnt5 - (fz3_arr)	Wnt-TCF	Secreted Signaling	dme04310
Hub cells	CySCs	Wnt5	fz3_arr	6.12156e-05	0	Wnt5_fz3_arr	Wnt5 - (fz3_arr)	Wnt-TCF	Secreted Signaling	dme04310
CySCs	Hub cells	Wnt5	fz3_arr	0.000257706	0	Wnt5_fz3_arr	Wnt5 - (fz3_arr)	Wnt-TCF	Secreted Signaling	dme04310
Hub cells	Hub cells	Wnt5	fz3_arr	0.000415705	0	Wnt5_fz3_arr	Wnt5 - (fz3_arr)	Wnt-TCF	Secreted Signaling	dme04310
CySCs	Hub cells	Wnt5	fz4_arr	0.000256009	0	Wnt5_fz4_arr	Wnt5 - (fz4_arr)	Wnt-TCF	Secreted Signaling	dme04310
Hub cells	Hub cells	Wnt5	fz4_arr	0.000412967	0	Wnt5_fz4_arr	Wnt5 - (fz4_arr)	Wnt-TCF	Secreted Signaling	dme04310
Early cyst cells	CySCs	Wnt4	fz2_arr	0.000526182	0	Wnt4_fz2_arr	Wnt4 - (fz2_arr)	Wnt-TCF	Secreted Signaling	flybase
CySCs	CySCs	Wnt4	fz2_arr	0.00149525	0	Wnt4_fz2_arr	Wnt4 - (fz2_arr)	Wnt-TCF	Secreted Signaling	flybase
Hub cells	CySCs	Wnt4	fz2_arr	0.000487935	0	Wnt4_fz2_arr	Wnt4 - (fz2_arr)	Wnt-TCF	Secreted Signaling	flybase
GSCs	CySCs	Wnt4	fz2_arr	7.75368e-05	0	Wnt4_fz2_arr	Wnt4 - (fz2_arr)	Wnt-TCF	Secreted Signaling	flybase
Early cyst cells	Hub cells	Wnt4	fz2_arr	0.00712309	0	Wnt4_fz2_arr	Wnt4 - (fz2_arr)	Wnt-TCF	Secreted Signaling	flybase
CySCs	Hub cells	Wnt4	fz2_arr	0.0199298	0	Wnt4_fz2_arr	Wnt4 - (fz2_arr)	Wnt-TCF	Secreted Signaling	flybase
Hub cells	Hub cells	Wnt4	fz2_arr	0.00660458	0	Wnt4_fz2_arr	Wnt4 - (fz2_arr)	Wnt-TCF	Secreted Signaling	flybase
GSCs	Hub cells	Wnt4	fz2_arr	0.00105626	0	Wnt4_fz2_arr	Wnt4 - (fz2_arr)	Wnt-TCF	Secreted Signaling	flybase
Early cyst cells	CySCs	Wnt4	fz3_arr	0.000406059	0	Wnt4_fz3_arr	Wnt4 - (fz3_arr)	Wnt-TCF	Secreted Signaling	flybase
CySCs	CySCs	Wnt4	fz3_arr	0.00115423	0	Wnt4_fz3_arr	Wnt4 - (fz3_arr)	Wnt-TCF	Secreted Signaling	flybase
Hub cells	CySCs	Wnt4	fz3_arr	0.000376544	0	Wnt4_fz3_arr	Wnt4 - (fz3_arr)	Wnt-TCF	Secreted Signaling	flybase
GSCs	CySCs	Wnt4	fz3_arr	5.98288e-05	0	Wnt4_fz3_arr	Wnt4 - (fz3_arr)	Wnt-TCF	Secreted Signaling	flybase
Early cyst cells	Hub cells	Wnt4	fz3_arr	0.00275151	0	Wnt4_fz3_arr	Wnt4 - (fz3_arr)	Wnt-TCF	Secreted Signaling	flybase
CySCs	Hub cells	Wnt4	fz3_arr	0.00777796	0	Wnt4_fz3_arr	Wnt4 - (fz3_arr)	Wnt-TCF	Secreted Signaling	flybase
Hub cells	Hub cells	Wnt4	fz3_arr	0.00255141	0	Wnt4_fz3_arr	Wnt4 - (fz3_arr)	Wnt-TCF	Secreted Signaling	flybase
GSCs	Hub cells	Wnt4	fz3_arr	0.000406314	0	Wnt4_fz3_arr	Wnt4 - (fz3_arr)	Wnt-TCF	Secreted Signaling	flybase
Early cyst cells	Hub cells	Wnt4	fz4_arr	0.00273344	0	Wnt4_fz4_arr	Wnt4 - (fz4_arr)	Wnt-TCF	Secreted Signaling	flybase
CySCs	Hub cells	Wnt4	fz4_arr	0.0077272	0	Wnt4_fz4_arr	Wnt4 - (fz4_arr)	Wnt-TCF	Secreted Signaling	flybase
Hub cells	Hub cells	Wnt4	fz4_arr	0.00253465	0	Wnt4_fz4_arr	Wnt4 - (fz4_arr)	Wnt-TCF	Secreted Signaling	flybase
GSCs	Hub cells	Wnt4	fz4_arr	0.000403638	0	Wnt4_fz4_arr	Wnt4 - (fz4_arr)	Wnt-TCF	Secreted Signaling	flybase
Late cyst cells	CySCs	Wnt2	fz2_arr	2.71176e-05	0	Wnt2_fz2_arr	Wnt2 - (fz2_arr)	Wnt-TCF	Secreted Signaling	flybase
Intermediate cyst cells	CySCs	Wnt2	fz2_arr	0.000313425	0	Wnt2_fz2_arr	Wnt2 - (fz2_arr)	Wnt-TCF	Secreted Signaling	flybase
Early cyst cells	CySCs	Wnt2	fz2_arr	0.000542363	0	Wnt2_fz2_arr	Wnt2 - (fz2_arr)	Wnt-TCF	Secreted Signaling	flybase
CySCs	CySCs	Wnt2	fz2_arr	0.000336662	0	Wnt2_fz2_arr	Wnt2 - (fz2_arr)	Wnt-TCF	Secreted Signaling	flybase
Hub cells	CySCs	Wnt2	fz2_arr	0.00103242	0	Wnt2_fz2_arr	Wnt2 - (fz2_arr)	Wnt-TCF	Secreted Signaling	flybase
GSCs	CySCs	Wnt2	fz2_arr	1.26338e-05	0	Wnt2_fz2_arr	Wnt2 - (fz2_arr)	Wnt-TCF	Secreted Signaling	flybase
Late cyst cells	Hub cells	Wnt2	fz2_arr	0.000369656	0	Wnt2_fz2_arr	Wnt2 - (fz2_arr)	Wnt-TCF	Secreted Signaling	flybase
Intermediate cyst cells	Hub cells	Wnt2	fz2_arr	0.00425557	0	Wnt2_fz2_arr	Wnt2 - (fz2_arr)	Wnt-TCF	Secreted Signaling	flybase
Early cyst cells	Hub cells	Wnt2	fz2_arr	0.00734048	0	Wnt2_fz2_arr	Wnt2 - (fz2_arr)	Wnt-TCF	Secreted Signaling	flybase
CySCs	Hub cells	Wnt2	fz2_arr	0.00456722	0	Wnt2_fz2_arr	Wnt2 - (fz2_arr)	Wnt-TCF	Secreted Signaling	flybase
Hub cells	Hub cells	Wnt2	fz2_arr	0.0138601	0	Wnt2_fz2_arr	Wnt2 - (fz2_arr)	Wnt-TCF	Secreted Signaling	flybase
GSCs	Hub cells	Wnt2	fz2_arr	0.000172255	0	Wnt2_fz2_arr	Wnt2 - (fz2_arr)	Wnt-TCF	Secreted Signaling	flybase
Late cyst cells	CySCs	Wnt2	fz3_arr	2.09242e-05	0	Wnt2_fz3_arr	Wnt2 - (fz3_arr)	Wnt-TCF	Secreted Signaling	flybase
Intermediate cyst cells	CySCs	Wnt2	fz3_arr	0.000241859	0	Wnt2_fz3_arr	Wnt2 - (fz3_arr)	Wnt-TCF	Secreted Signaling	flybase
Early cyst cells	CySCs	Wnt2	fz3_arr	0.000418548	0	Wnt2_fz3_arr	Wnt2 - (fz3_arr)	Wnt-TCF	Secreted Signaling	flybase
CySCs	CySCs	Wnt2	fz3_arr	0.000259795	0	Wnt2_fz3_arr	Wnt2 - (fz3_arr)	Wnt-TCF	Secreted Signaling	flybase
Hub cells	CySCs	Wnt2	fz3_arr	0.000796852	0	Wnt2_fz3_arr	Wnt2 - (fz3_arr)	Wnt-TCF	Secreted Signaling	flybase
GSCs	CySCs	Wnt2	fz3_arr	9.74833e-06	0	Wnt2_fz3_arr	Wnt2 - (fz3_arr)	Wnt-TCF	Secreted Signaling	flybase
Late cyst cells	Hub cells	Wnt2	fz3_arr	0.000142135	0	Wnt2_fz3_arr	Wnt2 - (fz3_arr)	Wnt-TCF	Secreted Signaling	flybase
Intermediate cyst cells	Hub cells	Wnt2	fz3_arr	0.0016406	0	Wnt2_fz3_arr	Wnt2 - (fz3_arr)	Wnt-TCF	Secreted Signaling	flybase
Early cyst cells	Hub cells	Wnt2	fz3_arr	0.00283591	0	Wnt2_fz3_arr	Wnt2 - (fz3_arr)	Wnt-TCF	Secreted Signaling	flybase
CySCs	Hub cells	Wnt2	fz3_arr	0.00176174	0	Wnt2_fz3_arr	Wnt2 - (fz3_arr)	Wnt-TCF	Secreted Signaling	flybase
Hub cells	Hub cells	Wnt2	fz3_arr	0.00538356	0	Wnt2_fz3_arr	Wnt2 - (fz3_arr)	Wnt-TCF	Secreted Signaling	flybase
GSCs	Hub cells	Wnt2	fz3_arr	6.62237e-05	0	Wnt2_fz3_arr	Wnt2 - (fz3_arr)	Wnt-TCF	Secreted Signaling	flybase
Late cyst cells	Hub cells	Wnt2	fz4_arr	0.000141198	0	Wnt2_fz4_arr	Wnt2 - (fz4_arr)	Wnt-TCF	Secreted Signaling	flybase
Intermediate cyst cells	Hub cells	Wnt2	fz4_arr	0.00162981	0	Wnt2_fz4_arr	Wnt2 - (fz4_arr)	Wnt-TCF	Secreted Signaling	flybase
Early cyst cells	Hub cells	Wnt2	fz4_arr	0.00281728	0	Wnt2_fz4_arr	Wnt2 - (fz4_arr)	Wnt-TCF	Secreted Signaling	flybase
CySCs	Hub cells	Wnt2	fz4_arr	0.00175016	0	Wnt2_fz4_arr	Wnt2 - (fz4_arr)	Wnt-TCF	Secreted Signaling	flybase
Hub cells	Hub cells	Wnt2	fz4_arr	0.00534832	0	Wnt2_fz4_arr	Wnt2 - (fz4_arr)	Wnt-TCF	Secreted Signaling	flybase
GSCs	Hub cells	Wnt2	fz4_arr	6.57874e-05	0	Wnt2_fz4_arr	Wnt2 - (fz4_arr)	Wnt-TCF	Secreted Signaling	flybase
CySCs	CySCs	Wnt5	fz	3.70021e-05	0	Wnt5_fz	Wnt5 - (fz)	Wnt/Ca2+	Secreted Signaling	dme04310
Hub cells	CySCs	Wnt5	fz	5.90654e-05	0	Wnt5_fz	Wnt5 - (fz)	Wnt/Ca2+	Secreted Signaling	dme04310
CySCs	Hub cells	Wnt5	fz	0.000107534	0	Wnt5_fz	Wnt5 - (fz)	Wnt/Ca2+	Secreted Signaling	dme04310
Hub cells	Hub cells	Wnt5	fz	0.000171646	0	Wnt5_fz	Wnt5 - (fz)	Wnt/Ca2+	Secreted Signaling	dme04310
CySCs	Intermediate cyst cells	Wnt5	fz2	0.000130757	0	Wnt5_fz2	Wnt5 - (fz2)	Wnt/Ca2+	Secreted Signaling	dme04310
Hub cells	Intermediate cyst cells	Wnt5	fz2	0.000208713	0	Wnt5_fz2	Wnt5 - (fz2)	Wnt/Ca2+	Secreted Signaling	dme04310
CySCs	Early cyst cells	Wnt5	fz2	8.97696e-05	0	Wnt5_fz2	Wnt5 - (fz2)	Wnt/Ca2+	Secreted Signaling	dme04310
Hub cells	Early cyst cells	Wnt5	fz2	0.000143292	0	Wnt5_fz2	Wnt5 - (fz2)	Wnt/Ca2+	Secreted Signaling	dme04310
CySCs	CySCs	Wnt5	fz2	0.000484873	0	Wnt5_fz2	Wnt5 - (fz2)	Wnt/Ca2+	Secreted Signaling	dme04310
Hub cells	CySCs	Wnt5	fz2	0.000773784	0	Wnt5_fz2	Wnt5 - (fz2)	Wnt/Ca2+	Secreted Signaling	dme04310
CySCs	Hub cells	Wnt5	fz2	0.00301231	0	Wnt5_fz2	Wnt5 - (fz2)	Wnt/Ca2+	Secreted Signaling	dme04310
Hub cells	Hub cells	Wnt5	fz2	0.00479996	0	Wnt5_fz2	Wnt5 - (fz2)	Wnt/Ca2+	Secreted Signaling	dme04310
CySCs	Early cyst cells	Wnt5	fz3	0.000136921	0	Wnt5_fz3	Wnt5 - (fz3)	Wnt/Ca2+	Secreted Signaling	dme04310
Hub cells	Early cyst cells	Wnt5	fz3	0.00021855	0	Wnt5_fz3	Wnt5 - (fz3)	Wnt/Ca2+	Secreted Signaling	dme04310
CySCs	CySCs	Wnt5	fz3	0.000712613	0	Wnt5_fz3	Wnt5 - (fz3)	Wnt/Ca2+	Secreted Signaling	dme04310
Hub cells	CySCs	Wnt5	fz3	0.00113707	0	Wnt5_fz3	Wnt5 - (fz3)	Wnt/Ca2+	Secreted Signaling	dme04310
CySCs	Hub cells	Wnt5	fz3	0.000700955	0	Wnt5_fz3	Wnt5 - (fz3)	Wnt/Ca2+	Secreted Signaling	dme04310
Hub cells	Hub cells	Wnt5	fz3	0.00111847	0	Wnt5_fz3	Wnt5 - (fz3)	Wnt/Ca2+	Secreted Signaling	dme04310
CySCs	GSCs	Wnt5	fz3	2.30892e-05	0	Wnt5_fz3	Wnt5 - (fz3)	Wnt/Ca2+	Secreted Signaling	dme04310
Hub cells	GSCs	Wnt5	fz3	3.68569e-05	0	Wnt5_fz3	Wnt5 - (fz3)	Wnt/Ca2+	Secreted Signaling	dme04310
CySCs	Hub cells	Wnt5	fz4	0.000463739	0	Wnt5_fz4	Wnt5 - (fz4)	Wnt/Ca2+	Secreted Signaling	dme04310
Hub cells	Hub cells	Wnt5	fz4	0.000740066	0	Wnt5_fz4	Wnt5 - (fz4)	Wnt/Ca2+	Secreted Signaling	dme04310
CySCs	Early cyst cells	Dl	N	2.86317e-05	0	Dl_N	Dl - (N)	Notch	Secreted Signaling	Flybase; dme04330
Hub cells	Early cyst cells	Dl	N	2.59449e-05	0	Dl_N	Dl - (N)	Notch	Secreted Signaling	Flybase; dme04330
GSCs	Early cyst cells	Dl	N	0.000356502	0	Dl_N	Dl - (N)	Notch	Secreted Signaling	Flybase; dme04330
CySCs	CySCs	Dl	N	0.000680472	0	Dl_N	Dl - (N)	Notch	Secreted Signaling	Flybase; dme04330
Hub cells	CySCs	Dl	N	0.00061656	0	Dl_N	Dl - (N)	Notch	Secreted Signaling	Flybase; dme04330
GSCs	CySCs	Dl	N	0.00841037	0	Dl_N	Dl - (N)	Notch	Secreted Signaling	Flybase; dme04330
CySCs	Hub cells	Dl	N	0.000154812	0	Dl_N	Dl - (N)	Notch	Secreted Signaling	Flybase; dme04330
Hub cells	Hub cells	Dl	N	0.000140281	0	Dl_N	Dl - (N)	Notch	Secreted Signaling	Flybase; dme04330
GSCs	Hub cells	Dl	N	0.0019239	0	Dl_N	Dl - (N)	Notch	Secreted Signaling	Flybase; dme04330
CySCs	GSCs	Dl	N	0.000122763	0	Dl_N	Dl - (N)	Notch	Secreted Signaling	Flybase; dme04330
Hub cells	GSCs	Dl	N	0.00011124	0	Dl_N	Dl - (N)	Notch	Secreted Signaling	Flybase; dme04330
GSCs	GSCs	Dl	N	0.00152636	0	Dl_N	Dl - (N)	Notch	Secreted Signaling	Flybase; dme04330
Late cyst cells	Late cyst cells	Pvf1	Pvr	0.00271909	0	Pvf1_Pvr	Pvf1 - (Pvr)	Pvr	Secreted Signaling	Flybase
Intermediate cyst cells	Late cyst cells	Pvf1	Pvr	0.00128125	0	Pvf1_Pvr	Pvf1 - (Pvr)	Pvr	Secreted Signaling	Flybase
Early cyst cells	Late cyst cells	Pvf1	Pvr	0.00143779	0	Pvf1_Pvr	Pvf1 - (Pvr)	Pvr	Secreted Signaling	Flybase
CySCs	Late cyst cells	Pvf1	Pvr	0.00474462	0	Pvf1_Pvr	Pvf1 - (Pvr)	Pvr	Secreted Signaling	Flybase
Hub cells	Late cyst cells	Pvf1	Pvr	0.0064536	0	Pvf1_Pvr	Pvf1 - (Pvr)	Pvr	Secreted Signaling	Flybase
GSCs	Late cyst cells	Pvf1	Pvr	7.40866e-05	0	Pvf1_Pvr	Pvf1 - (Pvr)	Pvr	Secreted Signaling	Flybase
Late cyst cells	Intermediate cyst cells	Pvf1	Pvr	0.00229205	0	Pvf1_Pvr	Pvf1 - (Pvr)	Pvr	Secreted Signaling	Flybase
Intermediate cyst cells	Intermediate cyst cells	Pvf1	Pvr	0.00107978	0	Pvf1_Pvr	Pvf1 - (Pvr)	Pvr	Secreted Signaling	Flybase
Early cyst cells	Intermediate cyst cells	Pvf1	Pvr	0.00121174	0	Pvf1_Pvr	Pvf1 - (Pvr)	Pvr	Secreted Signaling	Flybase
CySCs	Intermediate cyst cells	Pvf1	Pvr	0.00400074	0	Pvf1_Pvr	Pvf1 - (Pvr)	Pvr	Secreted Signaling	Flybase
Hub cells	Intermediate cyst cells	Pvf1	Pvr	0.00544325	0	Pvf1_Pvr	Pvf1 - (Pvr)	Pvr	Secreted Signaling	Flybase
GSCs	Intermediate cyst cells	Pvf1	Pvr	6.24251e-05	0	Pvf1_Pvr	Pvf1 - (Pvr)	Pvr	Secreted Signaling	Flybase
Late cyst cells	Early cyst cells	Pvf1	Pvr	0.0013969	0	Pvf1_Pvr	Pvf1 - (Pvr)	Pvr	Secreted Signaling	Flybase
Intermediate cyst cells	Early cyst cells	Pvf1	Pvr	0.000657768	0	Pvf1_Pvr	Pvf1 - (Pvr)	Pvr	Secreted Signaling	Flybase
Early cyst cells	Early cyst cells	Pvf1	Pvr	0.000738187	0	Pvf1_Pvr	Pvf1 - (Pvr)	Pvr	Secreted Signaling	Flybase
CySCs	Early cyst cells	Pvf1	Pvr	0.00243991	0	Pvf1_Pvr	Pvf1 - (Pvr)	Pvr	Secreted Signaling	Flybase
Hub cells	Early cyst cells	Pvf1	Pvr	0.00332152	0	Pvf1_Pvr	Pvf1 - (Pvr)	Pvr	Secreted Signaling	Flybase
Late cyst cells	CySCs	Pvf1	Pvr	0.00909654	0	Pvf1_Pvr	Pvf1 - (Pvr)	Pvr	Secreted Signaling	Flybase
Intermediate cyst cells	CySCs	Pvf1	Pvr	0.00430088	0	Pvf1_Pvr	Pvf1 - (Pvr)	Pvr	Secreted Signaling	Flybase
Early cyst cells	CySCs	Pvf1	Pvr	0.00482456	0	Pvf1_Pvr	Pvf1 - (Pvr)	Pvr	Secreted Signaling	Flybase
CySCs	CySCs	Pvf1	Pvr	0.0157976	0	Pvf1_Pvr	Pvf1 - (Pvr)	Pvr	Secreted Signaling	Flybase
Hub cells	CySCs	Pvf1	Pvr	0.0214021	0	Pvf1_Pvr	Pvf1 - (Pvr)	Pvr	Secreted Signaling	Flybase
Late cyst cells	Hub cells	Pvf1	Pvr	0.0663059	0	Pvf1_Pvr	Pvf1 - (Pvr)	Pvr	Secreted Signaling	Flybase
Intermediate cyst cells	Hub cells	Pvf1	Pvr	0.0323339	0	Pvf1_Pvr	Pvf1 - (Pvr)	Pvr	Secreted Signaling	Flybase
Early cyst cells	Hub cells	Pvf1	Pvr	0.036147	0	Pvf1_Pvr	Pvf1 - (Pvr)	Pvr	Secreted Signaling	Flybase
CySCs	Hub cells	Pvf1	Pvr	0.110453	0	Pvf1_Pvr	Pvf1 - (Pvr)	Pvr	Secreted Signaling	Flybase
Hub cells	Hub cells	Pvf1	Pvr	0.144702	0	Pvf1_Pvr	Pvf1 - (Pvr)	Pvr	Secreted Signaling	Flybase
GSCs	Hub cells	Pvf1	Pvr	0.00192609	0.01	Pvf1_Pvr	Pvf1 - (Pvr)	Pvr	Secreted Signaling	Flybase
Late spermatids	Late cyst cells	Pvf2	Pvr	0.000105376	0	Pvf2_Pvr	Pvf2 - (Pvr)	Pvr	Secreted Signaling	flybase
Early spermatids	Late cyst cells	Pvf2	Pvr	3.01136e-05	0	Pvf2_Pvr	Pvf2 - (Pvr)	Pvr	Secreted Signaling	flybase
Late spermatids	Intermediate cyst cells	Pvf2	Pvr	8.87896e-05	0	Pvf2_Pvr	Pvf2 - (Pvr)	Pvr	Secreted Signaling	flybase
Early spermatids	Intermediate cyst cells	Pvf2	Pvr	2.53735e-05	0	Pvf2_Pvr	Pvf2 - (Pvr)	Pvr	Secreted Signaling	flybase
Late spermatids	Early cyst cells	Pvf2	Pvr	5.40667e-05	0	Pvf2_Pvr	Pvf2 - (Pvr)	Pvr	Secreted Signaling	flybase
Early spermatids	Early cyst cells	Pvf2	Pvr	1.54503e-05	0	Pvf2_Pvr	Pvf2 - (Pvr)	Pvr	Secreted Signaling	flybase
Late spermatids	CySCs	Pvf2	Pvr	0.000354707	0	Pvf2_Pvr	Pvf2 - (Pvr)	Pvr	Secreted Signaling	flybase
Early spermatids	CySCs	Pvf2	Pvr	0.000101384	0	Pvf2_Pvr	Pvf2 - (Pvr)	Pvr	Secreted Signaling	flybase
Late spermatids	Hub cells	Pvf2	Pvr	0.00273739	0	Pvf2_Pvr	Pvf2 - (Pvr)	Pvr	Secreted Signaling	flybase
Early spermatids	Hub cells	Pvf2	Pvr	0.00078375	0	Pvf2_Pvr	Pvf2 - (Pvr)	Pvr	Secreted Signaling	flybase
Intermediate cyst cells	Intermediate cyst cells	crb	crb	4.4394e-05	0	crb_crb	crb - (crb)	Hippo	Cell-Cell Contact	dme04391
Early cyst cells	Intermediate cyst cells	crb	crb	0.000114089	0	crb_crb	crb - (crb)	Hippo	Cell-Cell Contact	dme04391
CySCs	Intermediate cyst cells	crb	crb	0.000486871	0	crb_crb	crb - (crb)	Hippo	Cell-Cell Contact	dme04391
Hub cells	Intermediate cyst cells	crb	crb	0.00225216	0	crb_crb	crb - (crb)	Hippo	Cell-Cell Contact	dme04391
GSCs	Intermediate cyst cells	crb	crb	2.53247e-05	0	crb_crb	crb - (crb)	Hippo	Cell-Cell Contact	dme04391
Intermediate cyst cells	Early cyst cells	crb	crb	0.000114089	0	crb_crb	crb - (crb)	Hippo	Cell-Cell Contact	dme04391
Early cyst cells	Early cyst cells	crb	crb	0.000293167	0	crb_crb	crb - (crb)	Hippo	Cell-Cell Contact	dme04391
CySCs	Early cyst cells	crb	crb	0.00125035	0	crb_crb	crb - (crb)	Hippo	Cell-Cell Contact	dme04391
Hub cells	Early cyst cells	crb	crb	0.00576788	0	crb_crb	crb - (crb)	Hippo	Cell-Cell Contact	dme04391
GSCs	Early cyst cells	crb	crb	6.50843e-05	0	crb_crb	crb - (crb)	Hippo	Cell-Cell Contact	dme04391
Intermediate cyst cells	CySCs	crb	crb	0.000486871	0	crb_crb	crb - (crb)	Hippo	Cell-Cell Contact	dme04391
Early cyst cells	CySCs	crb	crb	0.00125035	0	crb_crb	crb - (crb)	Hippo	Cell-Cell Contact	dme04391
CySCs	CySCs	crb	crb	0.00531608	0	crb_crb	crb - (crb)	Hippo	Cell-Cell Contact	dme04391
Hub cells	CySCs	crb	crb	0.0241677	0	crb_crb	crb - (crb)	Hippo	Cell-Cell Contact	dme04391
GSCs	CySCs	crb	crb	0.000277789	0	crb_crb	crb - (crb)	Hippo	Cell-Cell Contact	dme04391
Intermediate cyst cells	Hub cells	crb	crb	0.00225216	0	crb_crb	crb - (crb)	Hippo	Cell-Cell Contact	dme04391
Early cyst cells	Hub cells	crb	crb	0.00576788	0	crb_crb	crb - (crb)	Hippo	Cell-Cell Contact	dme04391
CySCs	Hub cells	crb	crb	0.0241677	0	crb_crb	crb - (crb)	Hippo	Cell-Cell Contact	dme04391
Hub cells	Hub cells	crb	crb	0.102951	0	crb_crb	crb - (crb)	Hippo	Cell-Cell Contact	dme04391
GSCs	Hub cells	crb	crb	0.00128597	0	crb_crb	crb - (crb)	Hippo	Cell-Cell Contact	dme04391
Intermediate cyst cells	GSCs	crb	crb	2.53247e-05	0	crb_crb	crb - (crb)	Hippo	Cell-Cell Contact	dme04391
Early cyst cells	GSCs	crb	crb	6.50843e-05	0	crb_crb	crb - (crb)	Hippo	Cell-Cell Contact	dme04391
CySCs	GSCs	crb	crb	0.000277789	0	crb_crb	crb - (crb)	Hippo	Cell-Cell Contact	dme04391
Hub cells	GSCs	crb	crb	0.00128597	0	crb_crb	crb - (crb)	Hippo	Cell-Cell Contact	dme04391
Late cyst cells	Late cyst cells	ed	ed	3.60284e-06	0	ed_ed	ed - (ed)	Hippo	Cell-Cell Contact	dme04391
Early cyst cells	Late cyst cells	ed	ed	3.03613e-05	0	ed_ed	ed - (ed)	Hippo	Cell-Cell Contact	dme04391
CySCs	Late cyst cells	ed	ed	0.000244879	0	ed_ed	ed - (ed)	Hippo	Cell-Cell Contact	dme04391
Hub cells	Late cyst cells	ed	ed	0.000433375	0	ed_ed	ed - (ed)	Hippo	Cell-Cell Contact	dme04391
GSCs	Late cyst cells	ed	ed	4.10058e-06	0	ed_ed	ed - (ed)	Hippo	Cell-Cell Contact	dme04391
Late cyst cells	Early cyst cells	ed	ed	3.03613e-05	0	ed_ed	ed - (ed)	Hippo	Cell-Cell Contact	dme04391
Early cyst cells	Early cyst cells	ed	ed	0.000255805	0	ed_ed	ed - (ed)	Hippo	Cell-Cell Contact	dme04391
CySCs	Early cyst cells	ed	ed	0.00205991	0	ed_ed	ed - (ed)	Hippo	Cell-Cell Contact	dme04391
Hub cells	Early cyst cells	ed	ed	0.00364045	0	ed_ed	ed - (ed)	Hippo	Cell-Cell Contact	dme04391
GSCs	Early cyst cells	ed	ed	3.45556e-05	0	ed_ed	ed - (ed)	Hippo	Cell-Cell Contact	dme04391
Late cyst cells	CySCs	ed	ed	0.000244879	0	ed_ed	ed - (ed)	Hippo	Cell-Cell Contact	dme04391
Early cyst cells	CySCs	ed	ed	0.00205991	0	ed_ed	ed - (ed)	Hippo	Cell-Cell Contact	dme04391
CySCs	CySCs	ed	ed	0.0163793	0	ed_ed	ed - (ed)	Hippo	Cell-Cell Contact	dme04391
Hub cells	CySCs	ed	ed	0.0286317	0	ed_ed	ed - (ed)	Hippo	Cell-Cell Contact	dme04391
GSCs	CySCs	ed	ed	0.0002787	0	ed_ed	ed - (ed)	Hippo	Cell-Cell Contact	dme04391
Late cyst cells	Hub cells	ed	ed	0.000433375	0	ed_ed	ed - (ed)	Hippo	Cell-Cell Contact	dme04391
Early cyst cells	Hub cells	ed	ed	0.00364045	0	ed_ed	ed - (ed)	Hippo	Cell-Cell Contact	dme04391
CySCs	Hub cells	ed	ed	0.0286317	0	ed_ed	ed - (ed)	Hippo	Cell-Cell Contact	dme04391
Hub cells	Hub cells	ed	ed	0.0495872	0	ed_ed	ed - (ed)	Hippo	Cell-Cell Contact	dme04391
GSCs	Hub cells	ed	ed	0.000493217	0	ed_ed	ed - (ed)	Hippo	Cell-Cell Contact	dme04391
Late cyst cells	GSCs	ed	ed	4.10058e-06	0	ed_ed	ed - (ed)	Hippo	Cell-Cell Contact	dme04391
Early cyst cells	GSCs	ed	ed	3.45556e-05	0	ed_ed	ed - (ed)	Hippo	Cell-Cell Contact	dme04391
CySCs	GSCs	ed	ed	0.0002787	0	ed_ed	ed - (ed)	Hippo	Cell-Cell Contact	dme04391
Hub cells	GSCs	ed	ed	0.000493217	0	ed_ed	ed - (ed)	Hippo	Cell-Cell Contact	dme04391
GSCs	CySCs	Col4a1	IntegrinA1_B1	0.000237788	0	Col4a1_IntegrinA1_B1	Col4a1 - (IntegrinA1_B1)	Collagens	ECM-receptor	Flybase INTEGRINS Gene Group ; dme04512
GSCs	Hub cells	Col4a1	IntegrinA1_B1	0.000261262	0	Col4a1_IntegrinA1_B1	Col4a1 - (IntegrinA1_B1)	Collagens	ECM-receptor	Flybase INTEGRINS Gene Group ; dme04512
GSCs	CySCs	Col4a1	IntegrinA2_B1	0.000120265	0	Col4a1_IntegrinA2_B1	Col4a1 - (IntegrinA2_B1)	Collagens	ECM-receptor	Flybase INTEGRINS Gene Group ; dme04512
GSCs	Hub cells	Col4a1	IntegrinA2_B1	2.21177e-05	0	Col4a1_IntegrinA2_B1	Col4a1 - (IntegrinA2_B1)	Collagens	ECM-receptor	Flybase INTEGRINS Gene Group ; dme04512
GSCs	CySCs	Col4a1	IntegrinA3_B1	0.000166488	0	Col4a1_IntegrinA3_B1	Col4a1 - (IntegrinA3_B1)	Collagens	ECM-receptor	Flybase INTEGRINS Gene Group ; dme04512
GSCs	Hub cells	Col4a1	IntegrinA3_B1	0.000841376	0	Col4a1_IntegrinA3_B1	Col4a1 - (IntegrinA3_B1)	Collagens	ECM-receptor	Flybase INTEGRINS Gene Group ; dme04512
GSCs	Late cyst cells	Col4a1	Sdc	0.00133676	0	Col4a1_Sdc	Col4a1 - (Sdc)	Collagens	ECM-receptor	dme04512; Flybase
GSCs	Intermediate cyst cells	Col4a1	Sdc	0.00129255	0	Col4a1_Sdc	Col4a1 - (Sdc)	Collagens	ECM-receptor	dme04512; Flybase
GSCs	Early cyst cells	Col4a1	Sdc	0.00221792	0	Col4a1_Sdc	Col4a1 - (Sdc)	Collagens	ECM-receptor	dme04512; Flybase
GSCs	CySCs	Col4a1	Sdc	0.00220657	0	Col4a1_Sdc	Col4a1 - (Sdc)	Collagens	ECM-receptor	dme04512; Flybase
GSCs	Hub cells	Col4a1	Sdc	0.00315773	0	Col4a1_Sdc	Col4a1 - (Sdc)	Collagens	ECM-receptor	dme04512; Flybase
GSCs	GSCs	Col4a1	Sdc	0.00103502	0	Col4a1_Sdc	Col4a1 - (Sdc)	Collagens	ECM-receptor	dme04512; Flybase
GSCs	Spermatogonia	Col4a1	Sdc	6.07311e-05	0	Col4a1_Sdc	Col4a1 - (Sdc)	Collagens	ECM-receptor	dme04512; Flybase
Intermediate cyst cells	CySCs	LanA	IntegrinA1_B1	2.52339e-05	0	LanA_IntegrinA1_B1	LanA - (IntegrinA1_B1)	Laminin	ECM-receptor	Flybase INTEGRINS Gene Group ; dme04512
Early cyst cells	CySCs	LanA	IntegrinA1_B1	0.00346196	0	LanA_IntegrinA1_B1	LanA - (IntegrinA1_B1)	Laminin	ECM-receptor	Flybase INTEGRINS Gene Group ; dme04512
CySCs	CySCs	LanA	IntegrinA1_B1	0.00656227	0	LanA_IntegrinA1_B1	LanA - (IntegrinA1_B1)	Laminin	ECM-receptor	Flybase INTEGRINS Gene Group ; dme04512
Hub cells	CySCs	LanA	IntegrinA1_B1	0.00385714	0	LanA_IntegrinA1_B1	LanA - (IntegrinA1_B1)	Laminin	ECM-receptor	Flybase INTEGRINS Gene Group ; dme04512
Intermediate cyst cells	Hub cells	LanA	IntegrinA1_B1	2.77255e-05	0	LanA_IntegrinA1_B1	LanA - (IntegrinA1_B1)	Laminin	ECM-receptor	Flybase INTEGRINS Gene Group ; dme04512
Early cyst cells	Hub cells	LanA	IntegrinA1_B1	0.00380251	0	LanA_IntegrinA1_B1	LanA - (IntegrinA1_B1)	Laminin	ECM-receptor	Flybase INTEGRINS Gene Group ; dme04512
CySCs	Hub cells	LanA	IntegrinA1_B1	0.00720559	0	LanA_IntegrinA1_B1	LanA - (IntegrinA1_B1)	Laminin	ECM-receptor	Flybase INTEGRINS Gene Group ; dme04512
Hub cells	Hub cells	LanA	IntegrinA1_B1	0.00423639	0	LanA_IntegrinA1_B1	LanA - (IntegrinA1_B1)	Laminin	ECM-receptor	Flybase INTEGRINS Gene Group ; dme04512
Intermediate cyst cells	CySCs	LanB1	IntegrinA1_B1	0.000221147	0	LanB1_IntegrinA1_B1	LanB1 - (IntegrinA1_B1)	Laminin	ECM-receptor	Flybase INTEGRINS Gene Group ; dme04512
Early cyst cells	CySCs	LanB1	IntegrinA1_B1	0.00319576	0	LanB1_IntegrinA1_B1	LanB1 - (IntegrinA1_B1)	Laminin	ECM-receptor	Flybase INTEGRINS Gene Group ; dme04512
CySCs	CySCs	LanB1	IntegrinA1_B1	0.00901439	0	LanB1_IntegrinA1_B1	LanB1 - (IntegrinA1_B1)	Laminin	ECM-receptor	Flybase INTEGRINS Gene Group ; dme04512
Hub cells	CySCs	LanB1	IntegrinA1_B1	0.00361315	0	LanB1_IntegrinA1_B1	LanB1 - (IntegrinA1_B1)	Laminin	ECM-receptor	Flybase INTEGRINS Gene Group ; dme04512
Intermediate cyst cells	Hub cells	LanB1	IntegrinA1_B1	0.000242979	0	LanB1_IntegrinA1_B1	LanB1 - (IntegrinA1_B1)	Laminin	ECM-receptor	Flybase INTEGRINS Gene Group ; dme04512
Early cyst cells	Hub cells	LanB1	IntegrinA1_B1	0.00351021	0	LanB1_IntegrinA1_B1	LanB1 - (IntegrinA1_B1)	Laminin	ECM-receptor	Flybase INTEGRINS Gene Group ; dme04512
CySCs	Hub cells	LanB1	IntegrinA1_B1	0.0098957	0	LanB1_IntegrinA1_B1	LanB1 - (IntegrinA1_B1)	Laminin	ECM-receptor	Flybase INTEGRINS Gene Group ; dme04512
Hub cells	Hub cells	LanB1	IntegrinA1_B1	0.00396851	0	LanB1_IntegrinA1_B1	LanB1 - (IntegrinA1_B1)	Laminin	ECM-receptor	Flybase INTEGRINS Gene Group ; dme04512
CySCs	CySCs	LanB2	IntegrinA1_B1	0.000666046	0	LanB2_IntegrinA1_B1	LanB2 - (IntegrinA1_B1)	Laminin	ECM-receptor	Flybase INTEGRINS Gene Group ; dme04512
Hub cells	CySCs	LanB2	IntegrinA1_B1	0.000536853	0	LanB2_IntegrinA1_B1	LanB2 - (IntegrinA1_B1)	Laminin	ECM-receptor	Flybase INTEGRINS Gene Group ; dme04512
CySCs	Hub cells	LanB2	IntegrinA1_B1	0.000731766	0	LanB2_IntegrinA1_B1	LanB2 - (IntegrinA1_B1)	Laminin	ECM-receptor	Flybase INTEGRINS Gene Group ; dme04512
Hub cells	Hub cells	LanB2	IntegrinA1_B1	0.000589833	0	LanB2_IntegrinA1_B1	LanB2 - (IntegrinA1_B1)	Laminin	ECM-receptor	Flybase INTEGRINS Gene Group ; dme04512
Late spermatids	CySCs	wb	IntegrinA1_B1	0.000108634	0	wb_IntegrinA1_B1	wb - (IntegrinA1_B1)	Laminin	ECM-receptor	Flybase INTEGRINS Gene Group ; dme04512
CySCs	CySCs	wb	IntegrinA1_B1	0.00111243	0	wb_IntegrinA1_B1	wb - (IntegrinA1_B1)	Laminin	ECM-receptor	Flybase INTEGRINS Gene Group ; dme04512
Hub cells	CySCs	wb	IntegrinA1_B1	0.00978569	0	wb_IntegrinA1_B1	wb - (IntegrinA1_B1)	Laminin	ECM-receptor	Flybase INTEGRINS Gene Group ; dme04512
GSCs	CySCs	wb	IntegrinA1_B1	0.000225415	0	wb_IntegrinA1_B1	wb - (IntegrinA1_B1)	Laminin	ECM-receptor	Flybase INTEGRINS Gene Group ; dme04512
Late spermatids	Hub cells	wb	IntegrinA1_B1	0.000119359	0	wb_IntegrinA1_B1	wb - (IntegrinA1_B1)	Laminin	ECM-receptor	Flybase INTEGRINS Gene Group ; dme04512
CySCs	Hub cells	wb	IntegrinA1_B1	0.00122215	0	wb_IntegrinA1_B1	wb - (IntegrinA1_B1)	Laminin	ECM-receptor	Flybase INTEGRINS Gene Group ; dme04512
Hub cells	Hub cells	wb	IntegrinA1_B1	0.0107416	0	wb_IntegrinA1_B1	wb - (IntegrinA1_B1)	Laminin	ECM-receptor	Flybase INTEGRINS Gene Group ; dme04512
GSCs	Hub cells	wb	IntegrinA1_B1	0.000247668	0	wb_IntegrinA1_B1	wb - (IntegrinA1_B1)	Laminin	ECM-receptor	Flybase INTEGRINS Gene Group ; dme04512
Intermediate cyst cells	CySCs	LanA	IntegrinA2_B1	1.27611e-05	0	LanA_IntegrinA2_B1	LanA - (IntegrinA2_B1)	Laminin	ECM-receptor	Flybase INTEGRINS Gene Group ; dme04512
Early cyst cells	CySCs	LanA	IntegrinA2_B1	0.00175373	0	LanA_IntegrinA2_B1	LanA - (IntegrinA2_B1)	Laminin	ECM-receptor	Flybase INTEGRINS Gene Group ; dme04512
CySCs	CySCs	LanA	IntegrinA2_B1	0.00332937	0	LanA_IntegrinA2_B1	LanA - (IntegrinA2_B1)	Laminin	ECM-receptor	Flybase INTEGRINS Gene Group ; dme04512
Hub cells	CySCs	LanA	IntegrinA2_B1	0.0019543	0	LanA_IntegrinA2_B1	LanA - (IntegrinA2_B1)	Laminin	ECM-receptor	Flybase INTEGRINS Gene Group ; dme04512
Intermediate cyst cells	Hub cells	LanA	IntegrinA2_B1	2.34666e-06	0	LanA_IntegrinA2_B1	LanA - (IntegrinA2_B1)	Laminin	ECM-receptor	Flybase INTEGRINS Gene Group ; dme04512
Early cyst cells	Hub cells	LanA	IntegrinA2_B1	0.000322957	0	LanA_IntegrinA2_B1	LanA - (IntegrinA2_B1)	Laminin	ECM-receptor	Flybase INTEGRINS Gene Group ; dme04512
CySCs	Hub cells	LanA	IntegrinA2_B1	0.000613908	0	LanA_IntegrinA2_B1	LanA - (IntegrinA2_B1)	Laminin	ECM-receptor	Flybase INTEGRINS Gene Group ; dme04512
Hub cells	Hub cells	LanA	IntegrinA2_B1	0.000359951	0	LanA_IntegrinA2_B1	LanA - (IntegrinA2_B1)	Laminin	ECM-receptor	Flybase INTEGRINS Gene Group ; dme04512
Intermediate cyst cells	CySCs	LanB1	IntegrinA2_B1	0.000111847	0	LanB1_IntegrinA2_B1	LanB1 - (IntegrinA2_B1)	Laminin	ECM-receptor	Flybase INTEGRINS Gene Group ; dme04512
Early cyst cells	CySCs	LanB1	IntegrinA2_B1	0.00161867	0	LanB1_IntegrinA2_B1	LanB1 - (IntegrinA2_B1)	Laminin	ECM-receptor	Flybase INTEGRINS Gene Group ; dme04512
CySCs	CySCs	LanB1	IntegrinA2_B1	0.00457902	0	LanB1_IntegrinA2_B1	LanB1 - (IntegrinA2_B1)	Laminin	ECM-receptor	Flybase INTEGRINS Gene Group ; dme04512
Hub cells	CySCs	LanB1	IntegrinA2_B1	0.00183046	0	LanB1_IntegrinA2_B1	LanB1 - (IntegrinA2_B1)	Laminin	ECM-receptor	Flybase INTEGRINS Gene Group ; dme04512
Intermediate cyst cells	Hub cells	LanB1	IntegrinA2_B1	2.05695e-05	0	LanB1_IntegrinA2_B1	LanB1 - (IntegrinA2_B1)	Laminin	ECM-receptor	Flybase INTEGRINS Gene Group ; dme04512
Early cyst cells	Hub cells	LanB1	IntegrinA2_B1	0.000298051	0	LanB1_IntegrinA2_B1	LanB1 - (IntegrinA2_B1)	Laminin	ECM-receptor	Flybase INTEGRINS Gene Group ; dme04512
CySCs	Hub cells	LanB1	IntegrinA2_B1	0.000845197	0	LanB1_IntegrinA2_B1	LanB1 - (IntegrinA2_B1)	Laminin	ECM-receptor	Flybase INTEGRINS Gene Group ; dme04512
Hub cells	Hub cells	LanB1	IntegrinA2_B1	0.000337107	0	LanB1_IntegrinA2_B1	LanB1 - (IntegrinA2_B1)	Laminin	ECM-receptor	Flybase INTEGRINS Gene Group ; dme04512
CySCs	CySCs	LanB2	IntegrinA2_B1	0.000336933	0	LanB2_IntegrinA2_B1	LanB2 - (IntegrinA2_B1)	Laminin	ECM-receptor	Flybase INTEGRINS Gene Group ; dme04512
Hub cells	CySCs	LanB2	IntegrinA2_B1	0.000271561	0	LanB2_IntegrinA2_B1	LanB2 - (IntegrinA2_B1)	Laminin	ECM-receptor	Flybase INTEGRINS Gene Group ; dme04512
CySCs	Hub cells	LanB2	IntegrinA2_B1	6.19759e-05	0	LanB2_IntegrinA2_B1	LanB2 - (IntegrinA2_B1)	Laminin	ECM-receptor	Flybase INTEGRINS Gene Group ; dme04512
Hub cells	Hub cells	LanB2	IntegrinA2_B1	4.99486e-05	0	LanB2_IntegrinA2_B1	LanB2 - (IntegrinA2_B1)	Laminin	ECM-receptor	Flybase INTEGRINS Gene Group ; dme04512
Late spermatids	CySCs	wb	IntegrinA2_B1	5.49395e-05	0	wb_IntegrinA2_B1	wb - (IntegrinA2_B1)	Laminin	ECM-receptor	Flybase INTEGRINS Gene Group ; dme04512
CySCs	CySCs	wb	IntegrinA2_B1	0.000562873	0	wb_IntegrinA2_B1	wb - (IntegrinA2_B1)	Laminin	ECM-receptor	Flybase INTEGRINS Gene Group ; dme04512
Hub cells	CySCs	wb	IntegrinA2_B1	0.00497272	0	wb_IntegrinA2_B1	wb - (IntegrinA2_B1)	Laminin	ECM-receptor	Flybase INTEGRINS Gene Group ; dme04512
GSCs	CySCs	wb	IntegrinA2_B1	0.000114006	0	wb_IntegrinA2_B1	wb - (IntegrinA2_B1)	Laminin	ECM-receptor	Flybase INTEGRINS Gene Group ; dme04512
Late spermatids	Hub cells	wb	IntegrinA2_B1	1.01033e-05	0	wb_IntegrinA2_B1	wb - (IntegrinA2_B1)	Laminin	ECM-receptor	Flybase INTEGRINS Gene Group ; dme04512
CySCs	Hub cells	wb	IntegrinA2_B1	0.000103555	0	wb_IntegrinA2_B1	wb - (IntegrinA2_B1)	Laminin	ECM-receptor	Flybase INTEGRINS Gene Group ; dme04512
Hub cells	Hub cells	wb	IntegrinA2_B1	0.000918163	0	wb_IntegrinA2_B1	wb - (IntegrinA2_B1)	Laminin	ECM-receptor	Flybase INTEGRINS Gene Group ; dme04512
GSCs	Hub cells	wb	IntegrinA2_B1	2.09666e-05	0	wb_IntegrinA2_B1	wb - (IntegrinA2_B1)	Laminin	ECM-receptor	Flybase INTEGRINS Gene Group ; dme04512
Intermediate cyst cells	CySCs	LanA	IntegrinA3_B1	1.76664e-05	0	LanA_IntegrinA3_B1	LanA - (IntegrinA3_B1)	Laminin	ECM-receptor	Flybase INTEGRINS Gene Group ; dme04512
Early cyst cells	CySCs	LanA	IntegrinA3_B1	0.00242624	0	LanA_IntegrinA3_B1	LanA - (IntegrinA3_B1)	Laminin	ECM-receptor	Flybase INTEGRINS Gene Group ; dme04512
CySCs	CySCs	LanA	IntegrinA3_B1	0.00460332	0	LanA_IntegrinA3_B1	LanA - (IntegrinA3_B1)	Laminin	ECM-receptor	Flybase INTEGRINS Gene Group ; dme04512
Hub cells	CySCs	LanA	IntegrinA3_B1	0.00270352	0	LanA_IntegrinA3_B1	LanA - (IntegrinA3_B1)	Laminin	ECM-receptor	Flybase INTEGRINS Gene Group ; dme04512
Intermediate cyst cells	Hub cells	LanA	IntegrinA3_B1	8.93344e-05	0	LanA_IntegrinA3_B1	LanA - (IntegrinA3_B1)	Laminin	ECM-receptor	Flybase INTEGRINS Gene Group ; dme04512
Early cyst cells	Hub cells	LanA	IntegrinA3_B1	0.0121501	0	LanA_IntegrinA3_B1	LanA - (IntegrinA3_B1)	Laminin	ECM-receptor	Flybase INTEGRINS Gene Group ; dme04512
CySCs	Hub cells	LanA	IntegrinA3_B1	0.0228526	0	LanA_IntegrinA3_B1	LanA - (IntegrinA3_B1)	Laminin	ECM-receptor	Flybase INTEGRINS Gene Group ; dme04512
Hub cells	Hub cells	LanA	IntegrinA3_B1	0.0135236	0	LanA_IntegrinA3_B1	LanA - (IntegrinA3_B1)	Laminin	ECM-receptor	Flybase INTEGRINS Gene Group ; dme04512
Intermediate cyst cells	CySCs	LanB1	IntegrinA3_B1	0.000154836	0	LanB1_IntegrinA3_B1	LanB1 - (IntegrinA3_B1)	Laminin	ECM-receptor	Flybase INTEGRINS Gene Group ; dme04512
Early cyst cells	CySCs	LanB1	IntegrinA3_B1	0.0022395	0	LanB1_IntegrinA3_B1	LanB1 - (IntegrinA3_B1)	Laminin	ECM-receptor	Flybase INTEGRINS Gene Group ; dme04512
CySCs	CySCs	LanB1	IntegrinA3_B1	0.0063281	0	LanB1_IntegrinA3_B1	LanB1 - (IntegrinA3_B1)	Laminin	ECM-receptor	Flybase INTEGRINS Gene Group ; dme04512
Hub cells	CySCs	LanB1	IntegrinA3_B1	0.00253232	0	LanB1_IntegrinA3_B1	LanB1 - (IntegrinA3_B1)	Laminin	ECM-receptor	Flybase INTEGRINS Gene Group ; dme04512
Intermediate cyst cells	Hub cells	LanB1	IntegrinA3_B1	0.000782527	0	LanB1_IntegrinA3_B1	LanB1 - (IntegrinA3_B1)	Laminin	ECM-receptor	Flybase INTEGRINS Gene Group ; dme04512
Early cyst cells	Hub cells	LanB1	IntegrinA3_B1	0.0112234	0	LanB1_IntegrinA3_B1	LanB1 - (IntegrinA3_B1)	Laminin	ECM-receptor	Flybase INTEGRINS Gene Group ; dme04512
CySCs	Hub cells	LanB1	IntegrinA3_B1	0.0312007	0	LanB1_IntegrinA3_B1	LanB1 - (IntegrinA3_B1)	Laminin	ECM-receptor	Flybase INTEGRINS Gene Group ; dme04512
Hub cells	Hub cells	LanB1	IntegrinA3_B1	0.0126759	0	LanB1_IntegrinA3_B1	LanB1 - (IntegrinA3_B1)	Laminin	ECM-receptor	Flybase INTEGRINS Gene Group ; dme04512
CySCs	CySCs	LanB2	IntegrinA3_B1	0.000466393	0	LanB2_IntegrinA3_B1	LanB2 - (IntegrinA3_B1)	Laminin	ECM-receptor	Flybase INTEGRINS Gene Group ; dme04512
Hub cells	CySCs	LanB2	IntegrinA3_B1	0.000375912	0	LanB2_IntegrinA3_B1	LanB2 - (IntegrinA3_B1)	Laminin	ECM-receptor	Flybase INTEGRINS Gene Group ; dme04512
CySCs	Hub cells	LanB2	IntegrinA3_B1	0.00235414	0	LanB2_IntegrinA3_B1	LanB2 - (IntegrinA3_B1)	Laminin	ECM-receptor	Flybase INTEGRINS Gene Group ; dme04512
Hub cells	Hub cells	LanB2	IntegrinA3_B1	0.00189813	0	LanB2_IntegrinA3_B1	LanB2 - (IntegrinA3_B1)	Laminin	ECM-receptor	Flybase INTEGRINS Gene Group ; dme04512
Late spermatids	CySCs	wb	IntegrinA3_B1	7.6057e-05	0	wb_IntegrinA3_B1	wb - (IntegrinA3_B1)	Laminin	ECM-receptor	Flybase INTEGRINS Gene Group ; dme04512
CySCs	CySCs	wb	IntegrinA3_B1	0.000779077	0	wb_IntegrinA3_B1	wb - (IntegrinA3_B1)	Laminin	ECM-receptor	Flybase INTEGRINS Gene Group ; dme04512
Hub cells	CySCs	wb	IntegrinA3_B1	0.00687114	0	wb_IntegrinA3_B1	wb - (IntegrinA3_B1)	Laminin	ECM-receptor	Flybase INTEGRINS Gene Group ; dme04512
GSCs	CySCs	wb	IntegrinA3_B1	0.000157824	0.01	wb_IntegrinA3_B1	wb - (IntegrinA3_B1)	Laminin	ECM-receptor	Flybase INTEGRINS Gene Group ; dme04512
Late spermatids	Hub cells	wb	IntegrinA3_B1	0.000384509	0	wb_IntegrinA3_B1	wb - (IntegrinA3_B1)	Laminin	ECM-receptor	Flybase INTEGRINS Gene Group ; dme04512
CySCs	Hub cells	wb	IntegrinA3_B1	0.00392745	0	wb_IntegrinA3_B1	wb - (IntegrinA3_B1)	Laminin	ECM-receptor	Flybase INTEGRINS Gene Group ; dme04512
Hub cells	Hub cells	wb	IntegrinA3_B1	0.0338056	0	wb_IntegrinA3_B1	wb - (IntegrinA3_B1)	Laminin	ECM-receptor	Flybase INTEGRINS Gene Group ; dme04512
GSCs	Hub cells	wb	IntegrinA3_B1	0.00079762	0	wb_IntegrinA3_B1	wb - (IntegrinA3_B1)	Laminin	ECM-receptor	Flybase INTEGRINS Gene Group ; dme04512
Intermediate cyst cells	Intermediate cyst cells	LanA	CG3168	3.56433e-06	0	LanA_CG3168	LanA - (CG3168)	Laminin	ECM-receptor	dme04512
Early cyst cells	Intermediate cyst cells	LanA	CG3168	0.000490455	0	LanA_CG3168	LanA - (CG3168)	Laminin	ECM-receptor	dme04512
CySCs	Intermediate cyst cells	LanA	CG3168	0.000932164	0	LanA_CG3168	LanA - (CG3168)	Laminin	ECM-receptor	dme04512
Hub cells	Intermediate cyst cells	LanA	CG3168	0.000546626	0	LanA_CG3168	LanA - (CG3168)	Laminin	ECM-receptor	dme04512
Intermediate cyst cells	Early cyst cells	LanA	CG3168	1.46192e-05	0	LanA_CG3168	LanA - (CG3168)	Laminin	ECM-receptor	dme04512
Early cyst cells	Early cyst cells	LanA	CG3168	0.00200858	0	LanA_CG3168	LanA - (CG3168)	Laminin	ECM-receptor	dme04512
CySCs	Early cyst cells	LanA	CG3168	0.00381232	0	LanA_CG3168	LanA - (CG3168)	Laminin	ECM-receptor	dme04512
Hub cells	Early cyst cells	LanA	CG3168	0.00223823	0	LanA_CG3168	LanA - (CG3168)	Laminin	ECM-receptor	dme04512
Intermediate cyst cells	CySCs	LanA	CG3168	6.37695e-05	0	LanA_CG3168	LanA - (CG3168)	Laminin	ECM-receptor	dme04512
Early cyst cells	CySCs	LanA	CG3168	0.00870316	0	LanA_CG3168	LanA - (CG3168)	Laminin	ECM-receptor	dme04512
CySCs	CySCs	LanA	CG3168	0.0164198	0	LanA_CG3168	LanA - (CG3168)	Laminin	ECM-receptor	dme04512
Hub cells	CySCs	LanA	CG3168	0.00969079	0	LanA_CG3168	LanA - (CG3168)	Laminin	ECM-receptor	dme04512
Intermediate cyst cells	Hub cells	LanA	CG3168	3.85638e-05	0	LanA_CG3168	LanA - (CG3168)	Laminin	ECM-receptor	dme04512
Early cyst cells	Hub cells	LanA	CG3168	0.00528117	0	LanA_CG3168	LanA - (CG3168)	Laminin	ECM-receptor	dme04512
CySCs	Hub cells	LanA	CG3168	0.00999431	0	LanA_CG3168	LanA - (CG3168)	Laminin	ECM-receptor	dme04512
Hub cells	Hub cells	LanA	CG3168	0.00588278	0	LanA_CG3168	LanA - (CG3168)	Laminin	ECM-receptor	dme04512
Intermediate cyst cells	Intermediate cyst cells	LanB1	CG3168	3.12426e-05	0	LanB1_CG3168	LanB1 - (CG3168)	Laminin	ECM-receptor	dme04512
Early cyst cells	Intermediate cyst cells	LanB1	CG3168	0.000452638	0	LanB1_CG3168	LanB1 - (CG3168)	Laminin	ECM-receptor	dme04512
CySCs	Intermediate cyst cells	LanB1	CG3168	0.0012832	0	LanB1_CG3168	LanB1 - (CG3168)	Laminin	ECM-receptor	dme04512
Hub cells	Intermediate cyst cells	LanB1	CG3168	0.000511941	0	LanB1_CG3168	LanB1 - (CG3168)	Laminin	ECM-receptor	dme04512
Intermediate cyst cells	Early cyst cells	LanB1	CG3168	0.000128131	0	LanB1_CG3168	LanB1 - (CG3168)	Laminin	ECM-receptor	dme04512
Early cyst cells	Early cyst cells	LanB1	CG3168	0.00185393	0	LanB1_CG3168	LanB1 - (CG3168)	Laminin	ECM-receptor	dme04512
CySCs	Early cyst cells	LanB1	CG3168	0.00524228	0	LanB1_CG3168	LanB1 - (CG3168)	Laminin	ECM-receptor	dme04512
Hub cells	Early cyst cells	LanB1	CG3168	0.00209643	0	LanB1_CG3168	LanB1 - (CG3168)	Laminin	ECM-receptor	dme04512
Intermediate cyst cells	CySCs	LanB1	CG3168	0.000558701	0	LanB1_CG3168	LanB1 - (CG3168)	Laminin	ECM-receptor	dme04512
Early cyst cells	CySCs	LanB1	CG3168	0.0080372	0	LanB1_CG3168	LanB1 - (CG3168)	Laminin	ECM-receptor	dme04512
CySCs	CySCs	LanB1	CG3168	0.0224721	0	LanB1_CG3168	LanB1 - (CG3168)	Laminin	ECM-receptor	dme04512
Hub cells	CySCs	LanB1	CG3168	0.00908116	0	LanB1_CG3168	LanB1 - (CG3168)	Laminin	ECM-receptor	dme04512
Intermediate cyst cells	Hub cells	LanB1	CG3168	0.000337934	0	LanB1_CG3168	LanB1 - (CG3168)	Laminin	ECM-receptor	dme04512
Early cyst cells	Hub cells	LanB1	CG3168	0.00487577	0	LanB1_CG3168	LanB1 - (CG3168)	Laminin	ECM-receptor	dme04512
CySCs	Hub cells	LanB1	CG3168	0.0137112	0	LanB1_CG3168	LanB1 - (CG3168)	Laminin	ECM-receptor	dme04512
Hub cells	Hub cells	LanB1	CG3168	0.00551137	0	LanB1_CG3168	LanB1 - (CG3168)	Laminin	ECM-receptor	dme04512
CySCs	Intermediate cyst cells	LanB2	CG3168	9.41318e-05	0	LanB2_CG3168	LanB2 - (CG3168)	Laminin	ECM-receptor	dme04512
Hub cells	Intermediate cyst cells	LanB2	CG3168	7.58647e-05	0	LanB2_CG3168	LanB2 - (CG3168)	Laminin	ECM-receptor	dme04512
CySCs	Early cyst cells	LanB2	CG3168	0.000385976	0	LanB2_CG3168	LanB2 - (CG3168)	Laminin	ECM-receptor	dme04512
Hub cells	Early cyst cells	LanB2	CG3168	0.000311091	0	LanB2_CG3168	LanB2 - (CG3168)	Laminin	ECM-receptor	dme04512
CySCs	CySCs	LanB2	CG3168	0.00168154	0	LanB2_CG3168	LanB2 - (CG3168)	Laminin	ECM-receptor	dme04512
Hub cells	CySCs	LanB2	CG3168	0.00135564	0	LanB2_CG3168	LanB2 - (CG3168)	Laminin	ECM-receptor	dme04512
CySCs	Hub cells	LanB2	CG3168	0.00101754	0	LanB2_CG3168	LanB2 - (CG3168)	Laminin	ECM-receptor	dme04512
Hub cells	Hub cells	LanB2	CG3168	0.000820226	0	LanB2_CG3168	LanB2 - (CG3168)	Laminin	ECM-receptor	dme04512
Late spermatids	Intermediate cyst cells	wb	CG3168	1.53458e-05	0	wb_CG3168	wb - (CG3168)	Laminin	ECM-receptor	dme04512
CySCs	Intermediate cyst cells	wb	CG3168	0.00015728	0	wb_CG3168	wb - (CG3168)	Laminin	ECM-receptor	dme04512
Hub cells	Intermediate cyst cells	wb	CG3168	0.00139393	0	wb_CG3168	wb - (CG3168)	Laminin	ECM-receptor	dme04512
GSCs	Intermediate cyst cells	wb	CG3168	3.18457e-05	0	wb_CG3168	wb - (CG3168)	Laminin	ECM-receptor	dme04512
Late spermatids	Early cyst cells	wb	CG3168	6.29388e-05	0	wb_CG3168	wb - (CG3168)	Laminin	ECM-receptor	dme04512
CySCs	Early cyst cells	wb	CG3168	0.000644781	0	wb_CG3168	wb - (CG3168)	Laminin	ECM-receptor	dme04512
Hub cells	Early cyst cells	wb	CG3168	0.00569269	0	wb_CG3168	wb - (CG3168)	Laminin	ECM-receptor	dme04512
GSCs	Early cyst cells	wb	CG3168	0.000130604	0	wb_CG3168	wb - (CG3168)	Laminin	ECM-receptor	dme04512
Late spermatids	CySCs	wb	CG3168	0.000274497	0	wb_CG3168	wb - (CG3168)	Laminin	ECM-receptor	dme04512
CySCs	CySCs	wb	CG3168	0.00280661	0	wb_CG3168	wb - (CG3168)	Laminin	ECM-receptor	dme04512
Hub cells	CySCs	wb	CG3168	0.0243666	0	wb_CG3168	wb - (CG3168)	Laminin	ECM-receptor	dme04512
GSCs	CySCs	wb	CG3168	0.000569479	0	wb_CG3168	wb - (CG3168)	Laminin	ECM-receptor	dme04512
Late spermatids	Hub cells	wb	CG3168	0.000166012	0	wb_CG3168	wb - (CG3168)	Laminin	ECM-receptor	dme04512
CySCs	Hub cells	wb	CG3168	0.00169911	0	wb_CG3168	wb - (CG3168)	Laminin	ECM-receptor	dme04512
Hub cells	Hub cells	wb	CG3168	0.0148783	0	wb_CG3168	wb - (CG3168)	Laminin	ECM-receptor	dme04512
GSCs	Hub cells	wb	CG3168	0.000344455	0	wb_CG3168	wb - (CG3168)	Laminin	ECM-receptor	dme04512
Intermediate cyst cells	Late spermatids	LanA	Dg	0.000121937	0	LanA_Dg	LanA - (Dg)	Laminin	ECM-receptor	dme04512
Early cyst cells	Late spermatids	LanA	Dg	0.0165117	0	LanA_Dg	LanA - (Dg)	Laminin	ECM-receptor	dme04512
CySCs	Late spermatids	LanA	Dg	0.0309357	0	LanA_Dg	LanA - (Dg)	Laminin	ECM-receptor	dme04512
Hub cells	Late spermatids	LanA	Dg	0.018369	0	LanA_Dg	LanA - (Dg)	Laminin	ECM-receptor	dme04512
Intermediate cyst cells	Late cyst cells	LanA	Dg	5.42189e-05	0	LanA_Dg	LanA - (Dg)	Laminin	ECM-receptor	dme04512
Early cyst cells	Late cyst cells	LanA	Dg	0.00740931	0	LanA_Dg	LanA - (Dg)	Laminin	ECM-receptor	dme04512
CySCs	Late cyst cells	LanA	Dg	0.013995	0	LanA_Dg	LanA - (Dg)	Laminin	ECM-receptor	dme04512
Hub cells	Late cyst cells	LanA	Dg	0.00825134	0	LanA_Dg	LanA - (Dg)	Laminin	ECM-receptor	dme04512
Intermediate cyst cells	Intermediate cyst cells	LanA	Dg	5.58259e-05	0	LanA_Dg	LanA - (Dg)	Laminin	ECM-receptor	dme04512
Early cyst cells	Intermediate cyst cells	LanA	Dg	0.00762724	0	LanA_Dg	LanA - (Dg)	Laminin	ECM-receptor	dme04512
CySCs	Intermediate cyst cells	LanA	Dg	0.0144038	0	LanA_Dg	LanA - (Dg)	Laminin	ECM-receptor	dme04512
Hub cells	Intermediate cyst cells	LanA	Dg	0.00849382	0	LanA_Dg	LanA - (Dg)	Laminin	ECM-receptor	dme04512
Intermediate cyst cells	Early cyst cells	LanA	Dg	4.1411e-05	0	LanA_Dg	LanA - (Dg)	Laminin	ECM-receptor	dme04512
Early cyst cells	Early cyst cells	LanA	Dg	0.00566889	0	LanA_Dg	LanA - (Dg)	Laminin	ECM-receptor	dme04512
CySCs	Early cyst cells	LanA	Dg	0.0107243	0	LanA_Dg	LanA - (Dg)	Laminin	ECM-receptor	dme04512
Hub cells	Early cyst cells	LanA	Dg	0.00631438	0	LanA_Dg	LanA - (Dg)	Laminin	ECM-receptor	dme04512
Intermediate cyst cells	CySCs	LanA	Dg	6.71443e-05	0	LanA_Dg	LanA - (Dg)	Laminin	ECM-receptor	dme04512
Early cyst cells	CySCs	LanA	Dg	0.00915956	0	LanA_Dg	LanA - (Dg)	Laminin	ECM-receptor	dme04512
CySCs	CySCs	LanA	Dg	0.0172738	0	LanA_Dg	LanA - (Dg)	Laminin	ECM-receptor	dme04512
Hub cells	CySCs	LanA	Dg	0.0101985	0	LanA_Dg	LanA - (Dg)	Laminin	ECM-receptor	dme04512
Intermediate cyst cells	Hub cells	LanA	Dg	0.000115094	0	LanA_Dg	LanA - (Dg)	Laminin	ECM-receptor	dme04512
Early cyst cells	Hub cells	LanA	Dg	0.0155994	0	LanA_Dg	LanA - (Dg)	Laminin	ECM-receptor	dme04512
CySCs	Hub cells	LanA	Dg	0.0292501	0	LanA_Dg	LanA - (Dg)	Laminin	ECM-receptor	dme04512
Hub cells	Hub cells	LanA	Dg	0.0173559	0	LanA_Dg	LanA - (Dg)	Laminin	ECM-receptor	dme04512
Intermediate cyst cells	GSCs	LanA	Dg	1.75327e-05	0	LanA_Dg	LanA - (Dg)	Laminin	ECM-receptor	dme04512
Early cyst cells	GSCs	LanA	Dg	0.00240792	0	LanA_Dg	LanA - (Dg)	Laminin	ECM-receptor	dme04512
CySCs	GSCs	LanA	Dg	0.00456863	0	LanA_Dg	LanA - (Dg)	Laminin	ECM-receptor	dme04512
Hub cells	GSCs	LanA	Dg	0.0026831	0	LanA_Dg	LanA - (Dg)	Laminin	ECM-receptor	dme04512
Intermediate cyst cells	Spermatogonia	LanA	Dg	8.30177e-05	0	LanA_Dg	LanA - (Dg)	Laminin	ECM-receptor	dme04512
Early cyst cells	Spermatogonia	LanA	Dg	0.0113007	0	LanA_Dg	LanA - (Dg)	Laminin	ECM-receptor	dme04512
CySCs	Spermatogonia	LanA	Dg	0.021271	0	LanA_Dg	LanA - (Dg)	Laminin	ECM-receptor	dme04512
Hub cells	Spermatogonia	LanA	Dg	0.0125793	0	LanA_Dg	LanA - (Dg)	Laminin	ECM-receptor	dme04512
Intermediate cyst cells	Early spermatocytes	LanA	Dg	0.000112985	0	LanA_Dg	LanA - (Dg)	Laminin	ECM-receptor	dme04512
Early cyst cells	Early spermatocytes	LanA	Dg	0.0153179	0	LanA_Dg	LanA - (Dg)	Laminin	ECM-receptor	dme04512
CySCs	Early spermatocytes	LanA	Dg	0.0287295	0	LanA_Dg	LanA - (Dg)	Laminin	ECM-receptor	dme04512
Hub cells	Early spermatocytes	LanA	Dg	0.0170433	0	LanA_Dg	LanA - (Dg)	Laminin	ECM-receptor	dme04512
Intermediate cyst cells	Late spermatocytes	LanA	Dg	0.000124891	0	LanA_Dg	LanA - (Dg)	Laminin	ECM-receptor	dme04512
Early cyst cells	Late spermatocytes	LanA	Dg	0.016905	0	LanA_Dg	LanA - (Dg)	Laminin	ECM-receptor	dme04512
CySCs	Late spermatocytes	LanA	Dg	0.0316615	0	LanA_Dg	LanA - (Dg)	Laminin	ECM-receptor	dme04512
Hub cells	Late spermatocytes	LanA	Dg	0.0188057	0	LanA_Dg	LanA - (Dg)	Laminin	ECM-receptor	dme04512
Intermediate cyst cells	Early spermatids	LanA	Dg	0.000116047	0	LanA_Dg	LanA - (Dg)	Laminin	ECM-receptor	dme04512
Early cyst cells	Early spermatids	LanA	Dg	0.0157266	0	LanA_Dg	LanA - (Dg)	Laminin	ECM-receptor	dme04512
CySCs	Early spermatids	LanA	Dg	0.0294854	0	LanA_Dg	LanA - (Dg)	Laminin	ECM-receptor	dme04512
Hub cells	Early spermatids	LanA	Dg	0.0174972	0	LanA_Dg	LanA - (Dg)	Laminin	ECM-receptor	dme04512
Intermediate cyst cells	Late spermatids	LanB1	Dg	0.00106784	0	LanB1_Dg	LanB1 - (Dg)	Laminin	ECM-receptor	dme04512
Early cyst cells	Late spermatids	LanB1	Dg	0.0152574	0	LanB1_Dg	LanB1 - (Dg)	Laminin	ECM-receptor	dme04512
CySCs	Late spermatids	LanB1	Dg	0.0421094	0	LanB1_Dg	LanB1 - (Dg)	Laminin	ECM-receptor	dme04512
Hub cells	Late spermatids	LanB1	Dg	0.0172229	0	LanB1_Dg	LanB1 - (Dg)	Laminin	ECM-receptor	dme04512
Intermediate cyst cells	Late cyst cells	LanB1	Dg	0.000475061	0	LanB1_Dg	LanB1 - (Dg)	Laminin	ECM-receptor	dme04512
Early cyst cells	Late cyst cells	LanB1	Dg	0.00684166	0	LanB1_Dg	LanB1 - (Dg)	Laminin	ECM-receptor	dme04512
CySCs	Late cyst cells	LanB1	Dg	0.0191709	0	LanB1_Dg	LanB1 - (Dg)	Laminin	ECM-receptor	dme04512
Hub cells	Late cyst cells	LanB1	Dg	0.00773155	0	LanB1_Dg	LanB1 - (Dg)	Laminin	ECM-receptor	dme04512
Intermediate cyst cells	Intermediate cyst cells	LanB1	Dg	0.000489135	0	LanB1_Dg	LanB1 - (Dg)	Laminin	ECM-receptor	dme04512
Early cyst cells	Intermediate cyst cells	LanB1	Dg	0.00704302	0	LanB1_Dg	LanB1 - (Dg)	Laminin	ECM-receptor	dme04512
CySCs	Intermediate cyst cells	LanB1	Dg	0.0197279	0	LanB1_Dg	LanB1 - (Dg)	Laminin	ECM-receptor	dme04512
Hub cells	Intermediate cyst cells	LanB1	Dg	0.00795888	0	LanB1_Dg	LanB1 - (Dg)	Laminin	ECM-receptor	dme04512
Intermediate cyst cells	Early cyst cells	LanB1	Dg	0.000362876	0	LanB1_Dg	LanB1 - (Dg)	Laminin	ECM-receptor	dme04512
Early cyst cells	Early cyst cells	LanB1	Dg	0.00523388	0	LanB1_Dg	LanB1 - (Dg)	Laminin	ECM-receptor	dme04512
CySCs	Early cyst cells	LanB1	Dg	0.0147086	0	LanB1_Dg	LanB1 - (Dg)	Laminin	ECM-receptor	dme04512
Hub cells	Early cyst cells	LanB1	Dg	0.00591589	0	LanB1_Dg	LanB1 - (Dg)	Laminin	ECM-receptor	dme04512
Intermediate cyst cells	CySCs	LanB1	Dg	0.000588253	0	LanB1_Dg	LanB1 - (Dg)	Laminin	ECM-receptor	dme04512
Early cyst cells	CySCs	LanB1	Dg	0.00845897	0	LanB1_Dg	LanB1 - (Dg)	Laminin	ECM-receptor	dme04512
CySCs	CySCs	LanB1	Dg	0.0236333	0	LanB1_Dg	LanB1 - (Dg)	Laminin	ECM-receptor	dme04512
Hub cells	CySCs	LanB1	Dg	0.00955719	0	LanB1_Dg	LanB1 - (Dg)	Laminin	ECM-receptor	dme04512
Intermediate cyst cells	Hub cells	LanB1	Dg	0.00100797	0	LanB1_Dg	LanB1 - (Dg)	Laminin	ECM-receptor	dme04512
Early cyst cells	Hub cells	LanB1	Dg	0.0144134	0	LanB1_Dg	LanB1 - (Dg)	Laminin	ECM-receptor	dme04512
CySCs	Hub cells	LanB1	Dg	0.03984	0	LanB1_Dg	LanB1 - (Dg)	Laminin	ECM-receptor	dme04512
Hub cells	Hub cells	LanB1	Dg	0.016272	0	LanB1_Dg	LanB1 - (Dg)	Laminin	ECM-receptor	dme04512
Intermediate cyst cells	GSCs	LanB1	Dg	0.000153663	0	LanB1_Dg	LanB1 - (Dg)	Laminin	ECM-receptor	dme04512
Early cyst cells	GSCs	LanB1	Dg	0.00222258	0	LanB1_Dg	LanB1 - (Dg)	Laminin	ECM-receptor	dme04512
CySCs	GSCs	LanB1	Dg	0.00628049	0.01	LanB1_Dg	LanB1 - (Dg)	Laminin	ECM-receptor	dme04512
Hub cells	GSCs	LanB1	Dg	0.00251319	0	LanB1_Dg	LanB1 - (Dg)	Laminin	ECM-receptor	dme04512
Intermediate cyst cells	Spermatogonia	LanB1	Dg	0.00072723	0	LanB1_Dg	LanB1 - (Dg)	Laminin	ECM-receptor	dme04512
Early cyst cells	Spermatogonia	LanB1	Dg	0.010438	0	LanB1_Dg	LanB1 - (Dg)	Laminin	ECM-receptor	dme04512
CySCs	Spermatogonia	LanB1	Dg	0.0290585	0	LanB1_Dg	LanB1 - (Dg)	Laminin	ECM-receptor	dme04512
Hub cells	Spermatogonia	LanB1	Dg	0.0117901	0	LanB1_Dg	LanB1 - (Dg)	Laminin	ECM-receptor	dme04512
Intermediate cyst cells	Early spermatocytes	LanB1	Dg	0.000989513	0	LanB1_Dg	LanB1 - (Dg)	Laminin	ECM-receptor	dme04512
Early cyst cells	Early spermatocytes	LanB1	Dg	0.014153	0	LanB1_Dg	LanB1 - (Dg)	Laminin	ECM-receptor	dme04512
CySCs	Early spermatocytes	LanB1	Dg	0.0391385	0	LanB1_Dg	LanB1 - (Dg)	Laminin	ECM-receptor	dme04512
Hub cells	Early spermatocytes	LanB1	Dg	0.0159786	0	LanB1_Dg	LanB1 - (Dg)	Laminin	ECM-receptor	dme04512
Intermediate cyst cells	Late spermatocytes	LanB1	Dg	0.00109368	0	LanB1_Dg	LanB1 - (Dg)	Laminin	ECM-receptor	dme04512
Early cyst cells	Late spermatocytes	LanB1	Dg	0.0156213	0	LanB1_Dg	LanB1 - (Dg)	Laminin	ECM-receptor	dme04512
CySCs	Late spermatocytes	LanB1	Dg	0.0430856	0	LanB1_Dg	LanB1 - (Dg)	Laminin	ECM-receptor	dme04512
Hub cells	Late spermatocytes	LanB1	Dg	0.0176328	0	LanB1_Dg	LanB1 - (Dg)	Laminin	ECM-receptor	dme04512
Intermediate cyst cells	Early spermatids	LanB1	Dg	0.00101631	0	LanB1_Dg	LanB1 - (Dg)	Laminin	ECM-receptor	dme04512
Early cyst cells	Early spermatids	LanB1	Dg	0.0145311	0	LanB1_Dg	LanB1 - (Dg)	Laminin	ECM-receptor	dme04512
CySCs	Early spermatids	LanB1	Dg	0.0401569	0	LanB1_Dg	LanB1 - (Dg)	Laminin	ECM-receptor	dme04512
Hub cells	Early spermatids	LanB1	Dg	0.0164046	0	LanB1_Dg	LanB1 - (Dg)	Laminin	ECM-receptor	dme04512
CySCs	Late spermatids	LanB2	Dg	0.00321064	0	LanB2_Dg	LanB2 - (Dg)	Laminin	ECM-receptor	dme04512
Hub cells	Late spermatids	LanB2	Dg	0.00258915	0	LanB2_Dg	LanB2 - (Dg)	Laminin	ECM-receptor	dme04512
CySCs	Late cyst cells	LanB2	Dg	0.00143005	0	LanB2_Dg	LanB2 - (Dg)	Laminin	ECM-receptor	dme04512
Hub cells	Late cyst cells	LanB2	Dg	0.00115283	0	LanB2_Dg	LanB2 - (Dg)	Laminin	ECM-receptor	dme04512
CySCs	Intermediate cyst cells	LanB2	Dg	0.00147237	0	LanB2_Dg	LanB2 - (Dg)	Laminin	ECM-receptor	dme04512
Hub cells	Intermediate cyst cells	LanB2	Dg	0.00118696	0	LanB2_Dg	LanB2 - (Dg)	Laminin	ECM-receptor	dme04512
CySCs	Early cyst cells	LanB2	Dg	0.00109259	0	LanB2_Dg	LanB2 - (Dg)	Laminin	ECM-receptor	dme04512
Hub cells	Early cyst cells	LanB2	Dg	0.000880733	0	LanB2_Dg	LanB2 - (Dg)	Laminin	ECM-receptor	dme04512
CySCs	CySCs	LanB2	Dg	0.00177038	0	LanB2_Dg	LanB2 - (Dg)	Laminin	ECM-receptor	dme04512
Hub cells	CySCs	LanB2	Dg	0.00142729	0	LanB2_Dg	LanB2 - (Dg)	Laminin	ECM-receptor	dme04512
CySCs	Hub cells	LanB2	Dg	0.00303097	0	LanB2_Dg	LanB2 - (Dg)	Laminin	ECM-receptor	dme04512
Hub cells	Hub cells	LanB2	Dg	0.00244418	0	LanB2_Dg	LanB2 - (Dg)	Laminin	ECM-receptor	dme04512
CySCs	GSCs	LanB2	Dg	0.000462864	0	LanB2_Dg	LanB2 - (Dg)	Laminin	ECM-receptor	dme04512
Hub cells	GSCs	LanB2	Dg	0.000373067	0	LanB2_Dg	LanB2 - (Dg)	Laminin	ECM-receptor	dme04512
CySCs	Spermatogonia	LanB2	Dg	0.00218803	0	LanB2_Dg	LanB2 - (Dg)	Laminin	ECM-receptor	dme04512
Hub cells	Spermatogonia	LanB2	Dg	0.00176414	0	LanB2_Dg	LanB2 - (Dg)	Laminin	ECM-receptor	dme04512
CySCs	Early spermatocytes	LanB2	Dg	0.0029756	0	LanB2_Dg	LanB2 - (Dg)	Laminin	ECM-receptor	dme04512
Hub cells	Early spermatocytes	LanB2	Dg	0.0023995	0	LanB2_Dg	LanB2 - (Dg)	Laminin	ECM-receptor	dme04512
CySCs	Late spermatocytes	LanB2	Dg	0.00328816	0	LanB2_Dg	LanB2 - (Dg)	Laminin	ECM-receptor	dme04512
Hub cells	Late spermatocytes	LanB2	Dg	0.00265171	0	LanB2_Dg	LanB2 - (Dg)	Laminin	ECM-receptor	dme04512
CySCs	Early spermatids	LanB2	Dg	0.00305601	0	LanB2_Dg	LanB2 - (Dg)	Laminin	ECM-receptor	dme04512
Hub cells	Early spermatids	LanB2	Dg	0.00246438	0	LanB2_Dg	LanB2 - (Dg)	Laminin	ECM-receptor	dme04512
Late spermatids	Late spermatids	wb	Dg	0.00052478	0	wb_Dg	wb - (Dg)	Laminin	ECM-receptor	dme04512
CySCs	Late spermatids	wb	Dg	0.00535329	0	wb_Dg	wb - (Dg)	Laminin	ECM-receptor	dme04512
Hub cells	Late spermatids	wb	Dg	0.0455822	0	wb_Dg	wb - (Dg)	Laminin	ECM-receptor	dme04512
GSCs	Late spermatids	wb	Dg	0.00108843	0.05	wb_Dg	wb - (Dg)	Laminin	ECM-receptor	dme04512
Late spermatids	Late cyst cells	wb	Dg	0.000233394	0	wb_Dg	wb - (Dg)	Laminin	ECM-receptor	dme04512
CySCs	Late cyst cells	wb	Dg	0.00238726	0.01	wb_Dg	wb - (Dg)	Laminin	ECM-receptor	dme04512
Hub cells	Late cyst cells	wb	Dg	0.020793	0	wb_Dg	wb - (Dg)	Laminin	ECM-receptor	dme04512
Late spermatids	Intermediate cyst cells	wb	Dg	0.00024031	0	wb_Dg	wb - (Dg)	Laminin	ECM-receptor	dme04512
CySCs	Intermediate cyst cells	wb	Dg	0.00245784	0.01	wb_Dg	wb - (Dg)	Laminin	ECM-receptor	dme04512
Hub cells	Intermediate cyst cells	wb	Dg	0.0213961	0	wb_Dg	wb - (Dg)	Laminin	ECM-receptor	dme04512
Late spermatids	Early cyst cells	wb	Dg	0.000178268	0	wb_Dg	wb - (Dg)	Laminin	ECM-receptor	dme04512
CySCs	Early cyst cells	wb	Dg	0.00182433	0.02	wb_Dg	wb - (Dg)	Laminin	ECM-receptor	dme04512
Hub cells	Early cyst cells	wb	Dg	0.0159593	0	wb_Dg	wb - (Dg)	Laminin	ECM-receptor	dme04512
Late spermatids	CySCs	wb	Dg	0.000289021	0	wb_Dg	wb - (Dg)	Laminin	ECM-receptor	dme04512
CySCs	CySCs	wb	Dg	0.00295472	0.01	wb_Dg	wb - (Dg)	Laminin	ECM-receptor	dme04512
Hub cells	CySCs	wb	Dg	0.0256231	0	wb_Dg	wb - (Dg)	Laminin	ECM-receptor	dme04512
Late spermatids	Hub cells	wb	Dg	0.000495339	0	wb_Dg	wb - (Dg)	Laminin	ECM-receptor	dme04512
CySCs	Hub cells	wb	Dg	0.00505433	0	wb_Dg	wb - (Dg)	Laminin	ECM-receptor	dme04512
Hub cells	Hub cells	wb	Dg	0.043134	0	wb_Dg	wb - (Dg)	Laminin	ECM-receptor	dme04512
Late spermatids	GSCs	wb	Dg	7.54813e-05	0	wb_Dg	wb - (Dg)	Laminin	ECM-receptor	dme04512
Hub cells	GSCs	wb	Dg	0.00681948	0	wb_Dg	wb - (Dg)	Laminin	ECM-receptor	dme04512
Late spermatids	Spermatogonia	wb	Dg	0.000357328	0	wb_Dg	wb - (Dg)	Laminin	ECM-receptor	dme04512
CySCs	Spermatogonia	wb	Dg	0.00365074	0.01	wb_Dg	wb - (Dg)	Laminin	ECM-receptor	dme04512
Hub cells	Spermatogonia	wb	Dg	0.0314904	0	wb_Dg	wb - (Dg)	Laminin	ECM-receptor	dme04512
Late spermatids	Early spermatocytes	wb	Dg	0.000486267	0	wb_Dg	wb - (Dg)	Laminin	ECM-receptor	dme04512
CySCs	Early spermatocytes	wb	Dg	0.00496218	0	wb_Dg	wb - (Dg)	Laminin	ECM-receptor	dme04512
Hub cells	Early spermatocytes	wb	Dg	0.0423771	0	wb_Dg	wb - (Dg)	Laminin	ECM-receptor	dme04512
Late spermatids	Late spermatocytes	wb	Dg	0.000537487	0	wb_Dg	wb - (Dg)	Laminin	ECM-receptor	dme04512
CySCs	Late spermatocytes	wb	Dg	0.00548227	0	wb_Dg	wb - (Dg)	Laminin	ECM-receptor	dme04512
Hub cells	Late spermatocytes	wb	Dg	0.046635	0	wb_Dg	wb - (Dg)	Laminin	ECM-receptor	dme04512
Late spermatids	Early spermatids	wb	Dg	0.000499442	0	wb_Dg	wb - (Dg)	Laminin	ECM-receptor	dme04512
CySCs	Early spermatids	wb	Dg	0.005096	0	wb_Dg	wb - (Dg)	Laminin	ECM-receptor	dme04512
Hub cells	Early spermatids	wb	Dg	0.0434759	0	wb_Dg	wb - (Dg)	Laminin	ECM-receptor	dme04512
Late spermatids	CySCs	Tsp	IntegrinA3_B1	0.000436347	0	Tsp_IntegrinA3_B1	Tsp - (IntegrinA3_B1)	THBS	ECM-receptor	dme04512
GSCs	CySCs	Tsp	IntegrinA3_B1	0.000166488	0	Tsp_IntegrinA3_B1	Tsp - (IntegrinA3_B1)	THBS	ECM-receptor	dme04512
Spermatogonia	CySCs	Tsp	IntegrinA3_B1	0.00112467	0	Tsp_IntegrinA3_B1	Tsp - (IntegrinA3_B1)	THBS	ECM-receptor	dme04512
Early spermatocytes	CySCs	Tsp	IntegrinA3_B1	0.00197469	0	Tsp_IntegrinA3_B1	Tsp - (IntegrinA3_B1)	THBS	ECM-receptor	dme04512
Late spermatocytes	CySCs	Tsp	IntegrinA3_B1	0.000461815	0	Tsp_IntegrinA3_B1	Tsp - (IntegrinA3_B1)	THBS	ECM-receptor	dme04512
Early spermatids	CySCs	Tsp	IntegrinA3_B1	0.000130752	0	Tsp_IntegrinA3_B1	Tsp - (IntegrinA3_B1)	THBS	ECM-receptor	dme04512
Late spermatids	Hub cells	Tsp	IntegrinA3_B1	0.00220275	0	Tsp_IntegrinA3_B1	Tsp - (IntegrinA3_B1)	THBS	ECM-receptor	dme04512
GSCs	Hub cells	Tsp	IntegrinA3_B1	0.000841376	0	Tsp_IntegrinA3_B1	Tsp - (IntegrinA3_B1)	THBS	ECM-receptor	dme04512
Spermatogonia	Hub cells	Tsp	IntegrinA3_B1	0.00566173	0	Tsp_IntegrinA3_B1	Tsp - (IntegrinA3_B1)	THBS	ECM-receptor	dme04512
Early spermatocytes	Hub cells	Tsp	IntegrinA3_B1	0.00990682	0	Tsp_IntegrinA3_B1	Tsp - (IntegrinA3_B1)	THBS	ECM-receptor	dme04512
Late spermatocytes	Hub cells	Tsp	IntegrinA3_B1	0.00233107	0	Tsp_IntegrinA3_B1	Tsp - (IntegrinA3_B1)	THBS	ECM-receptor	dme04512
Early spermatids	Hub cells	Tsp	IntegrinA3_B1	0.000660876	0	Tsp_IntegrinA3_B1	Tsp - (IntegrinA3_B1)	THBS	ECM-receptor	dme04512
Late spermatids	Late cyst cells	Tsp	Sdc	0.00349688	0	Tsp_Sdc	Tsp - (Sdc)	THBS	ECM-receptor	dme04512; Flybase
Spermatogonia	Late cyst cells	Tsp	Sdc	0.00896977	0	Tsp_Sdc	Tsp - (Sdc)	THBS	ECM-receptor	dme04512; Flybase
Early spermatocytes	Late cyst cells	Tsp	Sdc	0.0156561	0	Tsp_Sdc	Tsp - (Sdc)	THBS	ECM-receptor	dme04512; Flybase
Late spermatocytes	Late cyst cells	Tsp	Sdc	0.00370032	0	Tsp_Sdc	Tsp - (Sdc)	THBS	ECM-receptor	dme04512; Flybase
Early spermatids	Late cyst cells	Tsp	Sdc	0.0010501	0	Tsp_Sdc	Tsp - (Sdc)	THBS	ECM-receptor	dme04512; Flybase
Late spermatids	Intermediate cyst cells	Tsp	Sdc	0.00338146	0	Tsp_Sdc	Tsp - (Sdc)	THBS	ECM-receptor	dme04512; Flybase
Spermatogonia	Intermediate cyst cells	Tsp	Sdc	0.00867527	0	Tsp_Sdc	Tsp - (Sdc)	THBS	ECM-receptor	dme04512; Flybase
Early spermatocytes	Intermediate cyst cells	Tsp	Sdc	0.0151455	0	Tsp_Sdc	Tsp - (Sdc)	THBS	ECM-receptor	dme04512; Flybase
Late spermatocytes	Intermediate cyst cells	Tsp	Sdc	0.0035782	0	Tsp_Sdc	Tsp - (Sdc)	THBS	ECM-receptor	dme04512; Flybase
Early spermatids	Intermediate cyst cells	Tsp	Sdc	0.00101535	0	Tsp_Sdc	Tsp - (Sdc)	THBS	ECM-receptor	dme04512; Flybase
Late spermatids	Early cyst cells	Tsp	Sdc	0.00579367	0	Tsp_Sdc	Tsp - (Sdc)	THBS	ECM-receptor	dme04512; Flybase
Spermatogonia	Early cyst cells	Tsp	Sdc	0.0148078	0	Tsp_Sdc	Tsp - (Sdc)	THBS	ECM-receptor	dme04512; Flybase
Early spermatocytes	Early cyst cells	Tsp	Sdc	0.025733	0	Tsp_Sdc	Tsp - (Sdc)	THBS	ECM-receptor	dme04512; Flybase
Late spermatocytes	Early cyst cells	Tsp	Sdc	0.0061299	0	Tsp_Sdc	Tsp - (Sdc)	THBS	ECM-receptor	dme04512; Flybase
Early spermatids	Early cyst cells	Tsp	Sdc	0.00174262	0	Tsp_Sdc	Tsp - (Sdc)	THBS	ECM-receptor	dme04512; Flybase
Late spermatids	CySCs	Tsp	Sdc	0.00576411	0	Tsp_Sdc	Tsp - (Sdc)	THBS	ECM-receptor	dme04512; Flybase
Spermatogonia	CySCs	Tsp	Sdc	0.0147329	0	Tsp_Sdc	Tsp - (Sdc)	THBS	ECM-receptor	dme04512; Flybase
Early spermatocytes	CySCs	Tsp	Sdc	0.0256044	0	Tsp_Sdc	Tsp - (Sdc)	THBS	ECM-receptor	dme04512; Flybase
Late spermatocytes	CySCs	Tsp	Sdc	0.00609864	0	Tsp_Sdc	Tsp - (Sdc)	THBS	ECM-receptor	dme04512; Flybase
Early spermatids	CySCs	Tsp	Sdc	0.0017337	0	Tsp_Sdc	Tsp - (Sdc)	THBS	ECM-receptor	dme04512; Flybase
Late spermatids	Hub cells	Tsp	Sdc	0.00823615	0	Tsp_Sdc	Tsp - (Sdc)	THBS	ECM-receptor	dme04512; Flybase
Spermatogonia	Hub cells	Tsp	Sdc	0.0209703	0	Tsp_Sdc	Tsp - (Sdc)	THBS	ECM-receptor	dme04512; Flybase
Early spermatocytes	Hub cells	Tsp	Sdc	0.0362748	0	Tsp_Sdc	Tsp - (Sdc)	THBS	ECM-receptor	dme04512; Flybase
Late spermatocytes	Hub cells	Tsp	Sdc	0.00871289	0	Tsp_Sdc	Tsp - (Sdc)	THBS	ECM-receptor	dme04512; Flybase
Early spermatids	Hub cells	Tsp	Sdc	0.00248154	0	Tsp_Sdc	Tsp - (Sdc)	THBS	ECM-receptor	dme04512; Flybase
Late spermatids	GSCs	Tsp	Sdc	0.00270887	0	Tsp_Sdc	Tsp - (Sdc)	THBS	ECM-receptor	dme04512; Flybase
Spermatogonia	GSCs	Tsp	Sdc	0.00695706	0	Tsp_Sdc	Tsp - (Sdc)	THBS	ECM-receptor	dme04512; Flybase
Early spermatocytes	GSCs	Tsp	Sdc	0.0121615	0	Tsp_Sdc	Tsp - (Sdc)	THBS	ECM-receptor	dme04512; Flybase
Late spermatocytes	GSCs	Tsp	Sdc	0.00286659	0	Tsp_Sdc	Tsp - (Sdc)	THBS	ECM-receptor	dme04512; Flybase
Early spermatids	GSCs	Tsp	Sdc	0.000813011	0.01	Tsp_Sdc	Tsp - (Sdc)	THBS	ECM-receptor	dme04512; Flybase
Early spermatocytes	Spermatogonia	Tsp	Sdc	0.000721152	0.04	Tsp_Sdc	Tsp - (Sdc)	THBS	ECM-receptor	dme04512; Flybase
GSCs	Late cyst cells	shv	mys	0.000277959	0	shv_mys	shv - (mys)	Integrin	ECM-receptor	flybase
GSCs	Intermediate cyst cells	shv	mys	0.000187843	0	shv_mys	shv - (mys)	Integrin	ECM-receptor	flybase
GSCs	Early cyst cells	shv	mys	0.000335003	0	shv_mys	shv - (mys)	Integrin	ECM-receptor	flybase
GSCs	CySCs	shv	mys	0.00149857	0	shv_mys	shv - (mys)	Integrin	ECM-receptor	flybase
GSCs	Hub cells	shv	mys	0.00324379	0	shv_mys	shv - (mys)	Integrin	ECM-receptor	flybase
GSCs	GSCs	shv	mys	0.000113953	0.01	shv_mys	shv - (mys)	Integrin	ECM-receptor	flybase
Late cyst cells	Hub cells	spz	Tl	0.000125398	0	spz_Tl	spz - (Tl)	Toll	Secreted Signaling	flybase
Intermediate cyst cells	Hub cells	spz	Tl	4.7822e-05	0	spz_Tl	spz - (Tl)	Toll	Secreted Signaling	flybase
CySCs	Hub cells	spz	Tl	3.58281e-05	0	spz_Tl	spz - (Tl)	Toll	Secreted Signaling	flybase
Hub cells	Hub cells	spz	Tl	0.000251069	0	spz_Tl	spz - (Tl)	Toll	Secreted Signaling	flybase
Late cyst cells	Hub cells	spz5	Tl	8.96909e-06	0	spz5_Tl	spz5 - (Tl)	Toll	Secreted Signaling	flybase
Late cyst cells	Late cyst cells	spz	Toll-7	0.000502716	0	spz_Toll-7	spz - (Toll-7)	Toll	Secreted Signaling	flybase
Intermediate cyst cells	Late cyst cells	spz	Toll-7	0.000191761	0	spz_Toll-7	spz - (Toll-7)	Toll	Secreted Signaling	flybase
CySCs	Late cyst cells	spz	Toll-7	0.000143672	0	spz_Toll-7	spz - (Toll-7)	Toll	Secreted Signaling	flybase
Hub cells	Late cyst cells	spz	Toll-7	0.00100614	0	spz_Toll-7	spz - (Toll-7)	Toll	Secreted Signaling	flybase
Late cyst cells	Hub cells	spz	Toll-7	0.00109762	0	spz_Toll-7	spz - (Toll-7)	Toll	Secreted Signaling	flybase
Intermediate cyst cells	Hub cells	spz	Toll-7	0.000418843	0	spz_Toll-7	spz - (Toll-7)	Toll	Secreted Signaling	flybase
CySCs	Hub cells	spz	Toll-7	0.000313825	0	spz_Toll-7	spz - (Toll-7)	Toll	Secreted Signaling	flybase
Hub cells	Hub cells	spz	Toll-7	0.0021955	0	spz_Toll-7	spz - (Toll-7)	Toll	Secreted Signaling	flybase
Late cyst cells	Late cyst cells	spz5	Toll-7	3.59693e-05	0	spz5_Toll-7	spz5 - (Toll-7)	Toll	Secreted Signaling	flybase
Late cyst cells	Hub cells	spz5	Toll-7	7.85785e-05	0	spz5_Toll-7	spz5 - (Toll-7)	Toll	Secreted Signaling	flybase
Late cyst cells	Late cyst cells	spz	Tollo	5.05418e-05	0	spz_Tollo	spz - (Tollo)	Toll	Secreted Signaling	flybase
Intermediate cyst cells	Late cyst cells	spz	Tollo	1.92738e-05	0	spz_Tollo	spz - (Tollo)	Toll	Secreted Signaling	flybase
CySCs	Late cyst cells	spz	Tollo	1.44398e-05	0	spz_Tollo	spz - (Tollo)	Toll	Secreted Signaling	flybase
Hub cells	Late cyst cells	spz	Tollo	0.000101201	0	spz_Tollo	spz - (Tollo)	Toll	Secreted Signaling	flybase
Late cyst cells	Early cyst cells	spz	Tollo	0.00127207	0	spz_Tollo	spz - (Tollo)	Toll	Secreted Signaling	flybase
Intermediate cyst cells	Early cyst cells	spz	Tollo	0.000485462	0	spz_Tollo	spz - (Tollo)	Toll	Secreted Signaling	flybase
CySCs	Early cyst cells	spz	Tollo	0.000363747	0	spz_Tollo	spz - (Tollo)	Toll	Secreted Signaling	flybase
Hub cells	Early cyst cells	spz	Tollo	0.00254398	0	spz_Tollo	spz - (Tollo)	Toll	Secreted Signaling	flybase
Late cyst cells	CySCs	spz	Tollo	0.00160568	0	spz_Tollo	spz - (Tollo)	Toll	Secreted Signaling	flybase
Intermediate cyst cells	CySCs	spz	Tollo	0.000612907	0	spz_Tollo	spz - (Tollo)	Toll	Secreted Signaling	flybase
CySCs	CySCs	spz	Tollo	0.000459253	0.01	spz_Tollo	spz - (Tollo)	Toll	Secreted Signaling	flybase
Hub cells	CySCs	spz	Tollo	0.0032101	0	spz_Tollo	spz - (Tollo)	Toll	Secreted Signaling	flybase
Late cyst cells	Hub cells	spz	Tollo	0.00731771	0	spz_Tollo	spz - (Tollo)	Toll	Secreted Signaling	flybase
Intermediate cyst cells	Hub cells	spz	Tollo	0.00280316	0	spz_Tollo	spz - (Tollo)	Toll	Secreted Signaling	flybase
CySCs	Hub cells	spz	Tollo	0.00210157	0	spz_Tollo	spz - (Tollo)	Toll	Secreted Signaling	flybase
Hub cells	Hub cells	spz	Tollo	0.0145465	0	spz_Tollo	spz - (Tollo)	Toll	Secreted Signaling	flybase
Late cyst cells	Late cyst cells	spz5	Tollo	3.61475e-06	0	spz5_Tollo	spz5 - (Tollo)	Toll	Secreted Signaling	flybase
Late cyst cells	Early cyst cells	spz5	Tollo	9.10817e-05	0	spz5_Tollo	spz5 - (Tollo)	Toll	Secreted Signaling	flybase
Late cyst cells	CySCs	spz5	Tollo	0.000115005	0	spz5_Tollo	spz5 - (Tollo)	Toll	Secreted Signaling	flybase
Late cyst cells	Hub cells	spz5	Tollo	0.000526918	0	spz5_Tollo	spz5 - (Tollo)	Toll	Secreted Signaling	flybase
Late cyst cells	CySCs	spz	18w	0.00181102	0	spz_18w	spz - (18w)	Toll	Secreted Signaling	flybase
Intermediate cyst cells	CySCs	spz	18w	0.000691375	0	spz_18w	spz - (18w)	Toll	Secreted Signaling	flybase
CySCs	CySCs	spz	18w	0.00051806	0.01	spz_18w	spz - (18w)	Toll	Secreted Signaling	flybase
Hub cells	CySCs	spz	18w	0.00361987	0	spz_18w	spz - (18w)	Toll	Secreted Signaling	flybase
Late cyst cells	Hub cells	spz	18w	0.000758247	0	spz_18w	spz - (18w)	Toll	Secreted Signaling	flybase
Intermediate cyst cells	Hub cells	spz	18w	0.000289279	0	spz_18w	spz - (18w)	Toll	Secreted Signaling	flybase
CySCs	Hub cells	spz	18w	0.00021674	0	spz_18w	spz - (18w)	Toll	Secreted Signaling	flybase
Hub cells	Hub cells	spz	18w	0.00151718	0	spz_18w	spz - (18w)	Toll	Secreted Signaling	flybase
Late cyst cells	CySCs	spz5	18w	0.000129736	0	spz5_18w	spz5 - (18w)	Toll	Secreted Signaling	flybase
Late cyst cells	Hub cells	spz5	18w	5.42654e-05	0	spz5_18w	spz5 - (18w)	Toll	Secreted Signaling	flybase
Hub cells	Late cyst cells	fog	mthl1	7.94185e-06	0	fog_mthl1	fog - (mthl1)	Other	Secreted Signaling	FlyPhone
Hub cells	CySCs	fog	mthl1	7.68406e-05	0	fog_mthl1	fog - (mthl1)	Other	Secreted Signaling	FlyPhone
Hub cells	Hub cells	fog	mthl1	0.000258653	0	fog_mthl1	fog - (mthl1)	Other	Secreted Signaling	FlyPhone
Hub cells	GSCs	fog	mthl1	4.66004e-05	0	fog_mthl1	fog - (mthl1)	Other	Secreted Signaling	FlyPhone
Intermediate cyst cells	Late cyst cells	Gbp1	mthl10	0.000821213	0	Gbp1_mthl10	Gbp1 - (mthl10)	Other	Secreted Signaling	FlyPhone
Early cyst cells	Late cyst cells	Gbp1	mthl10	0.00169042	0	Gbp1_mthl10	Gbp1 - (mthl10)	Other	Secreted Signaling	FlyPhone
CySCs	Late cyst cells	Gbp1	mthl10	0.00107601	0	Gbp1_mthl10	Gbp1 - (mthl10)	Other	Secreted Signaling	FlyPhone
Hub cells	Late cyst cells	Gbp1	mthl10	0.00228001	0	Gbp1_mthl10	Gbp1 - (mthl10)	Other	Secreted Signaling	FlyPhone
Intermediate cyst cells	Intermediate cyst cells	Gbp1	mthl10	0.000243261	0	Gbp1_mthl10	Gbp1 - (mthl10)	Other	Secreted Signaling	FlyPhone
Early cyst cells	Intermediate cyst cells	Gbp1	mthl10	0.000501044	0	Gbp1_mthl10	Gbp1 - (mthl10)	Other	Secreted Signaling	FlyPhone
CySCs	Intermediate cyst cells	Gbp1	mthl10	0.000318794	0	Gbp1_mthl10	Gbp1 - (mthl10)	Other	Secreted Signaling	FlyPhone
Hub cells	Intermediate cyst cells	Gbp1	mthl10	0.000676082	0	Gbp1_mthl10	Gbp1 - (mthl10)	Other	Secreted Signaling	FlyPhone
Intermediate cyst cells	Early cyst cells	Gbp1	mthl10	0.000634572	0	Gbp1_mthl10	Gbp1 - (mthl10)	Other	Secreted Signaling	FlyPhone
Early cyst cells	Early cyst cells	Gbp1	mthl10	0.00130649	0	Gbp1_mthl10	Gbp1 - (mthl10)	Other	Secreted Signaling	FlyPhone
CySCs	Early cyst cells	Gbp1	mthl10	0.000831509	0	Gbp1_mthl10	Gbp1 - (mthl10)	Other	Secreted Signaling	FlyPhone
Hub cells	Early cyst cells	Gbp1	mthl10	0.00176241	0	Gbp1_mthl10	Gbp1 - (mthl10)	Other	Secreted Signaling	FlyPhone
Intermediate cyst cells	CySCs	Gbp1	mthl10	0.00292346	0	Gbp1_mthl10	Gbp1 - (mthl10)	Other	Secreted Signaling	FlyPhone
Early cyst cells	CySCs	Gbp1	mthl10	0.0060044	0	Gbp1_mthl10	Gbp1 - (mthl10)	Other	Secreted Signaling	FlyPhone
CySCs	CySCs	Gbp1	mthl10	0.00382802	0	Gbp1_mthl10	Gbp1 - (mthl10)	Other	Secreted Signaling	FlyPhone
Hub cells	CySCs	Gbp1	mthl10	0.00808645	0	Gbp1_mthl10	Gbp1 - (mthl10)	Other	Secreted Signaling	FlyPhone
Intermediate cyst cells	Hub cells	Gbp1	mthl10	0.00548374	0	Gbp1_mthl10	Gbp1 - (mthl10)	Other	Secreted Signaling	FlyPhone
Early cyst cells	Hub cells	Gbp1	mthl10	0.0112325	0	Gbp1_mthl10	Gbp1 - (mthl10)	Other	Secreted Signaling	FlyPhone
CySCs	Hub cells	Gbp1	mthl10	0.00717479	0	Gbp1_mthl10	Gbp1 - (mthl10)	Other	Secreted Signaling	FlyPhone
Hub cells	Hub cells	Gbp1	mthl10	0.0150998	0	Gbp1_mthl10	Gbp1 - (mthl10)	Other	Secreted Signaling	FlyPhone
Early cyst cells	CySCs	Ephrin	Eph	6.7516e-06	0	Ephrin_Eph	Ephrin - (Eph)	Other	Secreted Signaling	FlyPhone
CySCs	CySCs	Ephrin	Eph	0.000593585	0	Ephrin_Eph	Ephrin - (Eph)	Other	Secreted Signaling	FlyPhone
Hub cells	CySCs	Ephrin	Eph	0.00151617	0	Ephrin_Eph	Ephrin - (Eph)	Other	Secreted Signaling	FlyPhone
GSCs	CySCs	Ephrin	Eph	0.000543472	0	Ephrin_Eph	Ephrin - (Eph)	Other	Secreted Signaling	FlyPhone
Spermatogonia	CySCs	Ephrin	Eph	4.91497e-06	0	Ephrin_Eph	Ephrin - (Eph)	Other	Secreted Signaling	FlyPhone
Early cyst cells	Hub cells	Ephrin	Eph	6.09685e-05	0	Ephrin_Eph	Ephrin - (Eph)	Other	Secreted Signaling	FlyPhone
CySCs	Hub cells	Ephrin	Eph	0.00533507	0	Ephrin_Eph	Ephrin - (Eph)	Other	Secreted Signaling	FlyPhone
Hub cells	Hub cells	Ephrin	Eph	0.0135274	0	Ephrin_Eph	Ephrin - (Eph)	Other	Secreted Signaling	FlyPhone
GSCs	Hub cells	Ephrin	Eph	0.00488662	0	Ephrin_Eph	Ephrin - (Eph)	Other	Secreted Signaling	FlyPhone
Spermatogonia	Hub cells	Ephrin	Eph	4.4384e-05	0	Ephrin_Eph	Ephrin - (Eph)	Other	Secreted Signaling	FlyPhone
Early cyst cells	GSCs	Ephrin	Eph	2.89798e-05	0	Ephrin_Eph	Ephrin - (Eph)	Other	Secreted Signaling	FlyPhone
CySCs	GSCs	Ephrin	Eph	0.00254293	0	Ephrin_Eph	Ephrin - (Eph)	Other	Secreted Signaling	FlyPhone
Hub cells	GSCs	Ephrin	Eph	0.00647568	0	Ephrin_Eph	Ephrin - (Eph)	Other	Secreted Signaling	FlyPhone
GSCs	GSCs	Ephrin	Eph	0.00232863	0	Ephrin_Eph	Ephrin - (Eph)	Other	Secreted Signaling	FlyPhone
Spermatogonia	GSCs	Ephrin	Eph	2.10966e-05	0	Ephrin_Eph	Ephrin - (Eph)	Other	Secreted Signaling	FlyPhone
Early cyst cells	Spermatogonia	Ephrin	Eph	8.64105e-07	0	Ephrin_Eph	Ephrin - (Eph)	Other	Secreted Signaling	FlyPhone
CySCs	Spermatogonia	Ephrin	Eph	7.60089e-05	0	Ephrin_Eph	Ephrin - (Eph)	Other	Secreted Signaling	FlyPhone
Hub cells	Spermatogonia	Ephrin	Eph	0.000194304	0	Ephrin_Eph	Ephrin - (Eph)	Other	Secreted Signaling	FlyPhone
GSCs	Spermatogonia	Ephrin	Eph	6.9589e-05	0	Ephrin_Eph	Ephrin - (Eph)	Other	Secreted Signaling	FlyPhone
Spermatogonia	Spermatogonia	Ephrin	Eph	6.29043e-07	0	Ephrin_Eph	Ephrin - (Eph)	Other	Secreted Signaling	FlyPhone
CySCs	Late spermatids	Sema1a	PlexA	6.43352e-05	0.01	Sema1a_PlexA	Sema1a - (PlexA)	Other	Secreted Signaling	FlyPhone
Hub cells	Late spermatids	Sema1a	PlexA	0.00029311	0	Sema1a_PlexA	Sema1a - (PlexA)	Other	Secreted Signaling	FlyPhone
GSCs	Late spermatids	Sema1a	PlexA	9.49562e-06	0.01	Sema1a_PlexA	Sema1a - (PlexA)	Other	Secreted Signaling	FlyPhone
CySCs	Late cyst cells	Sema1a	PlexA	0.000356514	0	Sema1a_PlexA	Sema1a - (PlexA)	Other	Secreted Signaling	FlyPhone
Hub cells	Late cyst cells	Sema1a	PlexA	0.00162259	0	Sema1a_PlexA	Sema1a - (PlexA)	Other	Secreted Signaling	FlyPhone
GSCs	Late cyst cells	Sema1a	PlexA	5.26332e-05	0.01	Sema1a_PlexA	Sema1a - (PlexA)	Other	Secreted Signaling	FlyPhone
CySCs	Intermediate cyst cells	Sema1a	PlexA	0.00064065	0	Sema1a_PlexA	Sema1a - (PlexA)	Other	Secreted Signaling	FlyPhone
Hub cells	Intermediate cyst cells	Sema1a	PlexA	0.00291282	0	Sema1a_PlexA	Sema1a - (PlexA)	Other	Secreted Signaling	FlyPhone
GSCs	Intermediate cyst cells	Sema1a	PlexA	9.46039e-05	0	Sema1a_PlexA	Sema1a - (PlexA)	Other	Secreted Signaling	FlyPhone
CySCs	Early cyst cells	Sema1a	PlexA	0.000860216	0	Sema1a_PlexA	Sema1a - (PlexA)	Other	Secreted Signaling	FlyPhone
Hub cells	Early cyst cells	Sema1a	PlexA	0.00390807	0	Sema1a_PlexA	Sema1a - (PlexA)	Other	Secreted Signaling	FlyPhone
GSCs	Early cyst cells	Sema1a	PlexA	0.000127051	0	Sema1a_PlexA	Sema1a - (PlexA)	Other	Secreted Signaling	FlyPhone
CySCs	CySCs	Sema1a	PlexA	0.00199435	0	Sema1a_PlexA	Sema1a - (PlexA)	Other	Secreted Signaling	FlyPhone
Hub cells	CySCs	Sema1a	PlexA	0.00902428	0	Sema1a_PlexA	Sema1a - (PlexA)	Other	Secreted Signaling	FlyPhone
GSCs	CySCs	Sema1a	PlexA	0.000294843	0	Sema1a_PlexA	Sema1a - (PlexA)	Other	Secreted Signaling	FlyPhone
CySCs	Hub cells	Sema1a	PlexA	0.00661181	0	Sema1a_PlexA	Sema1a - (PlexA)	Other	Secreted Signaling	FlyPhone
Hub cells	Hub cells	Sema1a	PlexA	0.0294379	0	Sema1a_PlexA	Sema1a - (PlexA)	Other	Secreted Signaling	FlyPhone
GSCs	Hub cells	Sema1a	PlexA	0.000981354	0	Sema1a_PlexA	Sema1a - (PlexA)	Other	Secreted Signaling	FlyPhone
CySCs	GSCs	Sema1a	PlexA	0.00469586	0	Sema1a_PlexA	Sema1a - (PlexA)	Other	Secreted Signaling	FlyPhone
Hub cells	GSCs	Sema1a	PlexA	0.0210476	0	Sema1a_PlexA	Sema1a - (PlexA)	Other	Secreted Signaling	FlyPhone
GSCs	GSCs	Sema1a	PlexA	0.000695838	0	Sema1a_PlexA	Sema1a - (PlexA)	Other	Secreted Signaling	FlyPhone
CySCs	Spermatogonia	Sema1a	PlexA	0.000684643	0	Sema1a_PlexA	Sema1a - (PlexA)	Other	Secreted Signaling	FlyPhone
Hub cells	Spermatogonia	Sema1a	PlexA	0.00311236	0	Sema1a_PlexA	Sema1a - (PlexA)	Other	Secreted Signaling	FlyPhone
GSCs	Spermatogonia	Sema1a	PlexA	0.000101104	0	Sema1a_PlexA	Sema1a - (PlexA)	Other	Secreted Signaling	FlyPhone
CySCs	Early spermatocytes	Sema1a	PlexA	7.05419e-05	0	Sema1a_PlexA	Sema1a - (PlexA)	Other	Secreted Signaling	FlyPhone
Hub cells	Early spermatocytes	Sema1a	PlexA	0.000321381	0	Sema1a_PlexA	Sema1a - (PlexA)	Other	Secreted Signaling	FlyPhone
GSCs	Early spermatocytes	Sema1a	PlexA	1.04118e-05	0.01	Sema1a_PlexA	Sema1a - (PlexA)	Other	Secreted Signaling	FlyPhone
CySCs	Early spermatids	Sema1a	PlexA	1.70285e-05	0.02	Sema1a_PlexA	Sema1a - (PlexA)	Other	Secreted Signaling	FlyPhone
Hub cells	Early spermatids	Sema1a	PlexA	7.75948e-05	0	Sema1a_PlexA	Sema1a - (PlexA)	Other	Secreted Signaling	FlyPhone
GSCs	Early spermatids	Sema1a	PlexA	2.51324e-06	0.03	Sema1a_PlexA	Sema1a - (PlexA)	Other	Secreted Signaling	FlyPhone
Late cyst cells	Late spermatids	Sema2a	PlexA	8.49312e-07	0	Sema2a_PlexA	Sema2a - (PlexA)	Other	Secreted Signaling	FlyPhone
Early cyst cells	Late spermatids	Sema2a	PlexA	1.09839e-06	0	Sema2a_PlexA	Sema2a - (PlexA)	Other	Secreted Signaling	FlyPhone
CySCs	Late spermatids	Sema2a	PlexA	6.98631e-05	0	Sema2a_PlexA	Sema2a - (PlexA)	Other	Secreted Signaling	FlyPhone
Hub cells	Late spermatids	Sema2a	PlexA	0.000105786	0.01	Sema2a_PlexA	Sema2a - (PlexA)	Other	Secreted Signaling	FlyPhone
Late cyst cells	Late cyst cells	Sema2a	PlexA	4.70782e-06	0	Sema2a_PlexA	Sema2a - (PlexA)	Other	Secreted Signaling	FlyPhone
Early cyst cells	Late cyst cells	Sema2a	PlexA	6.08848e-06	0	Sema2a_PlexA	Sema2a - (PlexA)	Other	Secreted Signaling	FlyPhone
CySCs	Late cyst cells	Sema2a	PlexA	0.000387137	0	Sema2a_PlexA	Sema2a - (PlexA)	Other	Secreted Signaling	FlyPhone
Hub cells	Late cyst cells	Sema2a	PlexA	0.000586106	0	Sema2a_PlexA	Sema2a - (PlexA)	Other	Secreted Signaling	FlyPhone
GSCs	Late cyst cells	Sema2a	PlexA	2.76493e-05	0.03	Sema2a_PlexA	Sema2a - (PlexA)	Other	Secreted Signaling	FlyPhone
Late cyst cells	Intermediate cyst cells	Sema2a	PlexA	8.46226e-06	0	Sema2a_PlexA	Sema2a - (PlexA)	Other	Secreted Signaling	FlyPhone
Early cyst cells	Intermediate cyst cells	Sema2a	PlexA	1.0944e-05	0	Sema2a_PlexA	Sema2a - (PlexA)	Other	Secreted Signaling	FlyPhone
CySCs	Intermediate cyst cells	Sema2a	PlexA	0.000695662	0	Sema2a_PlexA	Sema2a - (PlexA)	Other	Secreted Signaling	FlyPhone
Hub cells	Intermediate cyst cells	Sema2a	PlexA	0.00105303	0	Sema2a_PlexA	Sema2a - (PlexA)	Other	Secreted Signaling	FlyPhone
GSCs	Intermediate cyst cells	Sema2a	PlexA	4.96984e-05	0.01	Sema2a_PlexA	Sema2a - (PlexA)	Other	Secreted Signaling	FlyPhone
Late cyst cells	Early cyst cells	Sema2a	PlexA	1.13649e-05	0	Sema2a_PlexA	Sema2a - (PlexA)	Other	Secreted Signaling	FlyPhone
Early cyst cells	Early cyst cells	Sema2a	PlexA	1.46979e-05	0	Sema2a_PlexA	Sema2a - (PlexA)	Other	Secreted Signaling	FlyPhone
CySCs	Early cyst cells	Sema2a	PlexA	0.000934064	0	Sema2a_PlexA	Sema2a - (PlexA)	Other	Secreted Signaling	FlyPhone
Hub cells	Early cyst cells	Sema2a	PlexA	0.00141373	0	Sema2a_PlexA	Sema2a - (PlexA)	Other	Secreted Signaling	FlyPhone
GSCs	Early cyst cells	Sema2a	PlexA	6.67447e-05	0.02	Sema2a_PlexA	Sema2a - (PlexA)	Other	Secreted Signaling	FlyPhone
Late cyst cells	CySCs	Sema2a	PlexA	2.63783e-05	0	Sema2a_PlexA	Sema2a - (PlexA)	Other	Secreted Signaling	FlyPhone
Early cyst cells	CySCs	Sema2a	PlexA	3.4114e-05	0	Sema2a_PlexA	Sema2a - (PlexA)	Other	Secreted Signaling	FlyPhone
CySCs	CySCs	Sema2a	PlexA	0.00216535	0	Sema2a_PlexA	Sema2a - (PlexA)	Other	Secreted Signaling	FlyPhone
Hub cells	CySCs	Sema2a	PlexA	0.00327523	0	Sema2a_PlexA	Sema2a - (PlexA)	Other	Secreted Signaling	FlyPhone
GSCs	CySCs	Sema2a	PlexA	0.000154905	0	Sema2a_PlexA	Sema2a - (PlexA)	Other	Secreted Signaling	FlyPhone
Late cyst cells	Hub cells	Sema2a	PlexA	8.78524e-05	0	Sema2a_PlexA	Sema2a - (PlexA)	Other	Secreted Signaling	FlyPhone
Early cyst cells	Hub cells	Sema2a	PlexA	0.000113614	0	Sema2a_PlexA	Sema2a - (PlexA)	Other	Secreted Signaling	FlyPhone
CySCs	Hub cells	Sema2a	PlexA	0.00717588	0	Sema2a_PlexA	Sema2a - (PlexA)	Other	Secreted Signaling	FlyPhone
Hub cells	Hub cells	Sema2a	PlexA	0.0108261	0	Sema2a_PlexA	Sema2a - (PlexA)	Other	Secreted Signaling	FlyPhone
GSCs	Hub cells	Sema2a	PlexA	0.000515753	0	Sema2a_PlexA	Sema2a - (PlexA)	Other	Secreted Signaling	FlyPhone
Late cyst cells	GSCs	Sema2a	PlexA	6.22764e-05	0	Sema2a_PlexA	Sema2a - (PlexA)	Other	Secreted Signaling	FlyPhone
Early cyst cells	GSCs	Sema2a	PlexA	8.05388e-05	0	Sema2a_PlexA	Sema2a - (PlexA)	Other	Secreted Signaling	FlyPhone
CySCs	GSCs	Sema2a	PlexA	0.00509732	0	Sema2a_PlexA	Sema2a - (PlexA)	Other	Secreted Signaling	FlyPhone
Hub cells	GSCs	Sema2a	PlexA	0.00769843	0	Sema2a_PlexA	Sema2a - (PlexA)	Other	Secreted Signaling	FlyPhone
GSCs	GSCs	Sema2a	PlexA	0.00036565	0.01	Sema2a_PlexA	Sema2a - (PlexA)	Other	Secreted Signaling	FlyPhone
Late cyst cells	Spermatogonia	Sema2a	PlexA	9.04374e-06	0	Sema2a_PlexA	Sema2a - (PlexA)	Other	Secreted Signaling	FlyPhone
Early cyst cells	Spermatogonia	Sema2a	PlexA	1.1696e-05	0	Sema2a_PlexA	Sema2a - (PlexA)	Other	Secreted Signaling	FlyPhone
CySCs	Spermatogonia	Sema2a	PlexA	0.000743429	0	Sema2a_PlexA	Sema2a - (PlexA)	Other	Secreted Signaling	FlyPhone
Hub cells	Spermatogonia	Sema2a	PlexA	0.00112531	0	Sema2a_PlexA	Sema2a - (PlexA)	Other	Secreted Signaling	FlyPhone
GSCs	Spermatogonia	Sema2a	PlexA	5.31132e-05	0.04	Sema2a_PlexA	Sema2a - (PlexA)	Other	Secreted Signaling	FlyPhone
Late cyst cells	Early spermatocytes	Sema2a	PlexA	9.31253e-07	0	Sema2a_PlexA	Sema2a - (PlexA)	Other	Secreted Signaling	FlyPhone
Early cyst cells	Early spermatocytes	Sema2a	PlexA	1.20436e-06	0	Sema2a_PlexA	Sema2a - (PlexA)	Other	Secreted Signaling	FlyPhone
CySCs	Early spermatocytes	Sema2a	PlexA	7.6603e-05	0	Sema2a_PlexA	Sema2a - (PlexA)	Other	Secreted Signaling	FlyPhone
Hub cells	Early spermatocytes	Sema2a	PlexA	0.000115992	0	Sema2a_PlexA	Sema2a - (PlexA)	Other	Secreted Signaling	FlyPhone
Late cyst cells	Early spermatids	Sema2a	PlexA	2.24789e-07	0	Sema2a_PlexA	Sema2a - (PlexA)	Other	Secreted Signaling	FlyPhone
Early cyst cells	Early spermatids	Sema2a	PlexA	2.90713e-07	0	Sema2a_PlexA	Sema2a - (PlexA)	Other	Secreted Signaling	FlyPhone
CySCs	Early spermatids	Sema2a	PlexA	1.84917e-05	0.03	Sema2a_PlexA	Sema2a - (PlexA)	Other	Secreted Signaling	FlyPhone
Hub cells	Early spermatids	Sema2a	PlexA	2.80008e-05	0.01	Sema2a_PlexA	Sema2a - (PlexA)	Other	Secreted Signaling	FlyPhone
Late cyst cells	Early cyst cells	Sema2a	PlexB	5.1667e-06	0	Sema2a_PlexB	Sema2a - (PlexB)	Other	Secreted Signaling	FlyPhone
Early cyst cells	Early cyst cells	Sema2a	PlexB	6.68194e-06	0	Sema2a_PlexB	Sema2a - (PlexB)	Other	Secreted Signaling	FlyPhone
CySCs	Early cyst cells	Sema2a	PlexB	0.000424856	0	Sema2a_PlexB	Sema2a - (PlexB)	Other	Secreted Signaling	FlyPhone
Hub cells	Early cyst cells	Sema2a	PlexB	0.000643198	0	Sema2a_PlexB	Sema2a - (PlexB)	Other	Secreted Signaling	FlyPhone
GSCs	Early cyst cells	Sema2a	PlexB	3.03443e-05	0	Sema2a_PlexB	Sema2a - (PlexB)	Other	Secreted Signaling	FlyPhone
Late cyst cells	CySCs	Sema2a	PlexB	9.69686e-06	0	Sema2a_PlexB	Sema2a - (PlexB)	Other	Secreted Signaling	FlyPhone
Early cyst cells	CySCs	Sema2a	PlexB	1.25406e-05	0	Sema2a_PlexB	Sema2a - (PlexB)	Other	Secreted Signaling	FlyPhone
CySCs	CySCs	Sema2a	PlexB	0.000797076	0	Sema2a_PlexB	Sema2a - (PlexB)	Other	Secreted Signaling	FlyPhone
Hub cells	CySCs	Sema2a	PlexB	0.00120648	0	Sema2a_PlexB	Sema2a - (PlexB)	Other	Secreted Signaling	FlyPhone
GSCs	CySCs	Sema2a	PlexB	5.69488e-05	0	Sema2a_PlexB	Sema2a - (PlexB)	Other	Secreted Signaling	FlyPhone
Late cyst cells	Hub cells	Sema2a	PlexB	2.65611e-05	0	Sema2a_PlexB	Sema2a - (PlexB)	Other	Secreted Signaling	FlyPhone
Early cyst cells	Hub cells	Sema2a	PlexB	3.43505e-05	0	Sema2a_PlexB	Sema2a - (PlexB)	Other	Secreted Signaling	FlyPhone
CySCs	Hub cells	Sema2a	PlexB	0.00218032	0	Sema2a_PlexB	Sema2a - (PlexB)	Other	Secreted Signaling	FlyPhone
Hub cells	Hub cells	Sema2a	PlexB	0.00329786	0	Sema2a_PlexB	Sema2a - (PlexB)	Other	Secreted Signaling	FlyPhone
GSCs	Hub cells	Sema2a	PlexB	0.000155978	0	Sema2a_PlexB	Sema2a - (PlexB)	Other	Secreted Signaling	FlyPhone
Late cyst cells	GSCs	Sema2a	PlexB	1.68764e-05	0	Sema2a_PlexB	Sema2a - (PlexB)	Other	Secreted Signaling	FlyPhone
Early cyst cells	GSCs	Sema2a	PlexB	2.18257e-05	0	Sema2a_PlexB	Sema2a - (PlexB)	Other	Secreted Signaling	FlyPhone
CySCs	GSCs	Sema2a	PlexB	0.00138643	0	Sema2a_PlexB	Sema2a - (PlexB)	Other	Secreted Signaling	FlyPhone
Hub cells	GSCs	Sema2a	PlexB	0.0020979	0	Sema2a_PlexB	Sema2a - (PlexB)	Other	Secreted Signaling	FlyPhone
GSCs	GSCs	Sema2a	PlexB	9.91104e-05	0	Sema2a_PlexB	Sema2a - (PlexB)	Other	Secreted Signaling	FlyPhone
Late cyst cells	Late spermatids	Sema5c	PlexA	2.92758e-06	0	Sema5c_PlexA	Sema5c - (PlexA)	Other	Secreted Signaling	FlyPhone
Intermediate cyst cells	Late spermatids	Sema5c	PlexA	4.10567e-07	0	Sema5c_PlexA	Sema5c - (PlexA)	Other	Secreted Signaling	FlyPhone
Early cyst cells	Late spermatids	Sema5c	PlexA	6.75965e-06	0	Sema5c_PlexA	Sema5c - (PlexA)	Other	Secreted Signaling	FlyPhone
CySCs	Late spermatids	Sema5c	PlexA	8.7503e-05	0	Sema5c_PlexA	Sema5c - (PlexA)	Other	Secreted Signaling	FlyPhone
Hub cells	Late spermatids	Sema5c	PlexA	0.000283479	0	Sema5c_PlexA	Sema5c - (PlexA)	Other	Secreted Signaling	FlyPhone
Late cyst cells	Late cyst cells	Sema5c	PlexA	1.62277e-05	0	Sema5c_PlexA	Sema5c - (PlexA)	Other	Secreted Signaling	FlyPhone
Intermediate cyst cells	Late cyst cells	Sema5c	PlexA	2.27582e-06	0	Sema5c_PlexA	Sema5c - (PlexA)	Other	Secreted Signaling	FlyPhone
Early cyst cells	Late cyst cells	Sema5c	PlexA	3.74685e-05	0	Sema5c_PlexA	Sema5c - (PlexA)	Other	Secreted Signaling	FlyPhone
CySCs	Late cyst cells	Sema5c	PlexA	0.000484847	0	Sema5c_PlexA	Sema5c - (PlexA)	Other	Secreted Signaling	FlyPhone
Hub cells	Late cyst cells	Sema5c	PlexA	0.00156934	0	Sema5c_PlexA	Sema5c - (PlexA)	Other	Secreted Signaling	FlyPhone
Late cyst cells	Intermediate cyst cells	Sema5c	PlexA	2.91689e-05	0	Sema5c_PlexA	Sema5c - (PlexA)	Other	Secreted Signaling	FlyPhone
Intermediate cyst cells	Intermediate cyst cells	Sema5c	PlexA	4.09077e-06	0	Sema5c_PlexA	Sema5c - (PlexA)	Other	Secreted Signaling	FlyPhone
Early cyst cells	Intermediate cyst cells	Sema5c	PlexA	6.73474e-05	0	Sema5c_PlexA	Sema5c - (PlexA)	Other	Secreted Signaling	FlyPhone
CySCs	Intermediate cyst cells	Sema5c	PlexA	0.000871174	0	Sema5c_PlexA	Sema5c - (PlexA)	Other	Secreted Signaling	FlyPhone
Hub cells	Intermediate cyst cells	Sema5c	PlexA	0.00281735	0	Sema5c_PlexA	Sema5c - (PlexA)	Other	Secreted Signaling	FlyPhone
Late cyst cells	Early cyst cells	Sema5c	PlexA	3.91739e-05	0	Sema5c_PlexA	Sema5c - (PlexA)	Other	Secreted Signaling	FlyPhone
Intermediate cyst cells	Early cyst cells	Sema5c	PlexA	5.49397e-06	0	Sema5c_PlexA	Sema5c - (PlexA)	Other	Secreted Signaling	FlyPhone
Early cyst cells	Early cyst cells	Sema5c	PlexA	9.04467e-05	0	Sema5c_PlexA	Sema5c - (PlexA)	Other	Secreted Signaling	FlyPhone
CySCs	Early cyst cells	Sema5c	PlexA	0.00116965	0	Sema5c_PlexA	Sema5c - (PlexA)	Other	Secreted Signaling	FlyPhone
Hub cells	Early cyst cells	Sema5c	PlexA	0.0037801	0	Sema5c_PlexA	Sema5c - (PlexA)	Other	Secreted Signaling	FlyPhone
Late cyst cells	CySCs	Sema5c	PlexA	9.09203e-05	0	Sema5c_PlexA	Sema5c - (PlexA)	Other	Secreted Signaling	FlyPhone
Intermediate cyst cells	CySCs	Sema5c	PlexA	1.27517e-05	0	Sema5c_PlexA	Sema5c - (PlexA)	Other	Secreted Signaling	FlyPhone
Early cyst cells	CySCs	Sema5c	PlexA	0.000209907	0	Sema5c_PlexA	Sema5c - (PlexA)	Other	Secreted Signaling	FlyPhone
CySCs	CySCs	Sema5c	PlexA	0.00271065	0	Sema5c_PlexA	Sema5c - (PlexA)	Other	Secreted Signaling	FlyPhone
Hub cells	CySCs	Sema5c	PlexA	0.00873024	0	Sema5c_PlexA	Sema5c - (PlexA)	Other	Secreted Signaling	FlyPhone
Late cyst cells	Hub cells	Sema5c	PlexA	0.000302763	0	Sema5c_PlexA	Sema5c - (PlexA)	Other	Secreted Signaling	FlyPhone
Intermediate cyst cells	Hub cells	Sema5c	PlexA	4.24708e-05	0	Sema5c_PlexA	Sema5c - (PlexA)	Other	Secreted Signaling	FlyPhone
Early cyst cells	Hub cells	Sema5c	PlexA	0.000698793	0	Sema5c_PlexA	Sema5c - (PlexA)	Other	Secreted Signaling	FlyPhone
CySCs	Hub cells	Sema5c	PlexA	0.00897163	0	Sema5c_PlexA	Sema5c - (PlexA)	Other	Secreted Signaling	FlyPhone
Hub cells	Hub cells	Sema5c	PlexA	0.0284978	0	Sema5c_PlexA	Sema5c - (PlexA)	Other	Secreted Signaling	FlyPhone
Late cyst cells	GSCs	Sema5c	PlexA	0.000214634	0	Sema5c_PlexA	Sema5c - (PlexA)	Other	Secreted Signaling	FlyPhone
Intermediate cyst cells	GSCs	Sema5c	PlexA	3.01061e-05	0	Sema5c_PlexA	Sema5c - (PlexA)	Other	Secreted Signaling	FlyPhone
Early cyst cells	GSCs	Sema5c	PlexA	0.000495445	0	Sema5c_PlexA	Sema5c - (PlexA)	Other	Secreted Signaling	FlyPhone
CySCs	GSCs	Sema5c	PlexA	0.00637625	0	Sema5c_PlexA	Sema5c - (PlexA)	Other	Secreted Signaling	FlyPhone
Hub cells	GSCs	Sema5c	PlexA	0.0203699	0	Sema5c_PlexA	Sema5c - (PlexA)	Other	Secreted Signaling	FlyPhone
Late cyst cells	Spermatogonia	Sema5c	PlexA	3.11731e-05	0	Sema5c_PlexA	Sema5c - (PlexA)	Other	Secreted Signaling	FlyPhone
Intermediate cyst cells	Spermatogonia	Sema5c	PlexA	4.37187e-06	0	Sema5c_PlexA	Sema5c - (PlexA)	Other	Secreted Signaling	FlyPhone
Early cyst cells	Spermatogonia	Sema5c	PlexA	7.19748e-05	0	Sema5c_PlexA	Sema5c - (PlexA)	Other	Secreted Signaling	FlyPhone
CySCs	Spermatogonia	Sema5c	PlexA	0.000930981	0	Sema5c_PlexA	Sema5c - (PlexA)	Other	Secreted Signaling	FlyPhone
Hub cells	Spermatogonia	Sema5c	PlexA	0.00301036	0	Sema5c_PlexA	Sema5c - (PlexA)	Other	Secreted Signaling	FlyPhone
Late cyst cells	Early spermatocytes	Sema5c	PlexA	3.21003e-06	0	Sema5c_PlexA	Sema5c - (PlexA)	Other	Secreted Signaling	FlyPhone
Intermediate cyst cells	Early spermatocytes	Sema5c	PlexA	4.50178e-07	0	Sema5c_PlexA	Sema5c - (PlexA)	Other	Secreted Signaling	FlyPhone
Early cyst cells	Early spermatocytes	Sema5c	PlexA	7.41182e-06	0	Sema5c_PlexA	Sema5c - (PlexA)	Other	Secreted Signaling	FlyPhone
CySCs	Early spermatocytes	Sema5c	PlexA	9.59444e-05	0.01	Sema5c_PlexA	Sema5c - (PlexA)	Other	Secreted Signaling	FlyPhone
Hub cells	Early spermatocytes	Sema5c	PlexA	0.00031082	0	Sema5c_PlexA	Sema5c - (PlexA)	Other	Secreted Signaling	FlyPhone
Late cyst cells	Early spermatids	Sema5c	PlexA	7.74848e-07	0	Sema5c_PlexA	Sema5c - (PlexA)	Other	Secreted Signaling	FlyPhone
Intermediate cyst cells	Early spermatids	Sema5c	PlexA	1.08665e-07	0	Sema5c_PlexA	Sema5c - (PlexA)	Other	Secreted Signaling	FlyPhone
Early cyst cells	Early spermatids	Sema5c	PlexA	1.7891e-06	0	Sema5c_PlexA	Sema5c - (PlexA)	Other	Secreted Signaling	FlyPhone
CySCs	Early spermatids	Sema5c	PlexA	2.3161e-05	0.05	Sema5c_PlexA	Sema5c - (PlexA)	Other	Secreted Signaling	FlyPhone
Hub cells	Early spermatids	Sema5c	PlexA	7.50444e-05	0	Sema5c_PlexA	Sema5c - (PlexA)	Other	Secreted Signaling	FlyPhone
CySCs	Early cyst cells	Sema1a	otk	7.3027e-05	0	Sema1a_otk	Sema1a - (otk)	Other	Secreted Signaling	FlyPhone
Hub cells	Early cyst cells	Sema1a	otk	0.0003327	0	Sema1a_otk	Sema1a - (otk)	Other	Secreted Signaling	FlyPhone
GSCs	Early cyst cells	Sema1a	otk	1.07786e-05	0	Sema1a_otk	Sema1a - (otk)	Other	Secreted Signaling	FlyPhone
CySCs	CySCs	Sema1a	otk	0.0016691	0	Sema1a_otk	Sema1a - (otk)	Other	Secreted Signaling	FlyPhone
Hub cells	CySCs	Sema1a	otk	0.00756123	0	Sema1a_otk	Sema1a - (otk)	Other	Secreted Signaling	FlyPhone
GSCs	CySCs	Sema1a	otk	0.000246689	0	Sema1a_otk	Sema1a - (otk)	Other	Secreted Signaling	FlyPhone
CySCs	Hub cells	Sema1a	otk	0.00203747	0	Sema1a_otk	Sema1a - (otk)	Other	Secreted Signaling	FlyPhone
Hub cells	Hub cells	Sema1a	otk	0.00921802	0	Sema1a_otk	Sema1a - (otk)	Other	Secreted Signaling	FlyPhone
GSCs	Hub cells	Sema1a	otk	0.00030123	0	Sema1a_otk	Sema1a - (otk)	Other	Secreted Signaling	FlyPhone
CySCs	Hub cells	Wnt5	drl	9.57891e-05	0	Wnt5_drl	Wnt5 - (drl)	Other	Secreted Signaling	FlyPhone
Hub cells	Hub cells	Wnt5	drl	0.0001529	0	Wnt5_drl	Wnt5 - (drl)	Other	Secreted Signaling	FlyPhone
CySCs	Late spermatids	Wnt5	Drl-2	1.5434e-05	0	Wnt5_Drl-2	Wnt5 - (Drl-2)	Other	Secreted Signaling	FlyPhone
Hub cells	Late spermatids	Wnt5	Drl-2	2.46372e-05	0	Wnt5_Drl-2	Wnt5 - (Drl-2)	Other	Secreted Signaling	FlyPhone
Early cyst cells	CySCs	Wnt4	fj	0.000818211	0	Wnt4_fj	Wnt4 - (fj)	Other	Secreted Signaling	FlyPhone
CySCs	CySCs	Wnt4	fj	0.00257192	0	Wnt4_fj	Wnt4 - (fj)	Other	Secreted Signaling	FlyPhone
Hub cells	CySCs	Wnt4	fj	0.000830797	0	Wnt4_fj	Wnt4 - (fj)	Other	Secreted Signaling	FlyPhone
GSCs	CySCs	Wnt4	fj	0.000114746	0	Wnt4_fj	Wnt4 - (fj)	Other	Secreted Signaling	FlyPhone
Early cyst cells	Hub cells	Wnt4	fj	0.000453997	0	Wnt4_fj	Wnt4 - (fj)	Other	Secreted Signaling	FlyPhone
CySCs	Hub cells	Wnt4	fj	0.00142819	0	Wnt4_fj	Wnt4 - (fj)	Other	Secreted Signaling	FlyPhone
Hub cells	Hub cells	Wnt4	fj	0.000460983	0	Wnt4_fj	Wnt4 - (fj)	Other	Secreted Signaling	FlyPhone
GSCs	Hub cells	Wnt4	fj	6.36487e-05	0	Wnt4_fj	Wnt4 - (fj)	Other	Secreted Signaling	FlyPhone
Hub cells	Hub cells	Cad74A	Cad74A	1.02621e-05	0	Cad74A_Cad74A	Cad74A - (Cad74A)	Other	Secreted Signaling	FlyPhone
Late spermatids	Late spermatids	CadN	CadN	0.000619415	0	CadN_CadN	CadN - (CadN)	Other	Secreted Signaling	FlyPhone
CySCs	Late spermatids	CadN	CadN	0.00192464	0	CadN_CadN	CadN - (CadN)	Other	Secreted Signaling	FlyPhone
Hub cells	Late spermatids	CadN	CadN	0.000268097	0	CadN_CadN	CadN - (CadN)	Other	Secreted Signaling	FlyPhone
GSCs	Late spermatids	CadN	CadN	9.46166e-05	0	CadN_CadN	CadN - (CadN)	Other	Secreted Signaling	FlyPhone
Early spermatocytes	Late spermatids	CadN	CadN	4.19693e-05	0	CadN_CadN	CadN - (CadN)	Other	Secreted Signaling	FlyPhone
Early spermatids	Late spermatids	CadN	CadN	0.000302506	0	CadN_CadN	CadN - (CadN)	Other	Secreted Signaling	FlyPhone
Late spermatids	CySCs	CadN	CadN	0.00192464	0	CadN_CadN	CadN - (CadN)	Other	Secreted Signaling	FlyPhone
CySCs	CySCs	CadN	CadN	0.00596379	0	CadN_CadN	CadN - (CadN)	Other	Secreted Signaling	FlyPhone
Hub cells	CySCs	CadN	CadN	0.000833645	0.01	CadN_CadN	CadN - (CadN)	Other	Secreted Signaling	FlyPhone
GSCs	CySCs	CadN	CadN	0.000294317	0.03	CadN_CadN	CadN - (CadN)	Other	Secreted Signaling	FlyPhone
Early spermatocytes	CySCs	CadN	CadN	0.000130565	0	CadN_CadN	CadN - (CadN)	Other	Secreted Signaling	FlyPhone
Early spermatids	CySCs	CadN	CadN	0.00094057	0	CadN_CadN	CadN - (CadN)	Other	Secreted Signaling	FlyPhone
Late spermatids	Hub cells	CadN	CadN	0.000268097	0	CadN_CadN	CadN - (CadN)	Other	Secreted Signaling	FlyPhone
CySCs	Hub cells	CadN	CadN	0.000833645	0.01	CadN_CadN	CadN - (CadN)	Other	Secreted Signaling	FlyPhone
Early spermatids	Hub cells	CadN	CadN	0.000130908	0	CadN_CadN	CadN - (CadN)	Other	Secreted Signaling	FlyPhone
Late spermatids	GSCs	CadN	CadN	9.46166e-05	0	CadN_CadN	CadN - (CadN)	Other	Secreted Signaling	FlyPhone
CySCs	GSCs	CadN	CadN	0.000294317	0.03	CadN_CadN	CadN - (CadN)	Other	Secreted Signaling	FlyPhone
Early spermatids	GSCs	CadN	CadN	4.61958e-05	0.01	CadN_CadN	CadN - (CadN)	Other	Secreted Signaling	FlyPhone
Late spermatids	Early spermatocytes	CadN	CadN	4.19693e-05	0	CadN_CadN	CadN - (CadN)	Other	Secreted Signaling	FlyPhone
CySCs	Early spermatocytes	CadN	CadN	0.000130565	0	CadN_CadN	CadN - (CadN)	Other	Secreted Signaling	FlyPhone
Early spermatids	Early spermatocytes	CadN	CadN	2.04906e-05	0	CadN_CadN	CadN - (CadN)	Other	Secreted Signaling	FlyPhone
Late spermatids	Early spermatids	CadN	CadN	0.000302506	0	CadN_CadN	CadN - (CadN)	Other	Secreted Signaling	FlyPhone
CySCs	Early spermatids	CadN	CadN	0.00094057	0	CadN_CadN	CadN - (CadN)	Other	Secreted Signaling	FlyPhone
Hub cells	Early spermatids	CadN	CadN	0.000130908	0	CadN_CadN	CadN - (CadN)	Other	Secreted Signaling	FlyPhone
GSCs	Early spermatids	CadN	CadN	4.61958e-05	0.01	CadN_CadN	CadN - (CadN)	Other	Secreted Signaling	FlyPhone
Early spermatocytes	Early spermatids	CadN	CadN	2.04906e-05	0	CadN_CadN	CadN - (CadN)	Other	Secreted Signaling	FlyPhone
Early spermatids	Early spermatids	CadN	CadN	0.000147712	0	CadN_CadN	CadN - (CadN)	Other	Secreted Signaling	FlyPhone
Late cyst cells	Late cyst cells	shg	shg	0.00408807	0	shg_shg	shg - (shg)	Other	Secreted Signaling	FlyPhone
Intermediate cyst cells	Late cyst cells	shg	shg	2.57493e-05	0	shg_shg	shg - (shg)	Other	Secreted Signaling	FlyPhone
Early cyst cells	Late cyst cells	shg	shg	0.00317469	0	shg_shg	shg - (shg)	Other	Secreted Signaling	FlyPhone
CySCs	Late cyst cells	shg	shg	0.0160289	0	shg_shg	shg - (shg)	Other	Secreted Signaling	FlyPhone
Hub cells	Late cyst cells	shg	shg	0.00990372	0	shg_shg	shg - (shg)	Other	Secreted Signaling	FlyPhone
GSCs	Late cyst cells	shg	shg	0.00190879	0	shg_shg	shg - (shg)	Other	Secreted Signaling	FlyPhone
Late cyst cells	Intermediate cyst cells	shg	shg	2.57493e-05	0	shg_shg	shg - (shg)	Other	Secreted Signaling	FlyPhone
Early cyst cells	Intermediate cyst cells	shg	shg	1.9978e-05	0	shg_shg	shg - (shg)	Other	Secreted Signaling	FlyPhone
CySCs	Intermediate cyst cells	shg	shg	0.000102178	0	shg_shg	shg - (shg)	Other	Secreted Signaling	FlyPhone
Hub cells	Intermediate cyst cells	shg	shg	6.27441e-05	0	shg_shg	shg - (shg)	Other	Secreted Signaling	FlyPhone
GSCs	Intermediate cyst cells	shg	shg	1.19967e-05	0.03	shg_shg	shg - (shg)	Other	Secreted Signaling	FlyPhone
Late cyst cells	Early cyst cells	shg	shg	0.00317469	0	shg_shg	shg - (shg)	Other	Secreted Signaling	FlyPhone
Intermediate cyst cells	Early cyst cells	shg	shg	1.9978e-05	0	shg_shg	shg - (shg)	Other	Secreted Signaling	FlyPhone
Early cyst cells	Early cyst cells	shg	shg	0.00246487	0	shg_shg	shg - (shg)	Other	Secreted Signaling	FlyPhone
CySCs	Early cyst cells	shg	shg	0.0124811	0	shg_shg	shg - (shg)	Other	Secreted Signaling	FlyPhone
Hub cells	Early cyst cells	shg	shg	0.00770101	0	shg_shg	shg - (shg)	Other	Secreted Signaling	FlyPhone
GSCs	Early cyst cells	shg	shg	0.00148159	0	shg_shg	shg - (shg)	Other	Secreted Signaling	FlyPhone
Late cyst cells	CySCs	shg	shg	0.0160289	0	shg_shg	shg - (shg)	Other	Secreted Signaling	FlyPhone
Intermediate cyst cells	CySCs	shg	shg	0.000102178	0	shg_shg	shg - (shg)	Other	Secreted Signaling	FlyPhone
Early cyst cells	CySCs	shg	shg	0.0124811	0	shg_shg	shg - (shg)	Other	Secreted Signaling	FlyPhone
CySCs	CySCs	shg	shg	0.0607213	0	shg_shg	shg - (shg)	Other	Secreted Signaling	FlyPhone
Hub cells	CySCs	shg	shg	0.0381803	0	shg_shg	shg - (shg)	Other	Secreted Signaling	FlyPhone
GSCs	CySCs	shg	shg	0.00753232	0	shg_shg	shg - (shg)	Other	Secreted Signaling	FlyPhone
Late cyst cells	Hub cells	shg	shg	0.00990372	0	shg_shg	shg - (shg)	Other	Secreted Signaling	FlyPhone
Intermediate cyst cells	Hub cells	shg	shg	6.27441e-05	0	shg_shg	shg - (shg)	Other	Secreted Signaling	FlyPhone
Early cyst cells	Hub cells	shg	shg	0.00770101	0	shg_shg	shg - (shg)	Other	Secreted Signaling	FlyPhone
CySCs	Hub cells	shg	shg	0.0381803	0	shg_shg	shg - (shg)	Other	Secreted Signaling	FlyPhone
Hub cells	Hub cells	shg	shg	0.023795	0	shg_shg	shg - (shg)	Other	Secreted Signaling	FlyPhone
GSCs	Hub cells	shg	shg	0.00463865	0	shg_shg	shg - (shg)	Other	Secreted Signaling	FlyPhone
Late cyst cells	GSCs	shg	shg	0.00190879	0	shg_shg	shg - (shg)	Other	Secreted Signaling	FlyPhone
Intermediate cyst cells	GSCs	shg	shg	1.19967e-05	0.03	shg_shg	shg - (shg)	Other	Secreted Signaling	FlyPhone
Early cyst cells	GSCs	shg	shg	0.00148159	0	shg_shg	shg - (shg)	Other	Secreted Signaling	FlyPhone
CySCs	GSCs	shg	shg	0.00753232	0	shg_shg	shg - (shg)	Other	Secreted Signaling	FlyPhone
Hub cells	GSCs	shg	shg	0.00463865	0	shg_shg	shg - (shg)	Other	Secreted Signaling	FlyPhone
Late cyst cells	Early cyst cells	Wnt2	otk	1.16427e-05	0	Wnt2_otk	Wnt2 - (otk)	Other	Secreted Signaling	FlyPhone
Intermediate cyst cells	Early cyst cells	Wnt2	otk	0.000132935	0	Wnt2_otk	Wnt2 - (otk)	Other	Secreted Signaling	FlyPhone
Early cyst cells	Early cyst cells	Wnt2	otk	0.000231238	0	Wnt2_otk	Wnt2 - (otk)	Other	Secreted Signaling	FlyPhone
CySCs	Early cyst cells	Wnt2	otk	0.000158834	0	Wnt2_otk	Wnt2 - (otk)	Other	Secreted Signaling	FlyPhone
Hub cells	Early cyst cells	Wnt2	otk	0.00048218	0	Wnt2_otk	Wnt2 - (otk)	Other	Secreted Signaling	FlyPhone
GSCs	Early cyst cells	Wnt2	otk	5.1234e-06	0	Wnt2_otk	Wnt2 - (otk)	Other	Secreted Signaling	FlyPhone
Late cyst cells	CySCs	Wnt2	otk	0.000266461	0	Wnt2_otk	Wnt2 - (otk)	Other	Secreted Signaling	FlyPhone
Intermediate cyst cells	CySCs	Wnt2	otk	0.00303438	0	Wnt2_otk	Wnt2 - (otk)	Other	Secreted Signaling	FlyPhone
Early cyst cells	CySCs	Wnt2	otk	0.00526693	0	Wnt2_otk	Wnt2 - (otk)	Other	Secreted Signaling	FlyPhone
CySCs	CySCs	Wnt2	otk	0.00362349	0	Wnt2_otk	Wnt2 - (otk)	Other	Secreted Signaling	FlyPhone
Hub cells	CySCs	Wnt2	otk	0.010923	0	Wnt2_otk	Wnt2 - (otk)	Other	Secreted Signaling	FlyPhone
GSCs	CySCs	Wnt2	otk	0.000117274	0	Wnt2_otk	Wnt2 - (otk)	Other	Secreted Signaling	FlyPhone
Late cyst cells	Hub cells	Wnt2	otk	0.000325371	0	Wnt2_otk	Wnt2 - (otk)	Other	Secreted Signaling	FlyPhone
Intermediate cyst cells	Hub cells	Wnt2	otk	0.00370296	0	Wnt2_otk	Wnt2 - (otk)	Other	Secreted Signaling	FlyPhone
Early cyst cells	Hub cells	Wnt2	otk	0.00642426	0	Wnt2_otk	Wnt2 - (otk)	Other	Secreted Signaling	FlyPhone
CySCs	Hub cells	Wnt2	otk	0.0044213	0	Wnt2_otk	Wnt2 - (otk)	Other	Secreted Signaling	FlyPhone
Hub cells	Hub cells	Wnt2	otk	0.0133065	0	Wnt2_otk	Wnt2 - (otk)	Other	Secreted Signaling	FlyPhone
GSCs	Hub cells	Wnt2	otk	0.000143206	0	Wnt2_otk	Wnt2 - (otk)	Other	Secreted Signaling	FlyPhone
Late cyst cells	CySCs	Wnt2	otk2	0.000217257	0	Wnt2_otk2	Wnt2 - (otk2)	Other	Secreted Signaling	FlyPhone
Intermediate cyst cells	CySCs	Wnt2	otk2	0.00247533	0	Wnt2_otk2	Wnt2 - (otk2)	Other	Secreted Signaling	FlyPhone
Early cyst cells	CySCs	Wnt2	otk2	0.00429833	0	Wnt2_otk2	Wnt2 - (otk2)	Other	Secreted Signaling	FlyPhone
CySCs	CySCs	Wnt2	otk2	0.00295622	0	Wnt2_otk2	Wnt2 - (otk2)	Other	Secreted Signaling	FlyPhone
Hub cells	CySCs	Wnt2	otk2	0.00892353	0	Wnt2_otk2	Wnt2 - (otk2)	Other	Secreted Signaling	FlyPhone
GSCs	CySCs	Wnt2	otk2	9.5616e-05	0	Wnt2_otk2	Wnt2 - (otk2)	Other	Secreted Signaling	FlyPhone
Late cyst cells	Hub cells	Wnt2	otk2	0.00010015	0	Wnt2_otk2	Wnt2 - (otk2)	Other	Secreted Signaling	FlyPhone
Intermediate cyst cells	Hub cells	Wnt2	otk2	0.00114246	0	Wnt2_otk2	Wnt2 - (otk2)	Other	Secreted Signaling	FlyPhone
Early cyst cells	Hub cells	Wnt2	otk2	0.00198579	0	Wnt2_otk2	Wnt2 - (otk2)	Other	Secreted Signaling	FlyPhone
CySCs	Hub cells	Wnt2	otk2	0.00136476	0	Wnt2_otk2	Wnt2 - (otk2)	Other	Secreted Signaling	FlyPhone
Hub cells	Hub cells	Wnt2	otk2	0.00413292	0	Wnt2_otk2	Wnt2 - (otk2)	Other	Secreted Signaling	FlyPhone
GSCs	Hub cells	Wnt2	otk2	4.40737e-05	0	Wnt2_otk2	Wnt2 - (otk2)	Other	Secreted Signaling	FlyPhone
Early cyst cells	Early cyst cells	Wnt4	otk	0.000224337	0	Wnt4_otk	Wnt4 - (otk)	Other	Secreted Signaling	FlyPhone
CySCs	Early cyst cells	Wnt4	otk	0.000706068	0	Wnt4_otk	Wnt4 - (otk)	Other	Secreted Signaling	FlyPhone
Hub cells	Early cyst cells	Wnt4	otk	0.00022779	0	Wnt4_otk	Wnt4 - (otk)	Other	Secreted Signaling	FlyPhone
GSCs	Early cyst cells	Wnt4	otk	3.14449e-05	0	Wnt4_otk	Wnt4 - (otk)	Other	Secreted Signaling	FlyPhone
Early cyst cells	CySCs	Wnt4	otk	0.00511051	0	Wnt4_otk	Wnt4 - (otk)	Other	Secreted Signaling	FlyPhone
CySCs	CySCs	Wnt4	otk	0.0159176	0	Wnt4_otk	Wnt4 - (otk)	Other	Secreted Signaling	FlyPhone
Hub cells	CySCs	Wnt4	otk	0.00518878	0	Wnt4_otk	Wnt4 - (otk)	Other	Secreted Signaling	FlyPhone
GSCs	CySCs	Wnt4	otk	0.000719356	0	Wnt4_otk	Wnt4 - (otk)	Other	Secreted Signaling	FlyPhone
Early cyst cells	Hub cells	Wnt4	otk	0.00623368	0	Wnt4_otk	Wnt4 - (otk)	Other	Secreted Signaling	FlyPhone
CySCs	Hub cells	Wnt4	otk	0.0193696	0	Wnt4_otk	Wnt4 - (otk)	Other	Secreted Signaling	FlyPhone
Hub cells	Hub cells	Wnt4	otk	0.00632904	0	Wnt4_otk	Wnt4 - (otk)	Other	Secreted Signaling	FlyPhone
GSCs	Hub cells	Wnt4	otk	0.000878305	0	Wnt4_otk	Wnt4 - (otk)	Other	Secreted Signaling	FlyPhone
CySCs	Hub cells	Ilp8	drl	7.4175e-05	0	Ilp8_drl	Ilp8 - (drl)	Other	Secreted Signaling	FlyPhone
Hub cells	Hub cells	Ilp8	drl	0.000197021	0	Ilp8_drl	Ilp8 - (drl)	Other	Secreted Signaling	FlyPhone
Late cyst cells	CySCs	spz5	kek5	1.3458e-05	0	spz5_kek5	spz5 - (kek5)	Other	Secreted Signaling	FlyPhone
Late cyst cells	Hub cells	spz5	kek5	9.45521e-05	0	spz5_kek5	spz5 - (kek5)	Other	Secreted Signaling	FlyPhone
Late cyst cells	GSCs	spz5	kek6	1.2365e-05	0	spz5_kek6	spz5 - (kek6)	Other	Secreted Signaling	FlyPhone
Late spermatids	Hub cells	hh	boi	2.81201e-06	0	hh_boi	hh - (boi)	Other	Secreted Signaling	FlyPhone
Late cyst cells	Hub cells	hh	boi	9.33405e-05	0	hh_boi	hh - (boi)	Other	Secreted Signaling	FlyPhone
Hub cells	Hub cells	hh	boi	3.65137e-05	0	hh_boi	hh - (boi)	Other	Secreted Signaling	FlyPhone
Early spermatids	Hub cells	hh	boi	1.41335e-06	0	hh_boi	hh - (boi)	Other	Secreted Signaling	FlyPhone
Late spermatids	CySCs	hh	ihog	5.23328e-06	0	hh_ihog	hh - (ihog)	Other	Secreted Signaling	FlyPhone
Late cyst cells	CySCs	hh	ihog	0.000173697	0	hh_ihog	hh - (ihog)	Other	Secreted Signaling	FlyPhone
Hub cells	CySCs	hh	ihog	6.79516e-05	0	hh_ihog	hh - (ihog)	Other	Secreted Signaling	FlyPhone
Early spermatids	CySCs	hh	ihog	2.63031e-06	0	hh_ihog	hh - (ihog)	Other	Secreted Signaling	FlyPhone
Late spermatids	Early cyst cells	Sema2b	PlexB	0.000152699	0	Sema2b_PlexB	Sema2b - (PlexB)	Other	Secreted Signaling	FlyPhone
Early spermatids	Early cyst cells	Sema2b	PlexB	4.59788e-05	0	Sema2b_PlexB	Sema2b - (PlexB)	Other	Secreted Signaling	FlyPhone
Late spermatids	CySCs	Sema2b	PlexB	0.000286549	0	Sema2b_PlexB	Sema2b - (PlexB)	Other	Secreted Signaling	FlyPhone
Early spermatids	CySCs	Sema2b	PlexB	8.62899e-05	0	Sema2b_PlexB	Sema2b - (PlexB)	Other	Secreted Signaling	FlyPhone
Late spermatids	Hub cells	Sema2b	PlexB	0.000784522	0	Sema2b_PlexB	Sema2b - (PlexB)	Other	Secreted Signaling	FlyPhone
Early spermatids	Hub cells	Sema2b	PlexB	0.000236329	0	Sema2b_PlexB	Sema2b - (PlexB)	Other	Secreted Signaling	FlyPhone
Late spermatids	GSCs	Sema2b	PlexB	0.000498608	0	Sema2b_PlexB	Sema2b - (PlexB)	Other	Secreted Signaling	FlyPhone
Early spermatids	GSCs	Sema2b	PlexB	0.000150171	0	Sema2b_PlexB	Sema2b - (PlexB)	Other	Secreted Signaling	FlyPhone

## Sheet: Mutant testes
source	target	ligand	receptor	prob	pval	interaction_name	interaction_name_2	pathway_name	annotation	evidence
Late spermatids	CySCs	dpp	tkv_put	0.000785705	0	dpp_tkv_put	dpp - (tkv_put)	BMP	Secreted Signaling	Interactive Fly; PubMed: 16368928
Late cyst cells	CySCs	dpp	tkv_put	0.000165998	0	dpp_tkv_put	dpp - (tkv_put)	BMP	Secreted Signaling	Interactive Fly; PubMed: 16368928
Intermediate cyst cells	CySCs	dpp	tkv_put	2.56841e-05	0	dpp_tkv_put	dpp - (tkv_put)	BMP	Secreted Signaling	Interactive Fly; PubMed: 16368928
Hub cells	CySCs	dpp	tkv_put	0.00221906	0	dpp_tkv_put	dpp - (tkv_put)	BMP	Secreted Signaling	Interactive Fly; PubMed: 16368928
Early spermatocytes	CySCs	dpp	tkv_put	0.00032956	0	dpp_tkv_put	dpp - (tkv_put)	BMP	Secreted Signaling	Interactive Fly; PubMed: 16368928
Late spermatocytes	CySCs	dpp	tkv_put	2.76143e-05	0	dpp_tkv_put	dpp - (tkv_put)	BMP	Secreted Signaling	Interactive Fly; PubMed: 16368928
Early spermatids	CySCs	dpp	tkv_put	0.000299033	0	dpp_tkv_put	dpp - (tkv_put)	BMP	Secreted Signaling	Interactive Fly; PubMed: 16368928
Late spermatids	Hub cells	dpp	tkv_put	0.0015323	0	dpp_tkv_put	dpp - (tkv_put)	BMP	Secreted Signaling	Interactive Fly; PubMed: 16368928
Late cyst cells	Hub cells	dpp	tkv_put	0.000323924	0	dpp_tkv_put	dpp - (tkv_put)	BMP	Secreted Signaling	Interactive Fly; PubMed: 16368928
Intermediate cyst cells	Hub cells	dpp	tkv_put	5.0126e-05	0	dpp_tkv_put	dpp - (tkv_put)	BMP	Secreted Signaling	Interactive Fly; PubMed: 16368928
Hub cells	Hub cells	dpp	tkv_put	0.00432178	0	dpp_tkv_put	dpp - (tkv_put)	BMP	Secreted Signaling	Interactive Fly; PubMed: 16368928
Early spermatocytes	Hub cells	dpp	tkv_put	0.000642996	0	dpp_tkv_put	dpp - (tkv_put)	BMP	Secreted Signaling	Interactive Fly; PubMed: 16368928
Late spermatocytes	Hub cells	dpp	tkv_put	5.38929e-05	0	dpp_tkv_put	dpp - (tkv_put)	BMP	Secreted Signaling	Interactive Fly; PubMed: 16368928
Early spermatids	Hub cells	dpp	tkv_put	0.000583451	0	dpp_tkv_put	dpp - (tkv_put)	BMP	Secreted Signaling	Interactive Fly; PubMed: 16368928
Late spermatids	GSCs	dpp	tkv_put	0.000828287	0	dpp_tkv_put	dpp - (tkv_put)	BMP	Secreted Signaling	Interactive Fly; PubMed: 16368928
Late cyst cells	GSCs	dpp	tkv_put	0.000175	0	dpp_tkv_put	dpp - (tkv_put)	BMP	Secreted Signaling	Interactive Fly; PubMed: 16368928
Intermediate cyst cells	GSCs	dpp	tkv_put	2.70772e-05	0	dpp_tkv_put	dpp - (tkv_put)	BMP	Secreted Signaling	Interactive Fly; PubMed: 16368928
Hub cells	GSCs	dpp	tkv_put	0.00233915	0	dpp_tkv_put	dpp - (tkv_put)	BMP	Secreted Signaling	Interactive Fly; PubMed: 16368928
Early spermatocytes	GSCs	dpp	tkv_put	0.00034743	0	dpp_tkv_put	dpp - (tkv_put)	BMP	Secreted Signaling	Interactive Fly; PubMed: 16368928
Late spermatocytes	GSCs	dpp	tkv_put	2.91121e-05	0	dpp_tkv_put	dpp - (tkv_put)	BMP	Secreted Signaling	Interactive Fly; PubMed: 16368928
Early spermatids	GSCs	dpp	tkv_put	0.000315248	0	dpp_tkv_put	dpp - (tkv_put)	BMP	Secreted Signaling	Interactive Fly; PubMed: 16368928
Late cyst cells	CySCs	gbb	tkv_wit	0.000209855	0	gbb_tkv_wit	gbb - (tkv_wit)	BMP	Secreted Signaling	Flybase
Intermediate cyst cells	CySCs	gbb	tkv_wit	0.000272001	0	gbb_tkv_wit	gbb - (tkv_wit)	BMP	Secreted Signaling	Flybase
Early cyst cells	CySCs	gbb	tkv_wit	0.00010611	0	gbb_tkv_wit	gbb - (tkv_wit)	BMP	Secreted Signaling	Flybase
CySCs	CySCs	gbb	tkv_wit	0.000424545	0	gbb_tkv_wit	gbb - (tkv_wit)	BMP	Secreted Signaling	Flybase
Hub cells	CySCs	gbb	tkv_wit	0.000682876	0	gbb_tkv_wit	gbb - (tkv_wit)	BMP	Secreted Signaling	Flybase
GSCs	CySCs	gbb	tkv_wit	7.67228e-05	0	gbb_tkv_wit	gbb - (tkv_wit)	BMP	Secreted Signaling	Flybase
Late cyst cells	Hub cells	gbb	tkv_wit	0.00157074	0	gbb_tkv_wit	gbb - (tkv_wit)	BMP	Secreted Signaling	Flybase
Intermediate cyst cells	Hub cells	gbb	tkv_wit	0.00203508	0	gbb_tkv_wit	gbb - (tkv_wit)	BMP	Secreted Signaling	Flybase
Early cyst cells	Hub cells	gbb	tkv_wit	0.000794753	0	gbb_tkv_wit	gbb - (tkv_wit)	BMP	Secreted Signaling	Flybase
CySCs	Hub cells	gbb	tkv_wit	0.00317325	0	gbb_tkv_wit	gbb - (tkv_wit)	BMP	Secreted Signaling	Flybase
Hub cells	Hub cells	gbb	tkv_wit	0.00509562	0	gbb_tkv_wit	gbb - (tkv_wit)	BMP	Secreted Signaling	Flybase
GSCs	Hub cells	gbb	tkv_wit	0.000574758	0	gbb_tkv_wit	gbb - (tkv_wit)	BMP	Secreted Signaling	Flybase
Late cyst cells	Hub cells	gbb	sax_wit	0.00214147	0	gbb_sax_wit	gbb - (sax_wit)	BMP	Secreted Signaling	Flybase
Intermediate cyst cells	Hub cells	gbb	sax_wit	0.00277405	0	gbb_sax_wit	gbb - (sax_wit)	BMP	Secreted Signaling	Flybase
Early cyst cells	Hub cells	gbb	sax_wit	0.00108383	0	gbb_sax_wit	gbb - (sax_wit)	BMP	Secreted Signaling	Flybase
CySCs	Hub cells	gbb	sax_wit	0.00432372	0	gbb_sax_wit	gbb - (sax_wit)	BMP	Secreted Signaling	Flybase
Hub cells	Hub cells	gbb	sax_wit	0.0069382	0	gbb_sax_wit	gbb - (sax_wit)	BMP	Secreted Signaling	Flybase
GSCs	Hub cells	gbb	sax_wit	0.000783879	0	gbb_sax_wit	gbb - (sax_wit)	BMP	Secreted Signaling	Flybase
Late cyst cells	GSCs	gbb	sax_wit	3.14262e-05	0	gbb_sax_wit	gbb - (sax_wit)	BMP	Secreted Signaling	Flybase
Intermediate cyst cells	GSCs	gbb	sax_wit	4.07348e-05	0	gbb_sax_wit	gbb - (sax_wit)	BMP	Secreted Signaling	Flybase
Early cyst cells	GSCs	gbb	sax_wit	1.58887e-05	0	gbb_sax_wit	gbb - (sax_wit)	BMP	Secreted Signaling	Flybase
CySCs	GSCs	gbb	sax_wit	6.3588e-05	0	gbb_sax_wit	gbb - (sax_wit)	BMP	Secreted Signaling	Flybase
Hub cells	GSCs	gbb	sax_wit	0.000102303	0	gbb_sax_wit	gbb - (sax_wit)	BMP	Secreted Signaling	Flybase
GSCs	GSCs	gbb	sax_wit	1.14881e-05	0	gbb_sax_wit	gbb - (sax_wit)	BMP	Secreted Signaling	Flybase
Late spermatids	CySCs	dpp	tkv	0.00206688	0	dpp_tkv	dpp - (tkv)	BMP	Secreted Signaling	dme0401
Late cyst cells	CySCs	dpp	tkv	0.000437117	0	dpp_tkv	dpp - (tkv)	BMP	Secreted Signaling	dme0401
Intermediate cyst cells	CySCs	dpp	tkv	6.76488e-05	0	dpp_tkv	dpp - (tkv)	BMP	Secreted Signaling	dme0401
Hub cells	CySCs	dpp	tkv	0.00582386	0	dpp_tkv	dpp - (tkv)	BMP	Secreted Signaling	dme0401
Early spermatocytes	CySCs	dpp	tkv	0.00086759	0	dpp_tkv	dpp - (tkv)	BMP	Secreted Signaling	dme0401
Late spermatocytes	CySCs	dpp	tkv	7.27324e-05	0	dpp_tkv	dpp - (tkv)	BMP	Secreted Signaling	dme0401
Early spermatids	CySCs	dpp	tkv	0.000787263	0	dpp_tkv	dpp - (tkv)	BMP	Secreted Signaling	dme0401
Late spermatids	Hub cells	dpp	tkv	0.00179714	0	dpp_tkv	dpp - (tkv)	BMP	Secreted Signaling	dme0401
Late cyst cells	Hub cells	dpp	tkv	0.00037999	0	dpp_tkv	dpp - (tkv)	BMP	Secreted Signaling	dme0401
Intermediate cyst cells	Hub cells	dpp	tkv	5.88048e-05	0	dpp_tkv	dpp - (tkv)	BMP	Secreted Signaling	dme0401
Hub cells	Hub cells	dpp	tkv	0.0050663	0	dpp_tkv	dpp - (tkv)	BMP	Secreted Signaling	dme0401
Early spermatocytes	Hub cells	dpp	tkv	0.000754246	0	dpp_tkv	dpp - (tkv)	BMP	Secreted Signaling	dme0401
Late spermatocytes	Hub cells	dpp	tkv	6.32239e-05	0	dpp_tkv	dpp - (tkv)	BMP	Secreted Signaling	dme0401
Early spermatids	Hub cells	dpp	tkv	0.000684406	0	dpp_tkv	dpp - (tkv)	BMP	Secreted Signaling	dme0401
Late spermatids	GSCs	dpp	tkv	0.00108763	0	dpp_tkv	dpp - (tkv)	BMP	Secreted Signaling	dme0401
Late cyst cells	GSCs	dpp	tkv	0.000229842	0	dpp_tkv	dpp - (tkv)	BMP	Secreted Signaling	dme0401
Intermediate cyst cells	GSCs	dpp	tkv	3.55643e-05	0	dpp_tkv	dpp - (tkv)	BMP	Secreted Signaling	dme0401
Hub cells	GSCs	dpp	tkv	0.0030701	0	dpp_tkv	dpp - (tkv)	BMP	Secreted Signaling	dme0401
Early spermatocytes	GSCs	dpp	tkv	0.000456283	0	dpp_tkv	dpp - (tkv)	BMP	Secreted Signaling	dme0401
Late spermatocytes	GSCs	dpp	tkv	3.82369e-05	0	dpp_tkv	dpp - (tkv)	BMP	Secreted Signaling	dme0401
Early spermatids	GSCs	dpp	tkv	0.000414021	0	dpp_tkv	dpp - (tkv)	BMP	Secreted Signaling	dme0401
Hub cells	CySCs	daw	babo_put	0.000346518	0	daw_babo_put	daw - (babo_put)	Activin	Secreted Signaling	Interactive Fly; PMID:14979665
Hub cells	Hub cells	daw	babo_put	0.00134306	0	daw_babo_put	daw - (babo_put)	Activin	Secreted Signaling	Interactive Fly; PMID:14979665
Hub cells	GSCs	daw	babo_put	0.000780543	0	daw_babo_put	daw - (babo_put)	Activin	Secreted Signaling	Interactive Fly; PMID:14979665
Intermediate cyst cells	CySCs	myo	babo_put	1.23658e-05	0	myo_babo_put	myo - (babo_put)	Activin	Secreted Signaling	Interactive Fly; PMID:14979665
Early cyst cells	CySCs	myo	babo_put	0.000578841	0	myo_babo_put	myo - (babo_put)	Activin	Secreted Signaling	Interactive Fly; PMID:14979665
CySCs	CySCs	myo	babo_put	0.00227756	0	myo_babo_put	myo - (babo_put)	Activin	Secreted Signaling	Interactive Fly; PMID:14979665
Hub cells	CySCs	myo	babo_put	0.00235955	0	myo_babo_put	myo - (babo_put)	Activin	Secreted Signaling	Interactive Fly; PMID:14979665
GSCs	CySCs	myo	babo_put	0.000786885	0	myo_babo_put	myo - (babo_put)	Activin	Secreted Signaling	Interactive Fly; PMID:14979665
Intermediate cyst cells	Hub cells	myo	babo_put	4.79842e-05	0	myo_babo_put	myo - (babo_put)	Activin	Secreted Signaling	Interactive Fly; PMID:14979665
Early cyst cells	Hub cells	myo	babo_put	0.00224208	0	myo_babo_put	myo - (babo_put)	Activin	Secreted Signaling	Interactive Fly; PMID:14979665
CySCs	Hub cells	myo	babo_put	0.00877255	0	myo_babo_put	myo - (babo_put)	Activin	Secreted Signaling	Interactive Fly; PMID:14979665
Hub cells	Hub cells	myo	babo_put	0.009082	0	myo_babo_put	myo - (babo_put)	Activin	Secreted Signaling	Interactive Fly; PMID:14979665
GSCs	Hub cells	myo	babo_put	0.00304589	0	myo_babo_put	myo - (babo_put)	Activin	Secreted Signaling	Interactive Fly; PMID:14979665
Intermediate cyst cells	GSCs	myo	babo_put	2.78668e-05	0	myo_babo_put	myo - (babo_put)	Activin	Secreted Signaling	Interactive Fly; PMID:14979665
Early cyst cells	GSCs	myo	babo_put	0.00130354	0	myo_babo_put	myo - (babo_put)	Activin	Secreted Signaling	Interactive Fly; PMID:14979665
CySCs	GSCs	myo	babo_put	0.00511796	0	myo_babo_put	myo - (babo_put)	Activin	Secreted Signaling	Interactive Fly; PMID:14979665
Hub cells	GSCs	myo	babo_put	0.00530078	0	myo_babo_put	myo - (babo_put)	Activin	Secreted Signaling	Interactive Fly; PMID:14979665
GSCs	GSCs	myo	babo_put	0.0017716	0	myo_babo_put	myo - (babo_put)	Activin	Secreted Signaling	Interactive Fly; PMID:14979665
Late spermatids	CySCs	spi	Egfr	0.000400815	0	spi_Egfr	spi - (Egfr)	EGFR	Secreted Signaling	Interactive Fly; PMID:21252999
Late cyst cells	CySCs	spi	Egfr	0.000192668	0	spi_Egfr	spi - (Egfr)	EGFR	Secreted Signaling	Interactive Fly; PMID:21252999
CySCs	CySCs	spi	Egfr	0.00379632	0	spi_Egfr	spi - (Egfr)	EGFR	Secreted Signaling	Interactive Fly; PMID:21252999
Hub cells	CySCs	spi	Egfr	0.00688905	0	spi_Egfr	spi - (Egfr)	EGFR	Secreted Signaling	Interactive Fly; PMID:21252999
GSCs	CySCs	spi	Egfr	0.00753532	0	spi_Egfr	spi - (Egfr)	EGFR	Secreted Signaling	Interactive Fly; PMID:21252999
Early spermatocytes	CySCs	spi	Egfr	0.00153636	0	spi_Egfr	spi - (Egfr)	EGFR	Secreted Signaling	Interactive Fly; PMID:21252999
Early spermatids	CySCs	spi	Egfr	6.3969e-05	0	spi_Egfr	spi - (Egfr)	EGFR	Secreted Signaling	Interactive Fly; PMID:21252999
Late spermatids	Hub cells	spi	Egfr	0.000773683	0	spi_Egfr	spi - (Egfr)	EGFR	Secreted Signaling	Interactive Fly; PMID:21252999
Late cyst cells	Hub cells	spi	Egfr	0.000371941	0	spi_Egfr	spi - (Egfr)	EGFR	Secreted Signaling	Interactive Fly; PMID:21252999
CySCs	Hub cells	spi	Egfr	0.00731766	0	spi_Egfr	spi - (Egfr)	EGFR	Secreted Signaling	Interactive Fly; PMID:21252999
Hub cells	Hub cells	spi	Egfr	0.0132698	0	spi_Egfr	spi - (Egfr)	EGFR	Secreted Signaling	Interactive Fly; PMID:21252999
GSCs	Hub cells	spi	Egfr	0.0145035	0	spi_Egfr	spi - (Egfr)	EGFR	Secreted Signaling	Interactive Fly; PMID:21252999
Early spermatocytes	Hub cells	spi	Egfr	0.00296406	0	spi_Egfr	spi - (Egfr)	EGFR	Secreted Signaling	Interactive Fly; PMID:21252999
Early spermatids	Hub cells	spi	Egfr	0.000123497	0	spi_Egfr	spi - (Egfr)	EGFR	Secreted Signaling	Interactive Fly; PMID:21252999
Late cyst cells	CySCs	Krn	Egfr	0.00419588	0	Krn_Egfr	Krn - (Egfr)	EGFR	Secreted Signaling	dme0401
Intermediate cyst cells	CySCs	Krn	Egfr	0.00675174	0	Krn_Egfr	Krn - (Egfr)	EGFR	Secreted Signaling	dme0401
Early cyst cells	CySCs	Krn	Egfr	0.00179809	0	Krn_Egfr	Krn - (Egfr)	EGFR	Secreted Signaling	dme0401
CySCs	CySCs	Krn	Egfr	0.00109532	0	Krn_Egfr	Krn - (Egfr)	EGFR	Secreted Signaling	dme0401
Hub cells	CySCs	Krn	Egfr	0.0157429	0	Krn_Egfr	Krn - (Egfr)	EGFR	Secreted Signaling	dme0401
GSCs	CySCs	Krn	Egfr	0.00207384	0	Krn_Egfr	Krn - (Egfr)	EGFR	Secreted Signaling	dme0401
Late cyst cells	Hub cells	Krn	Egfr	0.0083464	0	Krn_Egfr	Krn - (Egfr)	EGFR	Secreted Signaling	dme0401
Intermediate cyst cells	Hub cells	Krn	Egfr	0.0134167	0	Krn_Egfr	Krn - (Egfr)	EGFR	Secreted Signaling	dme0401
Early cyst cells	Hub cells	Krn	Egfr	0.00358035	0	Krn_Egfr	Krn - (Egfr)	EGFR	Secreted Signaling	dme0401
CySCs	Hub cells	Krn	Egfr	0.00218178	0	Krn_Egfr	Krn - (Egfr)	EGFR	Secreted Signaling	dme0401
Hub cells	Hub cells	Krn	Egfr	0.0312152	0	Krn_Egfr	Krn - (Egfr)	EGFR	Secreted Signaling	dme0401
GSCs	Hub cells	Krn	Egfr	0.00412934	0	Krn_Egfr	Krn - (Egfr)	EGFR	Secreted Signaling	dme0401
CySCs	CySCs	vn	Egfr	0.00207789	0	vn_Egfr	vn - (Egfr)	EGFR	Secreted Signaling	dme0401
Hub cells	CySCs	vn	Egfr	0.0101275	0	vn_Egfr	vn - (Egfr)	EGFR	Secreted Signaling	dme0401
CySCs	Hub cells	vn	Egfr	0.0041373	0	vn_Egfr	vn - (Egfr)	EGFR	Secreted Signaling	dme0401
Hub cells	Hub cells	vn	Egfr	0.0201169	0	vn_Egfr	vn - (Egfr)	EGFR	Secreted Signaling	dme0401
CySCs	CySCs	aos	Egfr	0.000148955	0	aos_Egfr	aos - (Egfr)	EGFR	Secreted Signaling	FlyPhone
Hub cells	CySCs	aos	Egfr	0.00240378	0	aos_Egfr	aos - (Egfr)	EGFR	Secreted Signaling	FlyPhone
CySCs	Hub cells	aos	Egfr	0.000296823	0	aos_Egfr	aos - (Egfr)	EGFR	Secreted Signaling	FlyPhone
Hub cells	Hub cells	aos	Egfr	0.00478663	0	aos_Egfr	aos - (Egfr)	EGFR	Secreted Signaling	FlyPhone
Hub cells	CySCs	egr	wgn	0.000218789	0	egr_wgn	egr - (wgn)	TNF	Secreted Signaling	dme0401
GSCs	CySCs	egr	wgn	0.000206235	0	egr_wgn	egr - (wgn)	TNF	Secreted Signaling	dme0401
Hub cells	Hub cells	egr	wgn	0.000465995	0	egr_wgn	egr - (wgn)	TNF	Secreted Signaling	dme0401
GSCs	Hub cells	egr	wgn	0.000439262	0	egr_wgn	egr - (wgn)	TNF	Secreted Signaling	dme0401
Hub cells	Hub cells	egr	grnd	0.000537109	0	egr_grnd	egr - (grnd)	TNF	Secreted Signaling	dme0401
GSCs	Hub cells	egr	grnd	0.000506299	0	egr_grnd	egr - (grnd)	TNF	Secreted Signaling	dme0401
Late spermatids	CySCs	hh	ptc	0.00157843	0	hh_ptc	hh - (ptc)	Hedgehog	Secreted Signaling	PubMed:16339192
Late cyst cells	CySCs	hh	ptc	0.000539084	0	hh_ptc	hh - (ptc)	Hedgehog	Secreted Signaling	PubMed:16339192
CySCs	CySCs	hh	ptc	0.00410361	0	hh_ptc	hh - (ptc)	Hedgehog	Secreted Signaling	PubMed:16339192
Hub cells	CySCs	hh	ptc	0.00239064	0	hh_ptc	hh - (ptc)	Hedgehog	Secreted Signaling	PubMed:16339192
Early spermatocytes	CySCs	hh	ptc	0.000436076	0	hh_ptc	hh - (ptc)	Hedgehog	Secreted Signaling	PubMed:16339192
Early spermatids	CySCs	hh	ptc	0.000328229	0	hh_ptc	hh - (ptc)	Hedgehog	Secreted Signaling	PubMed:16339192
Late spermatids	Hub cells	hh	ptc	0.000117654	0	hh_ptc	hh - (ptc)	Hedgehog	Secreted Signaling	PubMed:16339192
Late cyst cells	Hub cells	hh	ptc	4.0144e-05	0	hh_ptc	hh - (ptc)	Hedgehog	Secreted Signaling	PubMed:16339192
CySCs	Hub cells	hh	ptc	0.000306596	0	hh_ptc	hh - (ptc)	Hedgehog	Secreted Signaling	PubMed:16339192
Hub cells	Hub cells	hh	ptc	0.000178329	0	hh_ptc	hh - (ptc)	Hedgehog	Secreted Signaling	PubMed:16339192
Early spermatocytes	Hub cells	hh	ptc	3.24702e-05	0	hh_ptc	hh - (ptc)	Hedgehog	Secreted Signaling	PubMed:16339192
Early spermatids	Hub cells	hh	ptc	2.44375e-05	0	hh_ptc	hh - (ptc)	Hedgehog	Secreted Signaling	PubMed:16339192
Late spermatids	Intermediate cyst cells	dpp	dally	1.56995e-05	0	dpp_dally	dpp - (dally)	Hedgehog	Secreted Signaling	FlyPhone
Late cyst cells	Intermediate cyst cells	dpp	dally	3.31487e-06	0	dpp_dally	dpp - (dally)	Hedgehog	Secreted Signaling	FlyPhone
Intermediate cyst cells	Intermediate cyst cells	dpp	dally	5.12824e-07	0	dpp_dally	dpp - (dally)	Hedgehog	Secreted Signaling	FlyPhone
Hub cells	Intermediate cyst cells	dpp	dally	4.44026e-05	0	dpp_dally	dpp - (dally)	Hedgehog	Secreted Signaling	FlyPhone
Early spermatocytes	Intermediate cyst cells	dpp	dally	6.58216e-06	0	dpp_dally	dpp - (dally)	Hedgehog	Secreted Signaling	FlyPhone
Late spermatocytes	Intermediate cyst cells	dpp	dally	5.51364e-07	0	dpp_dally	dpp - (dally)	Hedgehog	Secreted Signaling	FlyPhone
Early spermatids	Intermediate cyst cells	dpp	dally	5.97226e-06	0	dpp_dally	dpp - (dally)	Hedgehog	Secreted Signaling	FlyPhone
Late spermatids	Early cyst cells	dpp	dally	0.000829006	0	dpp_dally	dpp - (dally)	Hedgehog	Secreted Signaling	FlyPhone
Late cyst cells	Early cyst cells	dpp	dally	0.000175152	0	dpp_dally	dpp - (dally)	Hedgehog	Secreted Signaling	FlyPhone
Intermediate cyst cells	Early cyst cells	dpp	dally	2.71008e-05	0	dpp_dally	dpp - (dally)	Hedgehog	Secreted Signaling	FlyPhone
Hub cells	Early cyst cells	dpp	dally	0.00234117	0	dpp_dally	dpp - (dally)	Hedgehog	Secreted Signaling	FlyPhone
Early spermatocytes	Early cyst cells	dpp	dally	0.000347732	0	dpp_dally	dpp - (dally)	Hedgehog	Secreted Signaling	FlyPhone
Late spermatocytes	Early cyst cells	dpp	dally	2.91374e-05	0	dpp_dally	dpp - (dally)	Hedgehog	Secreted Signaling	FlyPhone
Early spermatids	Early cyst cells	dpp	dally	0.000315521	0	dpp_dally	dpp - (dally)	Hedgehog	Secreted Signaling	FlyPhone
Late spermatids	CySCs	dpp	dally	0.00237541	0	dpp_dally	dpp - (dally)	Hedgehog	Secreted Signaling	FlyPhone
Late cyst cells	CySCs	dpp	dally	0.00050249	0	dpp_dally	dpp - (dally)	Hedgehog	Secreted Signaling	FlyPhone
Intermediate cyst cells	CySCs	dpp	dally	7.77703e-05	0	dpp_dally	dpp - (dally)	Hedgehog	Secreted Signaling	FlyPhone
Hub cells	CySCs	dpp	dally	0.00668946	0	dpp_dally	dpp - (dally)	Hedgehog	Secreted Signaling	FlyPhone
Early spermatocytes	CySCs	dpp	dally	0.000997278	0	dpp_dally	dpp - (dally)	Hedgehog	Secreted Signaling	FlyPhone
Late spermatocytes	CySCs	dpp	dally	8.36144e-05	0	dpp_dally	dpp - (dally)	Hedgehog	Secreted Signaling	FlyPhone
Early spermatids	CySCs	dpp	dally	0.000904955	0	dpp_dally	dpp - (dally)	Hedgehog	Secreted Signaling	FlyPhone
Late spermatids	Hub cells	dpp	dally	0.0062211	0	dpp_dally	dpp - (dally)	Hedgehog	Secreted Signaling	FlyPhone
Late cyst cells	Hub cells	dpp	dally	0.00132001	0	dpp_dally	dpp - (dally)	Hedgehog	Secreted Signaling	FlyPhone
Intermediate cyst cells	Hub cells	dpp	dally	0.000204439	0	dpp_dally	dpp - (dally)	Hedgehog	Secreted Signaling	FlyPhone
Hub cells	Hub cells	dpp	dally	0.0173976	0	dpp_dally	dpp - (dally)	Hedgehog	Secreted Signaling	FlyPhone
Early spermatocytes	Hub cells	dpp	dally	0.00261768	0	dpp_dally	dpp - (dally)	Hedgehog	Secreted Signaling	FlyPhone
Late spermatocytes	Hub cells	dpp	dally	0.0002198	0	dpp_dally	dpp - (dally)	Hedgehog	Secreted Signaling	FlyPhone
Early spermatids	Hub cells	dpp	dally	0.00237571	0	dpp_dally	dpp - (dally)	Hedgehog	Secreted Signaling	FlyPhone
Late spermatids	Intermediate cyst cells	hh	dally	5.88672e-06	0	hh_dally	hh - (dally)	Hedgehog	Secreted Signaling	FlyPhone
Late cyst cells	Intermediate cyst cells	hh	dally	2.00842e-06	0	hh_dally	hh - (dally)	Hedgehog	Secreted Signaling	FlyPhone
CySCs	Intermediate cyst cells	hh	dally	1.5343e-05	0	hh_dally	hh - (dally)	Hedgehog	Secreted Signaling	FlyPhone
Hub cells	Intermediate cyst cells	hh	dally	8.92305e-06	0	hh_dally	hh - (dally)	Hedgehog	Secreted Signaling	FlyPhone
Early spermatocytes	Intermediate cyst cells	hh	dally	1.62448e-06	0	hh_dally	hh - (dally)	Hedgehog	Secreted Signaling	FlyPhone
Early spermatids	Intermediate cyst cells	hh	dally	1.2226e-06	0	hh_dally	hh - (dally)	Hedgehog	Secreted Signaling	FlyPhone
Late spermatids	Early cyst cells	hh	dally	0.000311004	0	hh_dally	hh - (dally)	Hedgehog	Secreted Signaling	FlyPhone
Late cyst cells	Early cyst cells	hh	dally	0.000106129	0	hh_dally	hh - (dally)	Hedgehog	Secreted Signaling	FlyPhone
CySCs	Early cyst cells	hh	dally	0.000810195	0	hh_dally	hh - (dally)	Hedgehog	Secreted Signaling	FlyPhone
Hub cells	Early cyst cells	hh	dally	0.000471343	0	hh_dally	hh - (dally)	Hedgehog	Secreted Signaling	FlyPhone
Early spermatocytes	Early cyst cells	hh	dally	8.58426e-05	0	hh_dally	hh - (dally)	Hedgehog	Secreted Signaling	FlyPhone
Early spermatids	Early cyst cells	hh	dally	6.46072e-05	0	hh_dally	hh - (dally)	Hedgehog	Secreted Signaling	FlyPhone
Late spermatids	CySCs	hh	dally	0.000892005	0	hh_dally	hh - (dally)	Hedgehog	Secreted Signaling	FlyPhone
Late cyst cells	CySCs	hh	dally	0.00030451	0	hh_dally	hh - (dally)	Hedgehog	Secreted Signaling	FlyPhone
CySCs	CySCs	hh	dally	0.00232159	0	hh_dally	hh - (dally)	Hedgehog	Secreted Signaling	FlyPhone
Hub cells	CySCs	hh	dally	0.00135148	0	hh_dally	hh - (dally)	Hedgehog	Secreted Signaling	FlyPhone
Early spermatocytes	CySCs	hh	dally	0.000246313	0	hh_dally	hh - (dally)	Hedgehog	Secreted Signaling	FlyPhone
Early spermatids	CySCs	hh	dally	0.000185388	0	hh_dally	hh - (dally)	Hedgehog	Secreted Signaling	FlyPhone
Late spermatids	Hub cells	hh	dally	0.00234176	0	hh_dally	hh - (dally)	Hedgehog	Secreted Signaling	FlyPhone
Late cyst cells	Hub cells	hh	dally	0.000800187	0	hh_dally	hh - (dally)	Hedgehog	Secreted Signaling	FlyPhone
CySCs	Hub cells	hh	dally	0.00608068	0	hh_dally	hh - (dally)	Hedgehog	Secreted Signaling	FlyPhone
Hub cells	Hub cells	hh	dally	0.00354535	0	hh_dally	hh - (dally)	Hedgehog	Secreted Signaling	FlyPhone
Early spermatocytes	Hub cells	hh	dally	0.000647319	0	hh_dally	hh - (dally)	Hedgehog	Secreted Signaling	FlyPhone
Early spermatids	Hub cells	hh	dally	0.000487255	0	hh_dally	hh - (dally)	Hedgehog	Secreted Signaling	FlyPhone
Late spermatids	Intermediate cyst cells	upd1	dally	3.94805e-06	0	upd1_dally	upd1 - (dally)	Hedgehog	Secreted Signaling	FlyPhone
Late spermatids	Early cyst cells	upd1	dally	0.000208602	0	upd1_dally	upd1 - (dally)	Hedgehog	Secreted Signaling	FlyPhone
Late spermatids	CySCs	upd1	dally	0.000598415	0	upd1_dally	upd1 - (dally)	Hedgehog	Secreted Signaling	FlyPhone
Late spermatids	Hub cells	upd1	dally	0.00157176	0	upd1_dally	upd1 - (dally)	Hedgehog	Secreted Signaling	FlyPhone
Late spermatids	CySCs	hh	dlp	0.000455326	0	hh_dlp	hh - (dlp)	Hedgehog	Secreted Signaling	FlyPhone
Late cyst cells	CySCs	hh	dlp	0.000155393	0	hh_dlp	hh - (dlp)	Hedgehog	Secreted Signaling	FlyPhone
CySCs	CySCs	hh	dlp	0.00118589	0	hh_dlp	hh - (dlp)	Hedgehog	Secreted Signaling	FlyPhone
Hub cells	CySCs	hh	dlp	0.00069002	0	hh_dlp	hh - (dlp)	Hedgehog	Secreted Signaling	FlyPhone
Early spermatocytes	CySCs	hh	dlp	0.000125691	0	hh_dlp	hh - (dlp)	Hedgehog	Secreted Signaling	FlyPhone
Early spermatids	CySCs	hh	dlp	9.45991e-05	0	hh_dlp	hh - (dlp)	Hedgehog	Secreted Signaling	FlyPhone
Late spermatids	Hub cells	hh	dlp	0.000605485	0	hh_dlp	hh - (dlp)	Hedgehog	Secreted Signaling	FlyPhone
Late cyst cells	Hub cells	hh	dlp	0.00020666	0	hh_dlp	hh - (dlp)	Hedgehog	Secreted Signaling	FlyPhone
CySCs	Hub cells	hh	dlp	0.0015766	0	hh_dlp	hh - (dlp)	Hedgehog	Secreted Signaling	FlyPhone
Hub cells	Hub cells	hh	dlp	0.000917507	0	hh_dlp	hh - (dlp)	Hedgehog	Secreted Signaling	FlyPhone
Early spermatocytes	Hub cells	hh	dlp	0.00016716	0	hh_dlp	hh - (dlp)	Hedgehog	Secreted Signaling	FlyPhone
Early spermatids	Hub cells	hh	dlp	0.000125811	0	hh_dlp	hh - (dlp)	Hedgehog	Secreted Signaling	FlyPhone
Late spermatids	GSCs	hh	dlp	3.24766e-05	0	hh_dlp	hh - (dlp)	Hedgehog	Secreted Signaling	FlyPhone
Late cyst cells	GSCs	hh	dlp	1.10805e-05	0	hh_dlp	hh - (dlp)	Hedgehog	Secreted Signaling	FlyPhone
CySCs	GSCs	hh	dlp	8.46426e-05	0	hh_dlp	hh - (dlp)	Hedgehog	Secreted Signaling	FlyPhone
Hub cells	GSCs	hh	dlp	4.92272e-05	0	hh_dlp	hh - (dlp)	Hedgehog	Secreted Signaling	FlyPhone
Early spermatocytes	GSCs	hh	dlp	8.96233e-06	0	hh_dlp	hh - (dlp)	Hedgehog	Secreted Signaling	FlyPhone
Early spermatids	GSCs	hh	dlp	6.74513e-06	0	hh_dlp	hh - (dlp)	Hedgehog	Secreted Signaling	FlyPhone
Late spermatids	Hub cells	hh	smo	4.02575e-05	0	hh_smo	hh - (smo)	Hedgehog	Secreted Signaling	FlyPhone
Late cyst cells	Hub cells	hh	smo	1.37353e-05	0	hh_smo	hh - (smo)	Hedgehog	Secreted Signaling	FlyPhone
CySCs	Hub cells	hh	smo	0.00010492	0	hh_smo	hh - (smo)	Hedgehog	Secreted Signaling	FlyPhone
Hub cells	Hub cells	hh	smo	6.10211e-05	0	hh_smo	hh - (smo)	Hedgehog	Secreted Signaling	FlyPhone
Early spermatocytes	Hub cells	hh	smo	1.11096e-05	0	hh_smo	hh - (smo)	Hedgehog	Secreted Signaling	FlyPhone
Early spermatids	Hub cells	hh	smo	8.36122e-06	0	hh_smo	hh - (smo)	Hedgehog	Secreted Signaling	FlyPhone
Late spermatids	GSCs	hh	smo	0.000506065	0	hh_smo	hh - (smo)	Hedgehog	Secreted Signaling	FlyPhone
Late cyst cells	GSCs	hh	smo	0.000172715	0	hh_smo	hh - (smo)	Hedgehog	Secreted Signaling	FlyPhone
CySCs	GSCs	hh	smo	0.00131794	0	hh_smo	hh - (smo)	Hedgehog	Secreted Signaling	FlyPhone
Hub cells	GSCs	hh	smo	0.000766892	0	hh_smo	hh - (smo)	Hedgehog	Secreted Signaling	FlyPhone
Early spermatocytes	GSCs	hh	smo	0.000139703	0	hh_smo	hh - (smo)	Hedgehog	Secreted Signaling	FlyPhone
Early spermatids	GSCs	hh	smo	0.000105145	0	hh_smo	hh - (smo)	Hedgehog	Secreted Signaling	FlyPhone
Late spermatids	GSCs	bnl	htl	3.32633e-05	0	bnl_htl	bnl - (htl)	FGFR	Secreted Signaling	FlyPhone
Early cyst cells	GSCs	bnl	htl	5.29621e-05	0	bnl_htl	bnl - (htl)	FGFR	Secreted Signaling	FlyPhone
CySCs	GSCs	bnl	htl	4.33442e-05	0	bnl_htl	bnl - (htl)	FGFR	Secreted Signaling	FlyPhone
Hub cells	GSCs	bnl	htl	0.000898426	0	bnl_htl	bnl - (htl)	FGFR	Secreted Signaling	FlyPhone
GSCs	GSCs	bnl	htl	0.000115117	0	bnl_htl	bnl - (htl)	FGFR	Secreted Signaling	FlyPhone
Early spermatocytes	GSCs	bnl	htl	2.56059e-05	0	bnl_htl	bnl - (htl)	FGFR	Secreted Signaling	FlyPhone
Early spermatids	GSCs	bnl	htl	5.37963e-07	0	bnl_htl	bnl - (htl)	FGFR	Secreted Signaling	FlyPhone
CySCs	GSCs	ths	htl	0.00030506	0	ths_htl	ths - (htl)	FGFR	Secreted Signaling	Flybase
Hub cells	GSCs	ths	htl	0.000278541	0	ths_htl	ths - (htl)	FGFR	Secreted Signaling	Flybase
Intermediate cyst cells	GSCs	pyr	htl	2.76698e-05	0	pyr_htl	pyr - (htl)	FGFR	Secreted Signaling	Flybase
Early cyst cells	GSCs	pyr	htl	0.000294162	0	pyr_htl	pyr - (htl)	FGFR	Secreted Signaling	Flybase
CySCs	GSCs	pyr	htl	0.000365078	0	pyr_htl	pyr - (htl)	FGFR	Secreted Signaling	Flybase
Hub cells	GSCs	pyr	htl	0.00185791	0	pyr_htl	pyr - (htl)	FGFR	Secreted Signaling	Flybase
Intermediate cyst cells	Late cyst cells	Ilp6	InR	0.000754243	0	Ilp6_InR	Ilp6 - (InR)	Insulin	Secreted Signaling	dme04068
Early cyst cells	Late cyst cells	Ilp6	InR	0.00202744	0	Ilp6_InR	Ilp6 - (InR)	Insulin	Secreted Signaling	dme04068
CySCs	Late cyst cells	Ilp6	InR	0.000986985	0	Ilp6_InR	Ilp6 - (InR)	Insulin	Secreted Signaling	dme04068
Hub cells	Late cyst cells	Ilp6	InR	0.00239976	0	Ilp6_InR	Ilp6 - (InR)	Insulin	Secreted Signaling	dme04068
Intermediate cyst cells	Intermediate cyst cells	Ilp6	InR	0.00218529	0	Ilp6_InR	Ilp6 - (InR)	Insulin	Secreted Signaling	dme04068
Early cyst cells	Intermediate cyst cells	Ilp6	InR	0.00585999	0	Ilp6_InR	Ilp6 - (InR)	Insulin	Secreted Signaling	dme04068
CySCs	Intermediate cyst cells	Ilp6	InR	0.00285835	0	Ilp6_InR	Ilp6 - (InR)	Insulin	Secreted Signaling	dme04068
Hub cells	Intermediate cyst cells	Ilp6	InR	0.00693122	0	Ilp6_InR	Ilp6 - (InR)	Insulin	Secreted Signaling	dme04068
Intermediate cyst cells	Early cyst cells	Ilp6	InR	0.000678927	0	Ilp6_InR	Ilp6 - (InR)	Insulin	Secreted Signaling	dme04068
Early cyst cells	Early cyst cells	Ilp6	InR	0.00182522	0	Ilp6_InR	Ilp6 - (InR)	Insulin	Secreted Signaling	dme04068
CySCs	Early cyst cells	Ilp6	InR	0.000888448	0	Ilp6_InR	Ilp6 - (InR)	Insulin	Secreted Signaling	dme04068
Hub cells	Early cyst cells	Ilp6	InR	0.00216048	0	Ilp6_InR	Ilp6 - (InR)	Insulin	Secreted Signaling	dme04068
Intermediate cyst cells	CySCs	Ilp6	InR	0.0132568	0	Ilp6_InR	Ilp6 - (InR)	Insulin	Secreted Signaling	dme04068
Early cyst cells	CySCs	Ilp6	InR	0.0348979	0	Ilp6_InR	Ilp6 - (InR)	Insulin	Secreted Signaling	dme04068
CySCs	CySCs	Ilp6	InR	0.0172808	0	Ilp6_InR	Ilp6 - (InR)	Insulin	Secreted Signaling	dme04068
Hub cells	CySCs	Ilp6	InR	0.0410582	0	Ilp6_InR	Ilp6 - (InR)	Insulin	Secreted Signaling	dme04068
Intermediate cyst cells	Hub cells	Ilp6	InR	0.0662305	0	Ilp6_InR	Ilp6 - (InR)	Insulin	Secreted Signaling	dme04068
Early cyst cells	Hub cells	Ilp6	InR	0.1603	0	Ilp6_InR	Ilp6 - (InR)	Insulin	Secreted Signaling	dme04068
CySCs	Hub cells	Ilp6	InR	0.08495	0	Ilp6_InR	Ilp6 - (InR)	Insulin	Secreted Signaling	dme04068
Hub cells	Hub cells	Ilp6	InR	0.184368	0	Ilp6_InR	Ilp6 - (InR)	Insulin	Secreted Signaling	dme04068
Intermediate cyst cells	GSCs	Ilp6	InR	0.044218	0	Ilp6_InR	Ilp6 - (InR)	Insulin	Secreted Signaling	dme04068
Early cyst cells	GSCs	Ilp6	InR	0.11073	0	Ilp6_InR	Ilp6 - (InR)	Insulin	Secreted Signaling	dme04068
CySCs	GSCs	Ilp6	InR	0.0570962	0	Ilp6_InR	Ilp6 - (InR)	Insulin	Secreted Signaling	dme04068
Hub cells	GSCs	Ilp6	InR	0.128494	0	Ilp6_InR	Ilp6 - (InR)	Insulin	Secreted Signaling	dme04068
Hub cells	Late cyst cells	Ilp8	InR	8.126e-05	0	Ilp8_InR	Ilp8 - (InR)	Insulin	Secreted Signaling	flybase
Hub cells	Intermediate cyst cells	Ilp8	InR	0.000235738	0	Ilp8_InR	Ilp8 - (InR)	Insulin	Secreted Signaling	flybase
Hub cells	Early cyst cells	Ilp8	InR	7.31407e-05	0	Ilp8_InR	Ilp8 - (InR)	Insulin	Secreted Signaling	flybase
Hub cells	CySCs	Ilp8	InR	0.00144438	0	Ilp8_InR	Ilp8 - (InR)	Insulin	Secreted Signaling	flybase
Hub cells	Hub cells	Ilp8	InR	0.00757857	0	Ilp8_InR	Ilp8 - (InR)	Insulin	Secreted Signaling	flybase
Hub cells	GSCs	Ilp8	InR	0.00495627	0	Ilp8_InR	Ilp8 - (InR)	Insulin	Secreted Signaling	flybase
Late spermatids	Late cyst cells	upd1	dome	0.000157126	0	upd1_dome	upd1 - (dome)	JAK-STAT	Secreted Signaling	Flybase
Late spermatids	Intermediate cyst cells	upd1	dome	0.000157236	0	upd1_dome	upd1 - (dome)	JAK-STAT	Secreted Signaling	Flybase
Late spermatids	Early cyst cells	upd1	dome	0.000159456	0	upd1_dome	upd1 - (dome)	JAK-STAT	Secreted Signaling	Flybase
Late spermatids	CySCs	upd1	dome	0.000253005	0	upd1_dome	upd1 - (dome)	JAK-STAT	Secreted Signaling	Flybase
Late spermatids	Hub cells	upd1	dome	0.00115354	0	upd1_dome	upd1 - (dome)	JAK-STAT	Secreted Signaling	Flybase
Late spermatids	GSCs	upd1	dome	0.000682099	0	upd1_dome	upd1 - (dome)	JAK-STAT	Secreted Signaling	Flybase
Hub cells	Late cyst cells	upd3	dome	7.83832e-05	0	upd3_dome	upd3 - (dome)	JAK-STAT	Secreted Signaling	Flybase
Hub cells	Intermediate cyst cells	upd3	dome	7.84384e-05	0	upd3_dome	upd3 - (dome)	JAK-STAT	Secreted Signaling	Flybase
Hub cells	Early cyst cells	upd3	dome	7.95458e-05	0	upd3_dome	upd3 - (dome)	JAK-STAT	Secreted Signaling	Flybase
Hub cells	CySCs	upd3	dome	0.000126219	0	upd3_dome	upd3 - (dome)	JAK-STAT	Secreted Signaling	Flybase
Hub cells	Hub cells	upd3	dome	0.000575736	0	upd3_dome	upd3 - (dome)	JAK-STAT	Secreted Signaling	Flybase
Hub cells	GSCs	upd3	dome	0.000340359	0	upd3_dome	upd3 - (dome)	JAK-STAT	Secreted Signaling	Flybase
CySCs	Hub cells	Wnt6	fz2_arr	0.00111553	0	Wnt6_fz2_arr	Wnt6 - (fz2_arr)	Wnt-TCF	Secreted Signaling	dme04310
CySCs	Hub cells	Wnt6	fz3_arr	0.00066263	0	Wnt6_fz3_arr	Wnt6 - (fz3_arr)	Wnt-TCF	Secreted Signaling	dme04310
CySCs	Hub cells	Wnt6	fz4_arr	0.000460289	0	Wnt6_fz4_arr	Wnt6 - (fz4_arr)	Wnt-TCF	Secreted Signaling	dme04310
CySCs	GSCs	Wnt6	fz4_arr	0.000236306	0	Wnt6_fz4_arr	Wnt6 - (fz4_arr)	Wnt-TCF	Secreted Signaling	dme04310
CySCs	Hub cells	Wnt5	fz2_arr	4.9697e-05	0	Wnt5_fz2_arr	Wnt5 - (fz2_arr)	Wnt-TCF	Secreted Signaling	dme04310
Hub cells	Hub cells	Wnt5	fz2_arr	0.000496213	0	Wnt5_fz2_arr	Wnt5 - (fz2_arr)	Wnt-TCF	Secreted Signaling	dme04310
GSCs	Hub cells	Wnt5	fz2_arr	0.000571211	0	Wnt5_fz2_arr	Wnt5 - (fz2_arr)	Wnt-TCF	Secreted Signaling	dme04310
CySCs	Hub cells	Wnt5	fz3_arr	2.95019e-05	0	Wnt5_fz3_arr	Wnt5 - (fz3_arr)	Wnt-TCF	Secreted Signaling	dme04310
Hub cells	Hub cells	Wnt5	fz3_arr	0.000294632	0	Wnt5_fz3_arr	Wnt5 - (fz3_arr)	Wnt-TCF	Secreted Signaling	dme04310
GSCs	Hub cells	Wnt5	fz3_arr	0.000339165	0	Wnt5_fz3_arr	Wnt5 - (fz3_arr)	Wnt-TCF	Secreted Signaling	dme04310
CySCs	Hub cells	Wnt5	fz4_arr	2.04874e-05	0	Wnt5_fz4_arr	Wnt5 - (fz4_arr)	Wnt-TCF	Secreted Signaling	dme04310
Hub cells	Hub cells	Wnt5	fz4_arr	0.000204625	0	Wnt5_fz4_arr	Wnt5 - (fz4_arr)	Wnt-TCF	Secreted Signaling	dme04310
GSCs	Hub cells	Wnt5	fz4_arr	0.000235555	0	Wnt5_fz4_arr	Wnt5 - (fz4_arr)	Wnt-TCF	Secreted Signaling	dme04310
CySCs	GSCs	Wnt5	fz4_arr	1.05144e-05	0	Wnt5_fz4_arr	Wnt5 - (fz4_arr)	Wnt-TCF	Secreted Signaling	dme04310
Hub cells	GSCs	Wnt5	fz4_arr	0.000105028	0	Wnt5_fz4_arr	Wnt5 - (fz4_arr)	Wnt-TCF	Secreted Signaling	dme04310
GSCs	GSCs	Wnt5	fz4_arr	0.000120904	0	Wnt5_fz4_arr	Wnt5 - (fz4_arr)	Wnt-TCF	Secreted Signaling	dme04310
Early cyst cells	Hub cells	Wnt4	fz2_arr	0.00259904	0	Wnt4_fz2_arr	Wnt4 - (fz2_arr)	Wnt-TCF	Secreted Signaling	flybase
CySCs	Hub cells	Wnt4	fz2_arr	0.0070281	0	Wnt4_fz2_arr	Wnt4 - (fz2_arr)	Wnt-TCF	Secreted Signaling	flybase
Hub cells	Hub cells	Wnt4	fz2_arr	0.00115239	0	Wnt4_fz2_arr	Wnt4 - (fz2_arr)	Wnt-TCF	Secreted Signaling	flybase
Early cyst cells	Hub cells	Wnt4	fz3_arr	0.0015447	0	Wnt4_fz3_arr	Wnt4 - (fz3_arr)	Wnt-TCF	Secreted Signaling	flybase
CySCs	Hub cells	Wnt4	fz3_arr	0.00418922	0	Wnt4_fz3_arr	Wnt4 - (fz3_arr)	Wnt-TCF	Secreted Signaling	flybase
Hub cells	Hub cells	Wnt4	fz3_arr	0.000684461	0	Wnt4_fz3_arr	Wnt4 - (fz3_arr)	Wnt-TCF	Secreted Signaling	flybase
Early cyst cells	Hub cells	Wnt4	fz4_arr	0.00107328	0	Wnt4_fz4_arr	Wnt4 - (fz4_arr)	Wnt-TCF	Secreted Signaling	flybase
CySCs	Hub cells	Wnt4	fz4_arr	0.00291452	0	Wnt4_fz4_arr	Wnt4 - (fz4_arr)	Wnt-TCF	Secreted Signaling	flybase
Hub cells	Hub cells	Wnt4	fz4_arr	0.000475434	0	Wnt4_fz4_arr	Wnt4 - (fz4_arr)	Wnt-TCF	Secreted Signaling	flybase
Early cyst cells	GSCs	Wnt4	fz4_arr	0.000551175	0	Wnt4_fz4_arr	Wnt4 - (fz4_arr)	Wnt-TCF	Secreted Signaling	flybase
CySCs	GSCs	Wnt4	fz4_arr	0.00149913	0	Wnt4_fz4_arr	Wnt4 - (fz4_arr)	Wnt-TCF	Secreted Signaling	flybase
Hub cells	GSCs	Wnt4	fz4_arr	0.000244069	0	Wnt4_fz4_arr	Wnt4 - (fz4_arr)	Wnt-TCF	Secreted Signaling	flybase
Intermediate cyst cells	Hub cells	Wnt2	fz2_arr	0.000947667	0	Wnt2_fz2_arr	Wnt2 - (fz2_arr)	Wnt-TCF	Secreted Signaling	flybase
Early cyst cells	Hub cells	Wnt2	fz2_arr	0.00213746	0	Wnt2_fz2_arr	Wnt2 - (fz2_arr)	Wnt-TCF	Secreted Signaling	flybase
CySCs	Hub cells	Wnt2	fz2_arr	0.00269726	0	Wnt2_fz2_arr	Wnt2 - (fz2_arr)	Wnt-TCF	Secreted Signaling	flybase
Hub cells	Hub cells	Wnt2	fz2_arr	0.00499169	0	Wnt2_fz2_arr	Wnt2 - (fz2_arr)	Wnt-TCF	Secreted Signaling	flybase
Intermediate cyst cells	Hub cells	Wnt2	fz3_arr	0.000562789	0	Wnt2_fz3_arr	Wnt2 - (fz3_arr)	Wnt-TCF	Secreted Signaling	flybase
Early cyst cells	Hub cells	Wnt2	fz3_arr	0.0012701	0	Wnt2_fz3_arr	Wnt2 - (fz3_arr)	Wnt-TCF	Secreted Signaling	flybase
CySCs	Hub cells	Wnt2	fz3_arr	0.00160367	0	Wnt2_fz3_arr	Wnt2 - (fz3_arr)	Wnt-TCF	Secreted Signaling	flybase
Hub cells	Hub cells	Wnt2	fz3_arr	0.00297037	0	Wnt2_fz3_arr	Wnt2 - (fz3_arr)	Wnt-TCF	Secreted Signaling	flybase
Intermediate cyst cells	Hub cells	Wnt2	fz4_arr	0.000390895	0	Wnt2_fz4_arr	Wnt2 - (fz4_arr)	Wnt-TCF	Secreted Signaling	flybase
Early cyst cells	Hub cells	Wnt2	fz4_arr	0.000882395	0	Wnt2_fz4_arr	Wnt2 - (fz4_arr)	Wnt-TCF	Secreted Signaling	flybase
CySCs	Hub cells	Wnt2	fz4_arr	0.00111444	0	Wnt2_fz4_arr	Wnt2 - (fz4_arr)	Wnt-TCF	Secreted Signaling	flybase
Hub cells	Hub cells	Wnt2	fz4_arr	0.00206498	0	Wnt2_fz4_arr	Wnt2 - (fz4_arr)	Wnt-TCF	Secreted Signaling	flybase
Intermediate cyst cells	GSCs	Wnt2	fz4_arr	0.000200655	0	Wnt2_fz4_arr	Wnt2 - (fz4_arr)	Wnt-TCF	Secreted Signaling	flybase
Early cyst cells	GSCs	Wnt2	fz4_arr	0.000453095	0	Wnt2_fz4_arr	Wnt2 - (fz4_arr)	Wnt-TCF	Secreted Signaling	flybase
CySCs	GSCs	Wnt2	fz4_arr	0.000572426	0	Wnt2_fz4_arr	Wnt2 - (fz4_arr)	Wnt-TCF	Secreted Signaling	flybase
Hub cells	GSCs	Wnt2	fz4_arr	0.00106117	0	Wnt2_fz4_arr	Wnt2 - (fz4_arr)	Wnt-TCF	Secreted Signaling	flybase
CySCs	CySCs	Wnt5	fz	0.000101412	0	Wnt5_fz	Wnt5 - (fz)	Wnt/Ca2+	Secreted Signaling	dme04310
Hub cells	CySCs	Wnt5	fz	0.000842106	0	Wnt5_fz	Wnt5 - (fz)	Wnt/Ca2+	Secreted Signaling	dme04310
GSCs	CySCs	Wnt5	fz	0.000871965	0	Wnt5_fz	Wnt5 - (fz)	Wnt/Ca2+	Secreted Signaling	dme04310
CySCs	Intermediate cyst cells	Wnt5	fz2	2.92772e-06	0	Wnt5_fz2	Wnt5 - (fz2)	Wnt/Ca2+	Secreted Signaling	dme04310
Hub cells	Intermediate cyst cells	Wnt5	fz2	2.43288e-05	0	Wnt5_fz2	Wnt5 - (fz2)	Wnt/Ca2+	Secreted Signaling	dme04310
GSCs	Intermediate cyst cells	Wnt5	fz2	2.51922e-05	0	Wnt5_fz2	Wnt5 - (fz2)	Wnt/Ca2+	Secreted Signaling	dme04310
CySCs	CySCs	Wnt5	fz2	9.37561e-05	0	Wnt5_fz2	Wnt5 - (fz2)	Wnt/Ca2+	Secreted Signaling	dme04310
Hub cells	CySCs	Wnt5	fz2	0.000778577	0	Wnt5_fz2	Wnt5 - (fz2)	Wnt/Ca2+	Secreted Signaling	dme04310
GSCs	CySCs	Wnt5	fz2	0.000806185	0	Wnt5_fz2	Wnt5 - (fz2)	Wnt/Ca2+	Secreted Signaling	dme04310
CySCs	Hub cells	Wnt5	fz2	0.000327532	0	Wnt5_fz2	Wnt5 - (fz2)	Wnt/Ca2+	Secreted Signaling	dme04310
Hub cells	Hub cells	Wnt5	fz2	0.00271528	0	Wnt5_fz2	Wnt5 - (fz2)	Wnt/Ca2+	Secreted Signaling	dme04310
GSCs	Hub cells	Wnt5	fz2	0.00281137	0	Wnt5_fz2	Wnt5 - (fz2)	Wnt/Ca2+	Secreted Signaling	dme04310
CySCs	Early cyst cells	Wnt5	fz3	1.91114e-05	0	Wnt5_fz3	Wnt5 - (fz3)	Wnt/Ca2+	Secreted Signaling	dme04310
Hub cells	Early cyst cells	Wnt5	fz3	0.000158793	0	Wnt5_fz3	Wnt5 - (fz3)	Wnt/Ca2+	Secreted Signaling	dme04310
GSCs	Early cyst cells	Wnt5	fz3	0.000164427	0	Wnt5_fz3	Wnt5 - (fz3)	Wnt/Ca2+	Secreted Signaling	dme04310
CySCs	CySCs	Wnt5	fz3	9.05232e-05	0	Wnt5_fz3	Wnt5 - (fz3)	Wnt/Ca2+	Secreted Signaling	dme04310
Hub cells	CySCs	Wnt5	fz3	0.000751749	0	Wnt5_fz3	Wnt5 - (fz3)	Wnt/Ca2+	Secreted Signaling	dme04310
GSCs	CySCs	Wnt5	fz3	0.000778406	0	Wnt5_fz3	Wnt5 - (fz3)	Wnt/Ca2+	Secreted Signaling	dme04310
CySCs	Hub cells	Wnt5	fz3	0.000143597	0	Wnt5_fz3	Wnt5 - (fz3)	Wnt/Ca2+	Secreted Signaling	dme04310
Hub cells	Hub cells	Wnt5	fz3	0.00119203	0	Wnt5_fz3	Wnt5 - (fz3)	Wnt/Ca2+	Secreted Signaling	dme04310
GSCs	Hub cells	Wnt5	fz3	0.00123428	0	Wnt5_fz3	Wnt5 - (fz3)	Wnt/Ca2+	Secreted Signaling	dme04310
CySCs	CySCs	Wnt5	fz4	4.6013e-06	0	Wnt5_fz4	Wnt5 - (fz4)	Wnt/Ca2+	Secreted Signaling	dme04310
Hub cells	CySCs	Wnt5	fz4	3.82354e-05	0	Wnt5_fz4	Wnt5 - (fz4)	Wnt/Ca2+	Secreted Signaling	dme04310
GSCs	CySCs	Wnt5	fz4	3.95923e-05	0	Wnt5_fz4	Wnt5 - (fz4)	Wnt/Ca2+	Secreted Signaling	dme04310
CySCs	Hub cells	Wnt5	fz4	6.47832e-05	0	Wnt5_fz4	Wnt5 - (fz4)	Wnt/Ca2+	Secreted Signaling	dme04310
Hub cells	Hub cells	Wnt5	fz4	0.000538092	0	Wnt5_fz4	Wnt5 - (fz4)	Wnt/Ca2+	Secreted Signaling	dme04310
GSCs	Hub cells	Wnt5	fz4	0.000557178	0	Wnt5_fz4	Wnt5 - (fz4)	Wnt/Ca2+	Secreted Signaling	dme04310
CySCs	GSCs	Wnt5	fz4	2.34162e-05	0	Wnt5_fz4	Wnt5 - (fz4)	Wnt/Ca2+	Secreted Signaling	dme04310
Hub cells	GSCs	Wnt5	fz4	0.000194555	0	Wnt5_fz4	Wnt5 - (fz4)	Wnt/Ca2+	Secreted Signaling	dme04310
GSCs	GSCs	Wnt5	fz4	0.000201458	0	Wnt5_fz4	Wnt5 - (fz4)	Wnt/Ca2+	Secreted Signaling	dme04310
CySCs	Early cyst cells	Dl	N	2.20979e-05	0	Dl_N	Dl - (N)	Notch	Secreted Signaling	Flybase; dme04330
Hub cells	Early cyst cells	Dl	N	1.04784e-05	0	Dl_N	Dl - (N)	Notch	Secreted Signaling	Flybase; dme04330
GSCs	Early cyst cells	Dl	N	2.03802e-05	0	Dl_N	Dl - (N)	Notch	Secreted Signaling	Flybase; dme04330
CySCs	CySCs	Dl	N	0.00539268	0	Dl_N	Dl - (N)	Notch	Secreted Signaling	Flybase; dme04330
Hub cells	CySCs	Dl	N	0.00256304	0	Dl_N	Dl - (N)	Notch	Secreted Signaling	Flybase; dme04330
GSCs	CySCs	Dl	N	0.00497246	0	Dl_N	Dl - (N)	Notch	Secreted Signaling	Flybase; dme04330
CySCs	Hub cells	Dl	N	0.00249723	0	Dl_N	Dl - (N)	Notch	Secreted Signaling	Flybase; dme04330
Hub cells	Hub cells	Dl	N	0.0011855	0	Dl_N	Dl - (N)	Notch	Secreted Signaling	Flybase; dme04330
GSCs	Hub cells	Dl	N	0.00230288	0	Dl_N	Dl - (N)	Notch	Secreted Signaling	Flybase; dme04330
CySCs	GSCs	Dl	N	9.91841e-05	0	Dl_N	Dl - (N)	Notch	Secreted Signaling	Flybase; dme04330
Hub cells	GSCs	Dl	N	4.70328e-05	0	Dl_N	Dl - (N)	Notch	Secreted Signaling	Flybase; dme04330
GSCs	GSCs	Dl	N	9.14738e-05	0	Dl_N	Dl - (N)	Notch	Secreted Signaling	Flybase; dme04330
Late cyst cells	Intermediate cyst cells	Pvf1	Pvr	0.000563344	0	Pvf1_Pvr	Pvf1 - (Pvr)	Pvr	Secreted Signaling	Flybase
Intermediate cyst cells	Intermediate cyst cells	Pvf1	Pvr	0.000199716	0	Pvf1_Pvr	Pvf1 - (Pvr)	Pvr	Secreted Signaling	Flybase
Early cyst cells	Intermediate cyst cells	Pvf1	Pvr	0.000221612	0	Pvf1_Pvr	Pvf1 - (Pvr)	Pvr	Secreted Signaling	Flybase
CySCs	Intermediate cyst cells	Pvf1	Pvr	2.35826e-05	0	Pvf1_Pvr	Pvf1 - (Pvr)	Pvr	Secreted Signaling	Flybase
Hub cells	Intermediate cyst cells	Pvf1	Pvr	0.00106646	0	Pvf1_Pvr	Pvf1 - (Pvr)	Pvr	Secreted Signaling	Flybase
Late cyst cells	CySCs	Pvf1	Pvr	0.00227263	0	Pvf1_Pvr	Pvf1 - (Pvr)	Pvr	Secreted Signaling	Flybase
Intermediate cyst cells	CySCs	Pvf1	Pvr	0.000806579	0	Pvf1_Pvr	Pvf1 - (Pvr)	Pvr	Secreted Signaling	Flybase
Early cyst cells	CySCs	Pvf1	Pvr	0.00089495	0	Pvf1_Pvr	Pvf1 - (Pvr)	Pvr	Secreted Signaling	Flybase
CySCs	CySCs	Pvf1	Pvr	9.52925e-05	0	Pvf1_Pvr	Pvf1 - (Pvr)	Pvr	Secreted Signaling	Flybase
Hub cells	CySCs	Pvf1	Pvr	0.00429574	0	Pvf1_Pvr	Pvf1 - (Pvr)	Pvr	Secreted Signaling	Flybase
Late cyst cells	Hub cells	Pvf1	Pvr	0.0530646	0	Pvf1_Pvr	Pvf1 - (Pvr)	Pvr	Secreted Signaling	Flybase
Intermediate cyst cells	Hub cells	Pvf1	Pvr	0.0194727	0	Pvf1_Pvr	Pvf1 - (Pvr)	Pvr	Secreted Signaling	Flybase
Early cyst cells	Hub cells	Pvf1	Pvr	0.021562	0	Pvf1_Pvr	Pvf1 - (Pvr)	Pvr	Secreted Signaling	Flybase
CySCs	Hub cells	Pvf1	Pvr	0.00233912	0	Pvf1_Pvr	Pvf1 - (Pvr)	Pvr	Secreted Signaling	Flybase
Hub cells	Hub cells	Pvf1	Pvr	0.0959547	0	Pvf1_Pvr	Pvf1 - (Pvr)	Pvr	Secreted Signaling	Flybase
Hub cells	Intermediate cyst cells	Pvf2	Pvr	2.33933e-05	0	Pvf2_Pvr	Pvf2 - (Pvr)	Pvr	Secreted Signaling	flybase
Hub cells	CySCs	Pvf2	Pvr	9.45276e-05	0	Pvf2_Pvr	Pvf2 - (Pvr)	Pvr	Secreted Signaling	flybase
Hub cells	Hub cells	Pvf2	Pvr	0.00232038	0	Pvf2_Pvr	Pvf2 - (Pvr)	Pvr	Secreted Signaling	flybase
Intermediate cyst cells	Intermediate cyst cells	crb	crb	3.43461e-06	0	crb_crb	crb - (crb)	Hippo	Cell-Cell Contact	dme04391
Early cyst cells	Intermediate cyst cells	crb	crb	3.29758e-05	0	crb_crb	crb - (crb)	Hippo	Cell-Cell Contact	dme04391
CySCs	Intermediate cyst cells	crb	crb	9.35248e-05	0	crb_crb	crb - (crb)	Hippo	Cell-Cell Contact	dme04391
Hub cells	Intermediate cyst cells	crb	crb	0.00049073	0	crb_crb	crb - (crb)	Hippo	Cell-Cell Contact	dme04391
Intermediate cyst cells	Early cyst cells	crb	crb	3.29758e-05	0	crb_crb	crb - (crb)	Hippo	Cell-Cell Contact	dme04391
Early cyst cells	Early cyst cells	crb	crb	0.000316522	0	crb_crb	crb - (crb)	Hippo	Cell-Cell Contact	dme04391
CySCs	Early cyst cells	crb	crb	0.000897241	0	crb_crb	crb - (crb)	Hippo	Cell-Cell Contact	dme04391
Hub cells	Early cyst cells	crb	crb	0.00469186	0	crb_crb	crb - (crb)	Hippo	Cell-Cell Contact	dme04391
Intermediate cyst cells	CySCs	crb	crb	9.35248e-05	0	crb_crb	crb - (crb)	Hippo	Cell-Cell Contact	dme04391
Early cyst cells	CySCs	crb	crb	0.000897241	0	crb_crb	crb - (crb)	Hippo	Cell-Cell Contact	dme04391
CySCs	CySCs	crb	crb	0.00254069	0	crb_crb	crb - (crb)	Hippo	Cell-Cell Contact	dme04391
Hub cells	CySCs	crb	crb	0.013194	0	crb_crb	crb - (crb)	Hippo	Cell-Cell Contact	dme04391
Intermediate cyst cells	Hub cells	crb	crb	0.00049073	0	crb_crb	crb - (crb)	Hippo	Cell-Cell Contact	dme04391
Early cyst cells	Hub cells	crb	crb	0.00469186	0	crb_crb	crb - (crb)	Hippo	Cell-Cell Contact	dme04391
CySCs	Hub cells	crb	crb	0.013194	0	crb_crb	crb - (crb)	Hippo	Cell-Cell Contact	dme04391
Hub cells	Hub cells	crb	crb	0.0655806	0	crb_crb	crb - (crb)	Hippo	Cell-Cell Contact	dme04391
CySCs	CySCs	ed	ed	0.0164455	0	ed_ed	ed - (ed)	Hippo	Cell-Cell Contact	dme04391
Hub cells	CySCs	ed	ed	0.0233111	0	ed_ed	ed - (ed)	Hippo	Cell-Cell Contact	dme04391
CySCs	Hub cells	ed	ed	0.0233111	0	ed_ed	ed - (ed)	Hippo	Cell-Cell Contact	dme04391
Hub cells	Hub cells	ed	ed	0.0329468	0	ed_ed	ed - (ed)	Hippo	Cell-Cell Contact	dme04391
CySCs	CySCs	Col4a1	IntegrinA1_B1	0.003025	0	Col4a1_IntegrinA1_B1	Col4a1 - (IntegrinA1_B1)	Collagens	ECM-receptor	Flybase INTEGRINS Gene Group ; dme04512
CySCs	Hub cells	Col4a1	IntegrinA1_B1	0.00969115	0	Col4a1_IntegrinA1_B1	Col4a1 - (IntegrinA1_B1)	Collagens	ECM-receptor	Flybase INTEGRINS Gene Group ; dme04512
CySCs	CySCs	vkg	IntegrinA1_B1	0.000832513	0	vkg_IntegrinA1_B1	vkg - (IntegrinA1_B1)	Collagens	ECM-receptor	Flybase INTEGRINS Gene Group ; dme04512
CySCs	Hub cells	vkg	IntegrinA1_B1	0.0026801	0	vkg_IntegrinA1_B1	vkg - (IntegrinA1_B1)	Collagens	ECM-receptor	Flybase INTEGRINS Gene Group ; dme04512
CySCs	CySCs	Col4a1	IntegrinA2_B1	0.00040337	0	Col4a1_IntegrinA2_B1	Col4a1 - (IntegrinA2_B1)	Collagens	ECM-receptor	Flybase INTEGRINS Gene Group ; dme04512
CySCs	Hub cells	Col4a1	IntegrinA2_B1	0.00111245	0	Col4a1_IntegrinA2_B1	Col4a1 - (IntegrinA2_B1)	Collagens	ECM-receptor	Flybase INTEGRINS Gene Group ; dme04512
CySCs	CySCs	vkg	IntegrinA2_B1	0.000110801	0	vkg_IntegrinA2_B1	vkg - (IntegrinA2_B1)	Collagens	ECM-receptor	Flybase INTEGRINS Gene Group ; dme04512
CySCs	Hub cells	vkg	IntegrinA2_B1	0.000305732	0	vkg_IntegrinA2_B1	vkg - (IntegrinA2_B1)	Collagens	ECM-receptor	Flybase INTEGRINS Gene Group ; dme04512
CySCs	CySCs	Col4a1	IntegrinA3_B1	0.00408159	0	Col4a1_IntegrinA3_B1	Col4a1 - (IntegrinA3_B1)	Collagens	ECM-receptor	Flybase INTEGRINS Gene Group ; dme04512
CySCs	Hub cells	Col4a1	IntegrinA3_B1	0.0321864	0	Col4a1_IntegrinA3_B1	Col4a1 - (IntegrinA3_B1)	Collagens	ECM-receptor	Flybase INTEGRINS Gene Group ; dme04512
CySCs	CySCs	vkg	IntegrinA3_B1	0.00112416	0	vkg_IntegrinA3_B1	vkg - (IntegrinA3_B1)	Collagens	ECM-receptor	Flybase INTEGRINS Gene Group ; dme04512
CySCs	Hub cells	vkg	IntegrinA3_B1	0.0090499	0	vkg_IntegrinA3_B1	vkg - (IntegrinA3_B1)	Collagens	ECM-receptor	Flybase INTEGRINS Gene Group ; dme04512
CySCs	Late cyst cells	Col4a1	Sdc	0.0423514	0	Col4a1_Sdc	Col4a1 - (Sdc)	Collagens	ECM-receptor	dme04512; Flybase
CySCs	Intermediate cyst cells	Col4a1	Sdc	0.0410402	0	Col4a1_Sdc	Col4a1 - (Sdc)	Collagens	ECM-receptor	dme04512; Flybase
CySCs	Early cyst cells	Col4a1	Sdc	0.0625328	0	Col4a1_Sdc	Col4a1 - (Sdc)	Collagens	ECM-receptor	dme04512; Flybase
CySCs	CySCs	Col4a1	Sdc	0.0472129	0	Col4a1_Sdc	Col4a1 - (Sdc)	Collagens	ECM-receptor	dme04512; Flybase
CySCs	Hub cells	Col4a1	Sdc	0.0984938	0	Col4a1_Sdc	Col4a1 - (Sdc)	Collagens	ECM-receptor	dme04512; Flybase
CySCs	GSCs	Col4a1	Sdc	0.0372502	0	Col4a1_Sdc	Col4a1 - (Sdc)	Collagens	ECM-receptor	dme04512; Flybase
CySCs	Spermatogonia	Col4a1	Sdc	1.55861e-05	0	Col4a1_Sdc	Col4a1 - (Sdc)	Collagens	ECM-receptor	dme04512; Flybase
CySCs	Early spermatocytes	Col4a1	Sdc	0.000836146	0	Col4a1_Sdc	Col4a1 - (Sdc)	Collagens	ECM-receptor	dme04512; Flybase
CySCs	Late cyst cells	vkg	Sdc	0.0119986	0	vkg_Sdc	vkg - (Sdc)	Collagens	ECM-receptor	dme04512; Flybase
CySCs	Intermediate cyst cells	vkg	Sdc	0.0116157	0	vkg_Sdc	vkg - (Sdc)	Collagens	ECM-receptor	dme04512; Flybase
CySCs	Early cyst cells	vkg	Sdc	0.0179879	0	vkg_Sdc	vkg - (Sdc)	Collagens	ECM-receptor	dme04512; Flybase
CySCs	CySCs	vkg	Sdc	0.0134248	0	vkg_Sdc	vkg - (Sdc)	Collagens	ECM-receptor	dme04512; Flybase
CySCs	Hub cells	vkg	Sdc	0.0291282	0	vkg_Sdc	vkg - (Sdc)	Collagens	ECM-receptor	dme04512; Flybase
CySCs	GSCs	vkg	Sdc	0.0105133	0	vkg_Sdc	vkg - (Sdc)	Collagens	ECM-receptor	dme04512; Flybase
CySCs	Spermatogonia	vkg	Sdc	4.2801e-06	0	vkg_Sdc	vkg - (Sdc)	Collagens	ECM-receptor	dme04512; Flybase
CySCs	Early spermatocytes	vkg	Sdc	0.000229751	0	vkg_Sdc	vkg - (Sdc)	Collagens	ECM-receptor	dme04512; Flybase
Early cyst cells	CySCs	LanA	IntegrinA1_B1	0.000235888	0	LanA_IntegrinA1_B1	LanA - (IntegrinA1_B1)	Laminin	ECM-receptor	Flybase INTEGRINS Gene Group ; dme04512
CySCs	CySCs	LanA	IntegrinA1_B1	0.00199471	0	LanA_IntegrinA1_B1	LanA - (IntegrinA1_B1)	Laminin	ECM-receptor	Flybase INTEGRINS Gene Group ; dme04512
Hub cells	CySCs	LanA	IntegrinA1_B1	0.000936862	0	LanA_IntegrinA1_B1	LanA - (IntegrinA1_B1)	Laminin	ECM-receptor	Flybase INTEGRINS Gene Group ; dme04512
Early cyst cells	Hub cells	LanA	IntegrinA1_B1	0.0007604	0	LanA_IntegrinA1_B1	LanA - (IntegrinA1_B1)	Laminin	ECM-receptor	Flybase INTEGRINS Gene Group ; dme04512
CySCs	Hub cells	LanA	IntegrinA1_B1	0.006405	0	LanA_IntegrinA1_B1	LanA - (IntegrinA1_B1)	Laminin	ECM-receptor	Flybase INTEGRINS Gene Group ; dme04512
Hub cells	Hub cells	LanA	IntegrinA1_B1	0.00301533	0	LanA_IntegrinA1_B1	LanA - (IntegrinA1_B1)	Laminin	ECM-receptor	Flybase INTEGRINS Gene Group ; dme04512
Intermediate cyst cells	CySCs	LanB1	IntegrinA1_B1	1.11891e-05	0	LanB1_IntegrinA1_B1	LanB1 - (IntegrinA1_B1)	Laminin	ECM-receptor	Flybase INTEGRINS Gene Group ; dme04512
Early cyst cells	CySCs	LanB1	IntegrinA1_B1	0.00110509	0	LanB1_IntegrinA1_B1	LanB1 - (IntegrinA1_B1)	Laminin	ECM-receptor	Flybase INTEGRINS Gene Group ; dme04512
CySCs	CySCs	LanB1	IntegrinA1_B1	0.00467458	0	LanB1_IntegrinA1_B1	LanB1 - (IntegrinA1_B1)	Laminin	ECM-receptor	Flybase INTEGRINS Gene Group ; dme04512
Hub cells	CySCs	LanB1	IntegrinA1_B1	0.00209015	0	LanB1_IntegrinA1_B1	LanB1 - (IntegrinA1_B1)	Laminin	ECM-receptor	Flybase INTEGRINS Gene Group ; dme04512
GSCs	CySCs	LanB1	IntegrinA1_B1	0.000289733	0	LanB1_IntegrinA1_B1	LanB1 - (IntegrinA1_B1)	Laminin	ECM-receptor	Flybase INTEGRINS Gene Group ; dme04512
Intermediate cyst cells	Hub cells	LanB1	IntegrinA1_B1	3.60868e-05	0	LanB1_IntegrinA1_B1	LanB1 - (IntegrinA1_B1)	Laminin	ECM-receptor	Flybase INTEGRINS Gene Group ; dme04512
Early cyst cells	Hub cells	LanB1	IntegrinA1_B1	0.00355545	0	LanB1_IntegrinA1_B1	LanB1 - (IntegrinA1_B1)	Laminin	ECM-receptor	Flybase INTEGRINS Gene Group ; dme04512
CySCs	Hub cells	LanB1	IntegrinA1_B1	0.0149215	0	LanB1_IntegrinA1_B1	LanB1 - (IntegrinA1_B1)	Laminin	ECM-receptor	Flybase INTEGRINS Gene Group ; dme04512
Hub cells	Hub cells	LanB1	IntegrinA1_B1	0.00671006	0	LanB1_IntegrinA1_B1	LanB1 - (IntegrinA1_B1)	Laminin	ECM-receptor	Flybase INTEGRINS Gene Group ; dme04512
GSCs	Hub cells	LanB1	IntegrinA1_B1	0.000933858	0	LanB1_IntegrinA1_B1	LanB1 - (IntegrinA1_B1)	Laminin	ECM-receptor	Flybase INTEGRINS Gene Group ; dme04512
CySCs	CySCs	LanB2	IntegrinA1_B1	0.00052032	0	LanB2_IntegrinA1_B1	LanB2 - (IntegrinA1_B1)	Laminin	ECM-receptor	Flybase INTEGRINS Gene Group ; dme04512
Hub cells	CySCs	LanB2	IntegrinA1_B1	0.000236294	0	LanB2_IntegrinA1_B1	LanB2 - (IntegrinA1_B1)	Laminin	ECM-receptor	Flybase INTEGRINS Gene Group ; dme04512
CySCs	Hub cells	LanB2	IntegrinA1_B1	0.00167622	0	LanB2_IntegrinA1_B1	LanB2 - (IntegrinA1_B1)	Laminin	ECM-receptor	Flybase INTEGRINS Gene Group ; dme04512
Hub cells	Hub cells	LanB2	IntegrinA1_B1	0.000761705	0	LanB2_IntegrinA1_B1	LanB2 - (IntegrinA1_B1)	Laminin	ECM-receptor	Flybase INTEGRINS Gene Group ; dme04512
CySCs	CySCs	wb	IntegrinA1_B1	0.000525823	0	wb_IntegrinA1_B1	wb - (IntegrinA1_B1)	Laminin	ECM-receptor	Flybase INTEGRINS Gene Group ; dme04512
Hub cells	CySCs	wb	IntegrinA1_B1	0.00244786	0	wb_IntegrinA1_B1	wb - (IntegrinA1_B1)	Laminin	ECM-receptor	Flybase INTEGRINS Gene Group ; dme04512
GSCs	CySCs	wb	IntegrinA1_B1	3.69003e-05	0	wb_IntegrinA1_B1	wb - (IntegrinA1_B1)	Laminin	ECM-receptor	Flybase INTEGRINS Gene Group ; dme04512
CySCs	Hub cells	wb	IntegrinA1_B1	0.00169393	0	wb_IntegrinA1_B1	wb - (IntegrinA1_B1)	Laminin	ECM-receptor	Flybase INTEGRINS Gene Group ; dme04512
Hub cells	Hub cells	wb	IntegrinA1_B1	0.00785218	0	wb_IntegrinA1_B1	wb - (IntegrinA1_B1)	Laminin	ECM-receptor	Flybase INTEGRINS Gene Group ; dme04512
GSCs	Hub cells	wb	IntegrinA1_B1	0.000119003	0	wb_IntegrinA1_B1	wb - (IntegrinA1_B1)	Laminin	ECM-receptor	Flybase INTEGRINS Gene Group ; dme04512
Early cyst cells	CySCs	LanA	IntegrinA2_B1	3.13785e-05	0	LanA_IntegrinA2_B1	LanA - (IntegrinA2_B1)	Laminin	ECM-receptor	Flybase INTEGRINS Gene Group ; dme04512
CySCs	CySCs	LanA	IntegrinA2_B1	0.000265747	0	LanA_IntegrinA2_B1	LanA - (IntegrinA2_B1)	Laminin	ECM-receptor	Flybase INTEGRINS Gene Group ; dme04512
Hub cells	CySCs	LanA	IntegrinA2_B1	0.0001247	0	LanA_IntegrinA2_B1	LanA - (IntegrinA2_B1)	Laminin	ECM-receptor	Flybase INTEGRINS Gene Group ; dme04512
Early cyst cells	Hub cells	LanA	IntegrinA2_B1	8.6595e-05	0	LanA_IntegrinA2_B1	LanA - (IntegrinA2_B1)	Laminin	ECM-receptor	Flybase INTEGRINS Gene Group ; dme04512
CySCs	Hub cells	LanA	IntegrinA2_B1	0.000733077	0	LanA_IntegrinA2_B1	LanA - (IntegrinA2_B1)	Laminin	ECM-receptor	Flybase INTEGRINS Gene Group ; dme04512
Hub cells	Hub cells	LanA	IntegrinA2_B1	0.000344076	0	LanA_IntegrinA2_B1	LanA - (IntegrinA2_B1)	Laminin	ECM-receptor	Flybase INTEGRINS Gene Group ; dme04512
Intermediate cyst cells	CySCs	LanB1	IntegrinA2_B1	1.48812e-06	0	LanB1_IntegrinA2_B1	LanB1 - (IntegrinA2_B1)	Laminin	ECM-receptor	Flybase INTEGRINS Gene Group ; dme04512
Early cyst cells	CySCs	LanB1	IntegrinA2_B1	0.000147113	0	LanB1_IntegrinA2_B1	LanB1 - (IntegrinA2_B1)	Laminin	ECM-receptor	Flybase INTEGRINS Gene Group ; dme04512
CySCs	CySCs	LanB1	IntegrinA2_B1	0.000624228	0	LanB1_IntegrinA2_B1	LanB1 - (IntegrinA2_B1)	Laminin	ECM-receptor	Flybase INTEGRINS Gene Group ; dme04512
Hub cells	CySCs	LanB1	IntegrinA2_B1	0.000278486	0	LanB1_IntegrinA2_B1	LanB1 - (IntegrinA2_B1)	Laminin	ECM-receptor	Flybase INTEGRINS Gene Group ; dme04512
GSCs	CySCs	LanB1	IntegrinA2_B1	3.85429e-05	0	LanB1_IntegrinA2_B1	LanB1 - (IntegrinA2_B1)	Laminin	ECM-receptor	Flybase INTEGRINS Gene Group ; dme04512
Intermediate cyst cells	Hub cells	LanB1	IntegrinA2_B1	4.10695e-06	0	LanB1_IntegrinA2_B1	LanB1 - (IntegrinA2_B1)	Laminin	ECM-receptor	Flybase INTEGRINS Gene Group ; dme04512
Early cyst cells	Hub cells	LanB1	IntegrinA2_B1	0.000405904	0	LanB1_IntegrinA2_B1	LanB1 - (IntegrinA2_B1)	Laminin	ECM-receptor	Flybase INTEGRINS Gene Group ; dme04512
CySCs	Hub cells	LanB1	IntegrinA2_B1	0.00172088	0	LanB1_IntegrinA2_B1	LanB1 - (IntegrinA2_B1)	Laminin	ECM-receptor	Flybase INTEGRINS Gene Group ; dme04512
Hub cells	Hub cells	LanB1	IntegrinA2_B1	0.000768201	0	LanB1_IntegrinA2_B1	LanB1 - (IntegrinA2_B1)	Laminin	ECM-receptor	Flybase INTEGRINS Gene Group ; dme04512
GSCs	Hub cells	LanB1	IntegrinA2_B1	0.000106365	0	LanB1_IntegrinA2_B1	LanB1 - (IntegrinA2_B1)	Laminin	ECM-receptor	Flybase INTEGRINS Gene Group ; dme04512
CySCs	CySCs	LanB2	IntegrinA2_B1	6.92315e-05	0	LanB2_IntegrinA2_B1	LanB2 - (IntegrinA2_B1)	Laminin	ECM-receptor	Flybase INTEGRINS Gene Group ; dme04512
Hub cells	CySCs	LanB2	IntegrinA2_B1	3.14324e-05	0	LanB2_IntegrinA2_B1	LanB2 - (IntegrinA2_B1)	Laminin	ECM-receptor	Flybase INTEGRINS Gene Group ; dme04512
CySCs	Hub cells	LanB2	IntegrinA2_B1	0.000191045	0	LanB2_IntegrinA2_B1	LanB2 - (IntegrinA2_B1)	Laminin	ECM-receptor	Flybase INTEGRINS Gene Group ; dme04512
Hub cells	Hub cells	LanB2	IntegrinA2_B1	8.67437e-05	0	LanB2_IntegrinA2_B1	LanB2 - (IntegrinA2_B1)	Laminin	ECM-receptor	Flybase INTEGRINS Gene Group ; dme04512
CySCs	CySCs	wb	IntegrinA2_B1	6.99641e-05	0	wb_IntegrinA2_B1	wb - (IntegrinA2_B1)	Laminin	ECM-receptor	Flybase INTEGRINS Gene Group ; dme04512
Hub cells	CySCs	wb	IntegrinA2_B1	0.000326247	0	wb_IntegrinA2_B1	wb - (IntegrinA2_B1)	Laminin	ECM-receptor	Flybase INTEGRINS Gene Group ; dme04512
GSCs	CySCs	wb	IntegrinA2_B1	4.90774e-06	0	wb_IntegrinA2_B1	wb - (IntegrinA2_B1)	Laminin	ECM-receptor	Flybase INTEGRINS Gene Group ; dme04512
CySCs	Hub cells	wb	IntegrinA2_B1	0.000193066	0	wb_IntegrinA2_B1	wb - (IntegrinA2_B1)	Laminin	ECM-receptor	Flybase INTEGRINS Gene Group ; dme04512
Hub cells	Hub cells	wb	IntegrinA2_B1	0.000899873	0	wb_IntegrinA2_B1	wb - (IntegrinA2_B1)	Laminin	ECM-receptor	Flybase INTEGRINS Gene Group ; dme04512
GSCs	Hub cells	wb	IntegrinA2_B1	1.35445e-05	0	wb_IntegrinA2_B1	wb - (IntegrinA2_B1)	Laminin	ECM-receptor	Flybase INTEGRINS Gene Group ; dme04512
Early cyst cells	CySCs	LanA	IntegrinA3_B1	0.000318592	0	LanA_IntegrinA3_B1	LanA - (IntegrinA3_B1)	Laminin	ECM-receptor	Flybase INTEGRINS Gene Group ; dme04512
CySCs	CySCs	LanA	IntegrinA3_B1	0.0026924	0	LanA_IntegrinA3_B1	LanA - (IntegrinA3_B1)	Laminin	ECM-receptor	Flybase INTEGRINS Gene Group ; dme04512
Hub cells	CySCs	LanA	IntegrinA3_B1	0.00126502	0	LanA_IntegrinA3_B1	LanA - (IntegrinA3_B1)	Laminin	ECM-receptor	Flybase INTEGRINS Gene Group ; dme04512
Early cyst cells	Hub cells	LanA	IntegrinA3_B1	0.00257945	0	LanA_IntegrinA3_B1	LanA - (IntegrinA3_B1)	Laminin	ECM-receptor	Flybase INTEGRINS Gene Group ; dme04512
CySCs	Hub cells	LanA	IntegrinA3_B1	0.0214375	0	LanA_IntegrinA3_B1	LanA - (IntegrinA3_B1)	Laminin	ECM-receptor	Flybase INTEGRINS Gene Group ; dme04512
Hub cells	Hub cells	LanA	IntegrinA3_B1	0.0101737	0	LanA_IntegrinA3_B1	LanA - (IntegrinA3_B1)	Laminin	ECM-receptor	Flybase INTEGRINS Gene Group ; dme04512
Intermediate cyst cells	CySCs	LanB1	IntegrinA3_B1	1.51133e-05	0	LanB1_IntegrinA3_B1	LanB1 - (IntegrinA3_B1)	Laminin	ECM-receptor	Flybase INTEGRINS Gene Group ; dme04512
Early cyst cells	CySCs	LanB1	IntegrinA3_B1	0.00149209	0	LanB1_IntegrinA3_B1	LanB1 - (IntegrinA3_B1)	Laminin	ECM-receptor	Flybase INTEGRINS Gene Group ; dme04512
CySCs	CySCs	LanB1	IntegrinA3_B1	0.00630369	0	LanB1_IntegrinA3_B1	LanB1 - (IntegrinA3_B1)	Laminin	ECM-receptor	Flybase INTEGRINS Gene Group ; dme04512
Hub cells	CySCs	LanB1	IntegrinA3_B1	0.00282114	0	LanB1_IntegrinA3_B1	LanB1 - (IntegrinA3_B1)	Laminin	ECM-receptor	Flybase INTEGRINS Gene Group ; dme04512
GSCs	CySCs	LanB1	IntegrinA3_B1	0.000391307	0	LanB1_IntegrinA3_B1	LanB1 - (IntegrinA3_B1)	Laminin	ECM-receptor	Flybase INTEGRINS Gene Group ; dme04512
Intermediate cyst cells	Hub cells	LanB1	IntegrinA3_B1	0.000122627	0	LanB1_IntegrinA3_B1	LanB1 - (IntegrinA3_B1)	Laminin	ECM-receptor	Flybase INTEGRINS Gene Group ; dme04512
Early cyst cells	Hub cells	LanB1	IntegrinA3_B1	0.0119807	0	LanB1_IntegrinA3_B1	LanB1 - (IntegrinA3_B1)	Laminin	ECM-receptor	Flybase INTEGRINS Gene Group ; dme04512
CySCs	Hub cells	LanB1	IntegrinA3_B1	0.0489572	0	LanB1_IntegrinA3_B1	LanB1 - (IntegrinA3_B1)	Laminin	ECM-receptor	Flybase INTEGRINS Gene Group ; dme04512
Hub cells	Hub cells	LanB1	IntegrinA3_B1	0.0224424	0	LanB1_IntegrinA3_B1	LanB1 - (IntegrinA3_B1)	Laminin	ECM-receptor	Flybase INTEGRINS Gene Group ; dme04512
GSCs	Hub cells	LanB1	IntegrinA3_B1	0.00316654	0	LanB1_IntegrinA3_B1	LanB1 - (IntegrinA3_B1)	Laminin	ECM-receptor	Flybase INTEGRINS Gene Group ; dme04512
CySCs	CySCs	LanB2	IntegrinA3_B1	0.000702677	0	LanB2_IntegrinA3_B1	LanB2 - (IntegrinA3_B1)	Laminin	ECM-receptor	Flybase INTEGRINS Gene Group ; dme04512
Hub cells	CySCs	LanB2	IntegrinA3_B1	0.000319139	0	LanB2_IntegrinA3_B1	LanB2 - (IntegrinA3_B1)	Laminin	ECM-receptor	Flybase INTEGRINS Gene Group ; dme04512
CySCs	Hub cells	LanB2	IntegrinA3_B1	0.00567368	0	LanB2_IntegrinA3_B1	LanB2 - (IntegrinA3_B1)	Laminin	ECM-receptor	Flybase INTEGRINS Gene Group ; dme04512
Hub cells	Hub cells	LanB2	IntegrinA3_B1	0.00258387	0	LanB2_IntegrinA3_B1	LanB2 - (IntegrinA3_B1)	Laminin	ECM-receptor	Flybase INTEGRINS Gene Group ; dme04512
CySCs	CySCs	wb	IntegrinA3_B1	0.000710107	0	wb_IntegrinA3_B1	wb - (IntegrinA3_B1)	Laminin	ECM-receptor	Flybase INTEGRINS Gene Group ; dme04512
Hub cells	CySCs	wb	IntegrinA3_B1	0.00330353	0	wb_IntegrinA3_B1	wb - (IntegrinA3_B1)	Laminin	ECM-receptor	Flybase INTEGRINS Gene Group ; dme04512
GSCs	CySCs	wb	IntegrinA3_B1	4.98412e-05	0	wb_IntegrinA3_B1	wb - (IntegrinA3_B1)	Laminin	ECM-receptor	Flybase INTEGRINS Gene Group ; dme04512
CySCs	Hub cells	wb	IntegrinA3_B1	0.00573337	0	wb_IntegrinA3_B1	wb - (IntegrinA3_B1)	Laminin	ECM-receptor	Flybase INTEGRINS Gene Group ; dme04512
Hub cells	Hub cells	wb	IntegrinA3_B1	0.0261917	0	wb_IntegrinA3_B1	wb - (IntegrinA3_B1)	Laminin	ECM-receptor	Flybase INTEGRINS Gene Group ; dme04512
GSCs	Hub cells	wb	IntegrinA3_B1	0.000404305	0	wb_IntegrinA3_B1	wb - (IntegrinA3_B1)	Laminin	ECM-receptor	Flybase INTEGRINS Gene Group ; dme04512
Early cyst cells	Intermediate cyst cells	LanA	CG3168	5.97228e-05	0	LanA_CG3168	LanA - (CG3168)	Laminin	ECM-receptor	dme04512
CySCs	Intermediate cyst cells	LanA	CG3168	0.00050569	0	LanA_CG3168	LanA - (CG3168)	Laminin	ECM-receptor	dme04512
Hub cells	Intermediate cyst cells	LanA	CG3168	0.000237321	0	LanA_CG3168	LanA - (CG3168)	Laminin	ECM-receptor	dme04512
Early cyst cells	Early cyst cells	LanA	CG3168	0.000476301	0	LanA_CG3168	LanA - (CG3168)	Laminin	ECM-receptor	dme04512
CySCs	Early cyst cells	LanA	CG3168	0.00402047	0	LanA_CG3168	LanA - (CG3168)	Laminin	ECM-receptor	dme04512
Hub cells	Early cyst cells	LanA	CG3168	0.00189034	0	LanA_CG3168	LanA - (CG3168)	Laminin	ECM-receptor	dme04512
Early cyst cells	CySCs	LanA	CG3168	0.000856666	0	LanA_CG3168	LanA - (CG3168)	Laminin	ECM-receptor	dme04512
CySCs	CySCs	LanA	CG3168	0.00721071	0	LanA_CG3168	LanA - (CG3168)	Laminin	ECM-receptor	dme04512
Hub cells	CySCs	LanA	CG3168	0.0033961	0	LanA_CG3168	LanA - (CG3168)	Laminin	ECM-receptor	dme04512
Early cyst cells	Hub cells	LanA	CG3168	0.00133368	0	LanA_CG3168	LanA - (CG3168)	Laminin	ECM-receptor	dme04512
CySCs	Hub cells	LanA	CG3168	0.0111862	0	LanA_CG3168	LanA - (CG3168)	Laminin	ECM-receptor	dme04512
Hub cells	Hub cells	LanA	CG3168	0.00527966	0	LanA_CG3168	LanA - (CG3168)	Laminin	ECM-receptor	dme04512
Intermediate cyst cells	Intermediate cyst cells	LanB1	CG3168	2.83241e-06	0	LanB1_CG3168	LanB1 - (CG3168)	Laminin	ECM-receptor	dme04512
Early cyst cells	Intermediate cyst cells	LanB1	CG3168	0.000279971	0	LanB1_CG3168	LanB1 - (CG3168)	Laminin	ECM-receptor	dme04512
CySCs	Intermediate cyst cells	LanB1	CG3168	0.00118746	0	LanB1_CG3168	LanB1 - (CG3168)	Laminin	ECM-receptor	dme04512
Hub cells	Intermediate cyst cells	LanB1	CG3168	0.000529925	0	LanB1_CG3168	LanB1 - (CG3168)	Laminin	ECM-receptor	dme04512
GSCs	Intermediate cyst cells	LanB1	CG3168	7.33582e-05	0	LanB1_CG3168	LanB1 - (CG3168)	Laminin	ECM-receptor	dme04512
Intermediate cyst cells	Early cyst cells	LanB1	CG3168	2.2598e-05	0	LanB1_CG3168	LanB1 - (CG3168)	Laminin	ECM-receptor	dme04512
Early cyst cells	Early cyst cells	LanB1	CG3168	0.0022294	0	LanB1_CG3168	LanB1 - (CG3168)	Laminin	ECM-receptor	dme04512
CySCs	Early cyst cells	LanB1	CG3168	0.0093963	0	LanB1_CG3168	LanB1 - (CG3168)	Laminin	ECM-receptor	dme04512
Hub cells	Early cyst cells	LanB1	CG3168	0.00421244	0	LanB1_CG3168	LanB1 - (CG3168)	Laminin	ECM-receptor	dme04512
GSCs	Early cyst cells	LanB1	CG3168	0.000584991	0	LanB1_CG3168	LanB1 - (CG3168)	Laminin	ECM-receptor	dme04512
Intermediate cyst cells	CySCs	LanB1	CG3168	4.0659e-05	0	LanB1_CG3168	LanB1 - (CG3168)	Laminin	ECM-receptor	dme04512
Early cyst cells	CySCs	LanB1	CG3168	0.00400415	0	LanB1_CG3168	LanB1 - (CG3168)	Laminin	ECM-receptor	dme04512
CySCs	CySCs	LanB1	CG3168	0.0167804	0	LanB1_CG3168	LanB1 - (CG3168)	Laminin	ECM-receptor	dme04512
Hub cells	CySCs	LanB1	CG3168	0.00755385	0	LanB1_CG3168	LanB1 - (CG3168)	Laminin	ECM-receptor	dme04512
GSCs	CySCs	LanB1	CG3168	0.00105206	0	LanB1_CG3168	LanB1 - (CG3168)	Laminin	ECM-receptor	dme04512
Intermediate cyst cells	Hub cells	LanB1	CG3168	6.33279e-05	0	LanB1_CG3168	LanB1 - (CG3168)	Laminin	ECM-receptor	dme04512
Early cyst cells	Hub cells	LanB1	CG3168	0.00622286	0	LanB1_CG3168	LanB1 - (CG3168)	Laminin	ECM-receptor	dme04512
CySCs	Hub cells	LanB1	CG3168	0.0258944	0	LanB1_CG3168	LanB1 - (CG3168)	Laminin	ECM-receptor	dme04512
Hub cells	Hub cells	LanB1	CG3168	0.0117163	0	LanB1_CG3168	LanB1 - (CG3168)	Laminin	ECM-receptor	dme04512
GSCs	Hub cells	LanB1	CG3168	0.0016377	0	LanB1_CG3168	LanB1 - (CG3168)	Laminin	ECM-receptor	dme04512
CySCs	Intermediate cyst cells	LanB2	CG3168	0.000131764	0	LanB2_CG3168	LanB2 - (CG3168)	Laminin	ECM-receptor	dme04512
Hub cells	Intermediate cyst cells	LanB2	CG3168	5.98254e-05	0	LanB2_CG3168	LanB2 - (CG3168)	Laminin	ECM-receptor	dme04512
CySCs	Early cyst cells	LanB2	CG3168	0.00105032	0	LanB2_CG3168	LanB2 - (CG3168)	Laminin	ECM-receptor	dme04512
Hub cells	Early cyst cells	LanB2	CG3168	0.000477119	0	LanB2_CG3168	LanB2 - (CG3168)	Laminin	ECM-receptor	dme04512
CySCs	CySCs	LanB2	CG3168	0.00188821	0	LanB2_CG3168	LanB2 - (CG3168)	Laminin	ECM-receptor	dme04512
Hub cells	CySCs	LanB2	CG3168	0.000858136	0	LanB2_CG3168	LanB2 - (CG3168)	Laminin	ECM-receptor	dme04512
CySCs	Hub cells	LanB2	CG3168	0.00293793	0	LanB2_CG3168	LanB2 - (CG3168)	Laminin	ECM-receptor	dme04512
Hub cells	Hub cells	LanB2	CG3168	0.00133597	0	LanB2_CG3168	LanB2 - (CG3168)	Laminin	ECM-receptor	dme04512
CySCs	Intermediate cyst cells	wb	CG3168	0.000133158	0	wb_CG3168	wb - (CG3168)	Laminin	ECM-receptor	dme04512
Hub cells	Intermediate cyst cells	wb	CG3168	0.000620781	0	wb_CG3168	wb - (CG3168)	Laminin	ECM-receptor	dme04512
GSCs	Intermediate cyst cells	wb	CG3168	9.34112e-06	0	wb_CG3168	wb - (CG3168)	Laminin	ECM-receptor	dme04512
CySCs	Early cyst cells	wb	CG3168	0.00106142	0	wb_CG3168	wb - (CG3168)	Laminin	ECM-receptor	dme04512
Hub cells	Early cyst cells	wb	CG3168	0.00493155	0	wb_CG3168	wb - (CG3168)	Laminin	ECM-receptor	dme04512
GSCs	Early cyst cells	wb	CG3168	7.45235e-05	0	wb_CG3168	wb - (CG3168)	Laminin	ECM-receptor	dme04512
CySCs	CySCs	wb	CG3168	0.00190815	0	wb_CG3168	wb - (CG3168)	Laminin	ECM-receptor	dme04512
Hub cells	CySCs	wb	CG3168	0.00883832	0	wb_CG3168	wb - (CG3168)	Laminin	ECM-receptor	dme04512
GSCs	CySCs	wb	CG3168	0.000134079	0	wb_CG3168	wb - (CG3168)	Laminin	ECM-receptor	dme04512
CySCs	Hub cells	wb	CG3168	0.00296892	0	wb_CG3168	wb - (CG3168)	Laminin	ECM-receptor	dme04512
Hub cells	Hub cells	wb	CG3168	0.0136988	0	wb_CG3168	wb - (CG3168)	Laminin	ECM-receptor	dme04512
GSCs	Hub cells	wb	CG3168	0.000208823	0	wb_CG3168	wb - (CG3168)	Laminin	ECM-receptor	dme04512
Early cyst cells	Late spermatids	LanA	Dg	0.00223361	0	LanA_Dg	LanA - (Dg)	Laminin	ECM-receptor	dme04512
CySCs	Late spermatids	LanA	Dg	0.0186105	0	LanA_Dg	LanA - (Dg)	Laminin	ECM-receptor	dme04512
Hub cells	Late spermatids	LanA	Dg	0.00881871	0	LanA_Dg	LanA - (Dg)	Laminin	ECM-receptor	dme04512
Early cyst cells	Late cyst cells	LanA	Dg	0.00019652	0	LanA_Dg	LanA - (Dg)	Laminin	ECM-receptor	dme04512
CySCs	Late cyst cells	LanA	Dg	0.00166229	0	LanA_Dg	LanA - (Dg)	Laminin	ECM-receptor	dme04512
Hub cells	Late cyst cells	LanA	Dg	0.000780595	0	LanA_Dg	LanA - (Dg)	Laminin	ECM-receptor	dme04512
Early cyst cells	Intermediate cyst cells	LanA	Dg	0.000521794	0	LanA_Dg	LanA - (Dg)	Laminin	ECM-receptor	dme04512
CySCs	Intermediate cyst cells	LanA	Dg	0.00440298	0	LanA_Dg	LanA - (Dg)	Laminin	ECM-receptor	dme04512
Hub cells	Intermediate cyst cells	LanA	Dg	0.00207062	0	LanA_Dg	LanA - (Dg)	Laminin	ECM-receptor	dme04512
Early cyst cells	Early cyst cells	LanA	Dg	0.000495304	0	LanA_Dg	LanA - (Dg)	Laminin	ECM-receptor	dme04512
CySCs	Early cyst cells	LanA	Dg	0.00418028	0	LanA_Dg	LanA - (Dg)	Laminin	ECM-receptor	dme04512
Hub cells	Early cyst cells	LanA	Dg	0.00196565	0	LanA_Dg	LanA - (Dg)	Laminin	ECM-receptor	dme04512
Early cyst cells	CySCs	LanA	Dg	0.000780611	0	LanA_Dg	LanA - (Dg)	Laminin	ECM-receptor	dme04512
CySCs	CySCs	LanA	Dg	0.00657426	0	LanA_Dg	LanA - (Dg)	Laminin	ECM-receptor	dme04512
Hub cells	CySCs	LanA	Dg	0.00309529	0	LanA_Dg	LanA - (Dg)	Laminin	ECM-receptor	dme04512
Early cyst cells	Hub cells	LanA	Dg	0.00274749	0	LanA_Dg	LanA - (Dg)	Laminin	ECM-receptor	dme04512
CySCs	Hub cells	LanA	Dg	0.022806	0	LanA_Dg	LanA - (Dg)	Laminin	ECM-receptor	dme04512
Hub cells	Hub cells	LanA	Dg	0.0108311	0	LanA_Dg	LanA - (Dg)	Laminin	ECM-receptor	dme04512
Early cyst cells	GSCs	LanA	Dg	0.000625271	0	LanA_Dg	LanA - (Dg)	Laminin	ECM-receptor	dme04512
CySCs	GSCs	LanA	Dg	0.00527208	0	LanA_Dg	LanA - (Dg)	Laminin	ECM-receptor	dme04512
Hub cells	GSCs	LanA	Dg	0.00248048	0	LanA_Dg	LanA - (Dg)	Laminin	ECM-receptor	dme04512
Early cyst cells	Spermatogonia	LanA	Dg	0.000676014	0	LanA_Dg	LanA - (Dg)	Laminin	ECM-receptor	dme04512
CySCs	Spermatogonia	LanA	Dg	0.00569778	0	LanA_Dg	LanA - (Dg)	Laminin	ECM-receptor	dme04512
Hub cells	Spermatogonia	LanA	Dg	0.00268137	0	LanA_Dg	LanA - (Dg)	Laminin	ECM-receptor	dme04512
Early cyst cells	Early spermatocytes	LanA	Dg	0.00208111	0	LanA_Dg	LanA - (Dg)	Laminin	ECM-receptor	dme04512
CySCs	Early spermatocytes	LanA	Dg	0.0173593	0	LanA_Dg	LanA - (Dg)	Laminin	ECM-receptor	dme04512
Hub cells	Early spermatocytes	LanA	Dg	0.00822031	0	LanA_Dg	LanA - (Dg)	Laminin	ECM-receptor	dme04512
Early cyst cells	Late spermatocytes	LanA	Dg	0.00203062	0	LanA_Dg	LanA - (Dg)	Laminin	ECM-receptor	dme04512
CySCs	Late spermatocytes	LanA	Dg	0.0169445	0	LanA_Dg	LanA - (Dg)	Laminin	ECM-receptor	dme04512
Hub cells	Late spermatocytes	LanA	Dg	0.00802209	0	LanA_Dg	LanA - (Dg)	Laminin	ECM-receptor	dme04512
Early cyst cells	Early spermatids	LanA	Dg	0.00160706	0	LanA_Dg	LanA - (Dg)	Laminin	ECM-receptor	dme04512
CySCs	Early spermatids	LanA	Dg	0.013452	0	LanA_Dg	LanA - (Dg)	Laminin	ECM-receptor	dme04512
Hub cells	Early spermatids	LanA	Dg	0.00635676	0	LanA_Dg	LanA - (Dg)	Laminin	ECM-receptor	dme04512
Intermediate cyst cells	Late spermatids	LanB1	Dg	0.000106151	0	LanB1_Dg	LanB1 - (Dg)	Laminin	ECM-receptor	dme04512
Early cyst cells	Late spermatids	LanB1	Dg	0.0103875	0	LanB1_Dg	LanB1 - (Dg)	Laminin	ECM-receptor	dme04512
CySCs	Late spermatids	LanB1	Dg	0.0426592	0	LanB1_Dg	LanB1 - (Dg)	Laminin	ECM-receptor	dme04512
Hub cells	Late spermatids	LanB1	Dg	0.0194854	0	LanB1_Dg	LanB1 - (Dg)	Laminin	ECM-receptor	dme04512
GSCs	Late spermatids	LanB1	Dg	0.0027422	0	LanB1_Dg	LanB1 - (Dg)	Laminin	ECM-receptor	dme04512
Intermediate cyst cells	Late cyst cells	LanB1	Dg	9.32134e-06	0	LanB1_Dg	LanB1 - (Dg)	Laminin	ECM-receptor	dme04512
Early cyst cells	Late cyst cells	LanB1	Dg	0.000920789	0	LanB1_Dg	LanB1 - (Dg)	Laminin	ECM-receptor	dme04512
CySCs	Late cyst cells	LanB1	Dg	0.0038973	0	LanB1_Dg	LanB1 - (Dg)	Laminin	ECM-receptor	dme04512
Hub cells	Late cyst cells	LanB1	Dg	0.00174185	0	LanB1_Dg	LanB1 - (Dg)	Laminin	ECM-receptor	dme04512
GSCs	Late cyst cells	LanB1	Dg	0.00024138	0	LanB1_Dg	LanB1 - (Dg)	Laminin	ECM-receptor	dme04512
Intermediate cyst cells	Intermediate cyst cells	LanB1	Dg	2.47575e-05	0	LanB1_Dg	LanB1 - (Dg)	Laminin	ECM-receptor	dme04512
Early cyst cells	Intermediate cyst cells	LanB1	Dg	0.00244193	0	LanB1_Dg	LanB1 - (Dg)	Laminin	ECM-receptor	dme04512
CySCs	Intermediate cyst cells	LanB1	Dg	0.010285	0	LanB1_Dg	LanB1 - (Dg)	Laminin	ECM-receptor	dme04512
Hub cells	Intermediate cyst cells	LanB1	Dg	0.00461313	0	LanB1_Dg	LanB1 - (Dg)	Laminin	ECM-receptor	dme04512
GSCs	Intermediate cyst cells	LanB1	Dg	0.000640858	0	LanB1_Dg	LanB1 - (Dg)	Laminin	ECM-receptor	dme04512
Intermediate cyst cells	Early cyst cells	LanB1	Dg	2.35e-05	0	LanB1_Dg	LanB1 - (Dg)	Laminin	ECM-receptor	dme04512
Early cyst cells	Early cyst cells	LanB1	Dg	0.00231819	0	LanB1_Dg	LanB1 - (Dg)	Laminin	ECM-receptor	dme04512
CySCs	Early cyst cells	LanB1	Dg	0.0097677	0	LanB1_Dg	LanB1 - (Dg)	Laminin	ECM-receptor	dme04512
Hub cells	Early cyst cells	LanB1	Dg	0.00437984	0	LanB1_Dg	LanB1 - (Dg)	Laminin	ECM-receptor	dme04512
GSCs	Early cyst cells	LanB1	Dg	0.000608327	0	LanB1_Dg	LanB1 - (Dg)	Laminin	ECM-receptor	dme04512
Intermediate cyst cells	CySCs	LanB1	Dg	3.70467e-05	0	LanB1_Dg	LanB1 - (Dg)	Laminin	ECM-receptor	dme04512
Early cyst cells	CySCs	LanB1	Dg	0.00364968	0	LanB1_Dg	LanB1 - (Dg)	Laminin	ECM-receptor	dme04512
CySCs	CySCs	LanB1	Dg	0.0153123	0	LanB1_Dg	LanB1 - (Dg)	Laminin	ECM-receptor	dme04512
Hub cells	CySCs	LanB1	Dg	0.00688732	0	LanB1_Dg	LanB1 - (Dg)	Laminin	ECM-receptor	dme04512
GSCs	CySCs	LanB1	Dg	0.000958676	0	LanB1_Dg	LanB1 - (Dg)	Laminin	ECM-receptor	dme04512
Intermediate cyst cells	Hub cells	LanB1	Dg	0.000130637	0	LanB1_Dg	LanB1 - (Dg)	Laminin	ECM-receptor	dme04512
Early cyst cells	Hub cells	LanB1	Dg	0.0127534	0	LanB1_Dg	LanB1 - (Dg)	Laminin	ECM-receptor	dme04512
CySCs	Hub cells	LanB1	Dg	0.051989	0	LanB1_Dg	LanB1 - (Dg)	Laminin	ECM-receptor	dme04512
Hub cells	Hub cells	LanB1	Dg	0.0238734	0	LanB1_Dg	LanB1 - (Dg)	Laminin	ECM-receptor	dme04512
GSCs	Hub cells	LanB1	Dg	0.0033727	0	LanB1_Dg	LanB1 - (Dg)	Laminin	ECM-receptor	dme04512
Intermediate cyst cells	GSCs	LanB1	Dg	2.96701e-05	0	LanB1_Dg	LanB1 - (Dg)	Laminin	ECM-receptor	dme04512
Early cyst cells	GSCs	LanB1	Dg	0.00292508	0	LanB1_Dg	LanB1 - (Dg)	Laminin	ECM-receptor	dme04512
CySCs	GSCs	LanB1	Dg	0.0123008	0	LanB1_Dg	LanB1 - (Dg)	Laminin	ECM-receptor	dme04512
Hub cells	GSCs	LanB1	Dg	0.00552348	0	LanB1_Dg	LanB1 - (Dg)	Laminin	ECM-receptor	dme04512
GSCs	GSCs	LanB1	Dg	0.000767929	0	LanB1_Dg	LanB1 - (Dg)	Laminin	ECM-receptor	dme04512
Intermediate cyst cells	Spermatogonia	LanB1	Dg	3.20794e-05	0	LanB1_Dg	LanB1 - (Dg)	Laminin	ECM-receptor	dme04512
Early cyst cells	Spermatogonia	LanB1	Dg	0.00316186	0	LanB1_Dg	LanB1 - (Dg)	Laminin	ECM-receptor	dme04512
CySCs	Spermatogonia	LanB1	Dg	0.0132864	0	LanB1_Dg	LanB1 - (Dg)	Laminin	ECM-receptor	dme04512
Hub cells	Spermatogonia	LanB1	Dg	0.00596935	0	LanB1_Dg	LanB1 - (Dg)	Laminin	ECM-receptor	dme04512
GSCs	Spermatogonia	LanB1	Dg	0.000830239	0	LanB1_Dg	LanB1 - (Dg)	Laminin	ECM-receptor	dme04512
Intermediate cyst cells	Early spermatocytes	LanB1	Dg	9.8889e-05	0	LanB1_Dg	LanB1 - (Dg)	Laminin	ECM-receptor	dme04512
Early cyst cells	Early spermatocytes	LanB1	Dg	0.00968373	0	LanB1_Dg	LanB1 - (Dg)	Laminin	ECM-receptor	dme04512
CySCs	Early spermatocytes	LanB1	Dg	0.0398569	0	LanB1_Dg	LanB1 - (Dg)	Laminin	ECM-receptor	dme04512
Hub cells	Early spermatocytes	LanB1	Dg	0.0181765	0	LanB1_Dg	LanB1 - (Dg)	Laminin	ECM-receptor	dme04512
GSCs	Early spermatocytes	LanB1	Dg	0.00255507	0	LanB1_Dg	LanB1 - (Dg)	Laminin	ECM-receptor	dme04512
Intermediate cyst cells	Late spermatocytes	LanB1	Dg	9.64853e-05	0	LanB1_Dg	LanB1 - (Dg)	Laminin	ECM-receptor	dme04512
Early cyst cells	Late spermatocytes	LanB1	Dg	0.00945055	0	LanB1_Dg	LanB1 - (Dg)	Laminin	ECM-receptor	dme04512
CySCs	Late spermatocytes	LanB1	Dg	0.0389257	0	LanB1_Dg	LanB1 - (Dg)	Laminin	ECM-receptor	dme04512
Hub cells	Late spermatocytes	LanB1	Dg	0.0177425	0	LanB1_Dg	LanB1 - (Dg)	Laminin	ECM-receptor	dme04512
GSCs	Late spermatocytes	LanB1	Dg	0.00249311	0	LanB1_Dg	LanB1 - (Dg)	Laminin	ECM-receptor	dme04512
Intermediate cyst cells	Early spermatids	LanB1	Dg	7.6329e-05	0	LanB1_Dg	LanB1 - (Dg)	Laminin	ECM-receptor	dme04512
Early cyst cells	Early spermatids	LanB1	Dg	0.00749092	0	LanB1_Dg	LanB1 - (Dg)	Laminin	ECM-receptor	dme04512
CySCs	Early spermatids	LanB1	Dg	0.0310458	0	LanB1_Dg	LanB1 - (Dg)	Laminin	ECM-receptor	dme04512
Hub cells	Early spermatids	LanB1	Dg	0.0140879	0	LanB1_Dg	LanB1 - (Dg)	Laminin	ECM-receptor	dme04512
GSCs	Early spermatids	LanB1	Dg	0.00197328	0	LanB1_Dg	LanB1 - (Dg)	Laminin	ECM-receptor	dme04512
CySCs	Late spermatids	LanB2	Dg	0.00491503	0	LanB2_Dg	LanB2 - (Dg)	Laminin	ECM-receptor	dme04512
Hub cells	Late spermatids	LanB2	Dg	0.00223744	0	LanB2_Dg	LanB2 - (Dg)	Laminin	ECM-receptor	dme04512
CySCs	Late cyst cells	LanB2	Dg	0.000433501	0	LanB2_Dg	LanB2 - (Dg)	Laminin	ECM-receptor	dme04512
Hub cells	Late cyst cells	LanB2	Dg	0.000196857	0	LanB2_Dg	LanB2 - (Dg)	Laminin	ECM-receptor	dme04512
CySCs	Intermediate cyst cells	LanB2	Dg	0.00115057	0	LanB2_Dg	LanB2 - (Dg)	Laminin	ECM-receptor	dme04512
Hub cells	Intermediate cyst cells	LanB2	Dg	0.00052269	0	LanB2_Dg	LanB2 - (Dg)	Laminin	ECM-receptor	dme04512
CySCs	Early cyst cells	LanB2	Dg	0.00109219	0	LanB2_Dg	LanB2 - (Dg)	Laminin	ECM-receptor	dme04512
Hub cells	Early cyst cells	LanB2	Dg	0.000496154	0	LanB2_Dg	LanB2 - (Dg)	Laminin	ECM-receptor	dme04512
CySCs	CySCs	LanB2	Dg	0.00172073	0	LanB2_Dg	LanB2 - (Dg)	Laminin	ECM-receptor	dme04512
Hub cells	CySCs	LanB2	Dg	0.000781951	0	LanB2_Dg	LanB2 - (Dg)	Laminin	ECM-receptor	dme04512
CySCs	Hub cells	LanB2	Dg	0.00604207	0	LanB2_Dg	LanB2 - (Dg)	Laminin	ECM-receptor	dme04512
Hub cells	Hub cells	LanB2	Dg	0.00275219	0	LanB2_Dg	LanB2 - (Dg)	Laminin	ECM-receptor	dme04512
CySCs	GSCs	LanB2	Dg	0.00137857	0	LanB2_Dg	LanB2 - (Dg)	Laminin	ECM-receptor	dme04512
Hub cells	GSCs	LanB2	Dg	0.000626345	0	LanB2_Dg	LanB2 - (Dg)	Laminin	ECM-receptor	dme04512
CySCs	Spermatogonia	LanB2	Dg	0.00149035	0	LanB2_Dg	LanB2 - (Dg)	Laminin	ECM-receptor	dme04512
Hub cells	Spermatogonia	LanB2	Dg	0.000677174	0	LanB2_Dg	LanB2 - (Dg)	Laminin	ECM-receptor	dme04512
CySCs	Early spermatocytes	LanB2	Dg	0.00458029	0	LanB2_Dg	LanB2 - (Dg)	Laminin	ECM-receptor	dme04512
Hub cells	Early spermatocytes	LanB2	Dg	0.00208468	0	LanB2_Dg	LanB2 - (Dg)	Laminin	ECM-receptor	dme04512
CySCs	Late spermatocytes	LanB2	Dg	0.00446945	0	LanB2_Dg	LanB2 - (Dg)	Laminin	ECM-receptor	dme04512
Hub cells	Late spermatocytes	LanB2	Dg	0.0020341	0	LanB2_Dg	LanB2 - (Dg)	Laminin	ECM-receptor	dme04512
CySCs	Early spermatids	LanB2	Dg	0.00353899	0	LanB2_Dg	LanB2 - (Dg)	Laminin	ECM-receptor	dme04512
Hub cells	Early spermatids	LanB2	Dg	0.00160982	0	LanB2_Dg	LanB2 - (Dg)	Laminin	ECM-receptor	dme04512
CySCs	Late spermatids	wb	Dg	0.00496678	0	wb_Dg	wb - (Dg)	Laminin	ECM-receptor	dme04512
Hub cells	Late spermatids	wb	Dg	0.0227523	0	wb_Dg	wb - (Dg)	Laminin	ECM-receptor	dme04512
GSCs	Late spermatids	wb	Dg	0.000349996	0	wb_Dg	wb - (Dg)	Laminin	ECM-receptor	dme04512
CySCs	Late cyst cells	wb	Dg	0.000438086	0	wb_Dg	wb - (Dg)	Laminin	ECM-receptor	dme04512
Hub cells	Late cyst cells	wb	Dg	0.00204007	0	wb_Dg	wb - (Dg)	Laminin	ECM-receptor	dme04512
GSCs	Late cyst cells	wb	Dg	3.07408e-05	0	wb_Dg	wb - (Dg)	Laminin	ECM-receptor	dme04512
CySCs	Intermediate cyst cells	wb	Dg	0.00116273	0	wb_Dg	wb - (Dg)	Laminin	ECM-receptor	dme04512
Hub cells	Intermediate cyst cells	wb	Dg	0.00540028	0	wb_Dg	wb - (Dg)	Laminin	ECM-receptor	dme04512
GSCs	Intermediate cyst cells	wb	Dg	8.16446e-05	0	wb_Dg	wb - (Dg)	Laminin	ECM-receptor	dme04512
CySCs	Early cyst cells	wb	Dg	0.00110374	0	wb_Dg	wb - (Dg)	Laminin	ECM-receptor	dme04512
Hub cells	Early cyst cells	wb	Dg	0.00512739	0	wb_Dg	wb - (Dg)	Laminin	ECM-receptor	dme04512
GSCs	Early cyst cells	wb	Dg	7.74979e-05	0	wb_Dg	wb - (Dg)	Laminin	ECM-receptor	dme04512
CySCs	CySCs	wb	Dg	0.00173891	0	wb_Dg	wb - (Dg)	Laminin	ECM-receptor	dme04512
Hub cells	CySCs	wb	Dg	0.00805938	0	wb_Dg	wb - (Dg)	Laminin	ECM-receptor	dme04512
GSCs	CySCs	wb	Dg	0.000122168	0	wb_Dg	wb - (Dg)	Laminin	ECM-receptor	dme04512
CySCs	Hub cells	wb	Dg	0.00610562	0	wb_Dg	wb - (Dg)	Laminin	ECM-receptor	dme04512
Hub cells	Hub cells	wb	Dg	0.027855	0	wb_Dg	wb - (Dg)	Laminin	ECM-receptor	dme04512
GSCs	Hub cells	wb	Dg	0.000430705	0	wb_Dg	wb - (Dg)	Laminin	ECM-receptor	dme04512
CySCs	GSCs	wb	Dg	0.00139314	0	wb_Dg	wb - (Dg)	Laminin	ECM-receptor	dme04512
Hub cells	GSCs	wb	Dg	0.00646495	0	wb_Dg	wb - (Dg)	Laminin	ECM-receptor	dme04512
GSCs	GSCs	wb	Dg	9.78441e-05	0	wb_Dg	wb - (Dg)	Laminin	ECM-receptor	dme04512
CySCs	Spermatogonia	wb	Dg	0.0015061	0	wb_Dg	wb - (Dg)	Laminin	ECM-receptor	dme04512
Hub cells	Spermatogonia	wb	Dg	0.00698629	0	wb_Dg	wb - (Dg)	Laminin	ECM-receptor	dme04512
GSCs	Spermatogonia	wb	Dg	0.000105789	0	wb_Dg	wb - (Dg)	Laminin	ECM-receptor	dme04512
CySCs	Early spermatocytes	wb	Dg	0.00462854	0	wb_Dg	wb - (Dg)	Laminin	ECM-receptor	dme04512
Hub cells	Early spermatocytes	wb	Dg	0.0212287	0	wb_Dg	wb - (Dg)	Laminin	ECM-receptor	dme04512
GSCs	Early spermatocytes	wb	Dg	0.000326058	0	wb_Dg	wb - (Dg)	Laminin	ECM-receptor	dme04512
CySCs	Late spermatocytes	wb	Dg	0.00451653	0	wb_Dg	wb - (Dg)	Laminin	ECM-receptor	dme04512
Hub cells	Late spermatocytes	wb	Dg	0.0207233	0	wb_Dg	wb - (Dg)	Laminin	ECM-receptor	dme04512
GSCs	Late spermatocytes	wb	Dg	0.000318134	0	wb_Dg	wb - (Dg)	Laminin	ECM-receptor	dme04512
CySCs	Early spermatids	wb	Dg	0.0035763	0	wb_Dg	wb - (Dg)	Laminin	ECM-receptor	dme04512
Hub cells	Early spermatids	wb	Dg	0.0164651	0	wb_Dg	wb - (Dg)	Laminin	ECM-receptor	dme04512
GSCs	Early spermatids	wb	Dg	0.000251686	0	wb_Dg	wb - (Dg)	Laminin	ECM-receptor	dme04512
Late spermatids	CySCs	Tsp	IntegrinA3_B1	0.000131181	0	Tsp_IntegrinA3_B1	Tsp - (IntegrinA3_B1)	THBS	ECM-receptor	dme04512
Hub cells	CySCs	Tsp	IntegrinA3_B1	4.69135e-05	0	Tsp_IntegrinA3_B1	Tsp - (IntegrinA3_B1)	THBS	ECM-receptor	dme04512
Early spermatocytes	CySCs	Tsp	IntegrinA3_B1	0.00192718	0	Tsp_IntegrinA3_B1	Tsp - (IntegrinA3_B1)	THBS	ECM-receptor	dme04512
Late spermatocytes	CySCs	Tsp	IntegrinA3_B1	0.000417595	0	Tsp_IntegrinA3_B1	Tsp - (IntegrinA3_B1)	THBS	ECM-receptor	dme04512
Late spermatids	Hub cells	Tsp	IntegrinA3_B1	0.00106351	0	Tsp_IntegrinA3_B1	Tsp - (IntegrinA3_B1)	THBS	ECM-receptor	dme04512
Hub cells	Hub cells	Tsp	IntegrinA3_B1	0.000380564	0	Tsp_IntegrinA3_B1	Tsp - (IntegrinA3_B1)	THBS	ECM-receptor	dme04512
Early spermatocytes	Hub cells	Tsp	IntegrinA3_B1	0.0154271	0	Tsp_IntegrinA3_B1	Tsp - (IntegrinA3_B1)	THBS	ECM-receptor	dme04512
Late spermatocytes	Hub cells	Tsp	IntegrinA3_B1	0.00337864	0	Tsp_IntegrinA3_B1	Tsp - (IntegrinA3_B1)	THBS	ECM-receptor	dme04512
Late spermatids	Late cyst cells	Tsp	Sdc	0.00141374	0	Tsp_Sdc	Tsp - (Sdc)	THBS	ECM-receptor	dme04512; Flybase
Early spermatocytes	Late cyst cells	Tsp	Sdc	0.0204108	0	Tsp_Sdc	Tsp - (Sdc)	THBS	ECM-receptor	dme04512; Flybase
Late spermatocytes	Late cyst cells	Tsp	Sdc	0.00448786	0	Tsp_Sdc	Tsp - (Sdc)	THBS	ECM-receptor	dme04512; Flybase
Late spermatids	Intermediate cyst cells	Tsp	Sdc	0.00136816	0	Tsp_Sdc	Tsp - (Sdc)	THBS	ECM-receptor	dme04512; Flybase
Early spermatocytes	Intermediate cyst cells	Tsp	Sdc	0.0197649	0	Tsp_Sdc	Tsp - (Sdc)	THBS	ECM-receptor	dme04512; Flybase
Late spermatocytes	Intermediate cyst cells	Tsp	Sdc	0.00434359	0	Tsp_Sdc	Tsp - (Sdc)	THBS	ECM-receptor	dme04512; Flybase
Late spermatids	Early cyst cells	Tsp	Sdc	0.00213083	0	Tsp_Sdc	Tsp - (Sdc)	THBS	ECM-receptor	dme04512; Flybase
Early spermatocytes	Early cyst cells	Tsp	Sdc	0.0304697	0	Tsp_Sdc	Tsp - (Sdc)	THBS	ECM-receptor	dme04512; Flybase
Late spermatocytes	Early cyst cells	Tsp	Sdc	0.00675366	0	Tsp_Sdc	Tsp - (Sdc)	THBS	ECM-receptor	dme04512; Flybase
Late spermatids	CySCs	Tsp	Sdc	0.0015838	0	Tsp_Sdc	Tsp - (Sdc)	THBS	ECM-receptor	dme04512; Flybase
Early spermatocytes	CySCs	Tsp	Sdc	0.0228138	0	Tsp_Sdc	Tsp - (Sdc)	THBS	ECM-receptor	dme04512; Flybase
Late spermatocytes	CySCs	Tsp	Sdc	0.00502582	0	Tsp_Sdc	Tsp - (Sdc)	THBS	ECM-receptor	dme04512; Flybase
Late spermatids	Hub cells	Tsp	Sdc	0.00348536	0	Tsp_Sdc	Tsp - (Sdc)	THBS	ECM-receptor	dme04512; Flybase
Early spermatocytes	Hub cells	Tsp	Sdc	0.0489549	0	Tsp_Sdc	Tsp - (Sdc)	THBS	ECM-receptor	dme04512; Flybase
Late spermatocytes	Hub cells	Tsp	Sdc	0.0110144	0	Tsp_Sdc	Tsp - (Sdc)	THBS	ECM-receptor	dme04512; Flybase
Late spermatids	GSCs	Tsp	Sdc	0.00123709	0	Tsp_Sdc	Tsp - (Sdc)	THBS	ECM-receptor	dme04512; Flybase
Early spermatocytes	GSCs	Tsp	Sdc	0.017903	0	Tsp_Sdc	Tsp - (Sdc)	THBS	ECM-receptor	dme04512; Flybase
Late spermatocytes	GSCs	Tsp	Sdc	0.00392859	0	Tsp_Sdc	Tsp - (Sdc)	THBS	ECM-receptor	dme04512; Flybase
Early spermatocytes	Early spermatocytes	Tsp	Sdc	0.000394121	0.01	Tsp_Sdc	Tsp - (Sdc)	THBS	ECM-receptor	dme04512; Flybase
Late spermatocytes	Early spermatocytes	Tsp	Sdc	8.5298e-05	0.01	Tsp_Sdc	Tsp - (Sdc)	THBS	ECM-receptor	dme04512; Flybase
Hub cells	Late cyst cells	shv	mys	1.90747e-05	0	shv_mys	shv - (mys)	Integrin	ECM-receptor	flybase
GSCs	Late cyst cells	shv	mys	3.36984e-05	0	shv_mys	shv - (mys)	Integrin	ECM-receptor	flybase
Hub cells	Intermediate cyst cells	shv	mys	5.05464e-05	0	shv_mys	shv - (mys)	Integrin	ECM-receptor	flybase
GSCs	Intermediate cyst cells	shv	mys	8.9296e-05	0	shv_mys	shv - (mys)	Integrin	ECM-receptor	flybase
Hub cells	Early cyst cells	shv	mys	5.21747e-05	0	shv_mys	shv - (mys)	Integrin	ECM-receptor	flybase
GSCs	Early cyst cells	shv	mys	9.21724e-05	0	shv_mys	shv - (mys)	Integrin	ECM-receptor	flybase
Hub cells	CySCs	shv	mys	0.00038629	0	shv_mys	shv - (mys)	Integrin	ECM-receptor	flybase
GSCs	CySCs	shv	mys	0.00068225	0	shv_mys	shv - (mys)	Integrin	ECM-receptor	flybase
Hub cells	Hub cells	shv	mys	0.00122004	0	shv_mys	shv - (mys)	Integrin	ECM-receptor	flybase
GSCs	Hub cells	shv	mys	0.0021534	0	shv_mys	shv - (mys)	Integrin	ECM-receptor	flybase
Hub cells	GSCs	shv	mys	0.000246324	0	shv_mys	shv - (mys)	Integrin	ECM-receptor	flybase
GSCs	GSCs	shv	mys	0.000435094	0	shv_mys	shv - (mys)	Integrin	ECM-receptor	flybase
Late cyst cells	Hub cells	spz	Tl	5.70885e-05	0	spz_Tl	spz - (Tl)	Toll	Secreted Signaling	flybase
Intermediate cyst cells	Hub cells	spz	Tl	1.10205e-05	0	spz_Tl	spz - (Tl)	Toll	Secreted Signaling	flybase
Hub cells	Hub cells	spz	Tl	0.000364428	0	spz_Tl	spz - (Tl)	Toll	Secreted Signaling	flybase
Late cyst cells	Hub cells	spz	Toll-7	9.73795e-05	0	spz_Toll-7	spz - (Toll-7)	Toll	Secreted Signaling	flybase
Intermediate cyst cells	Hub cells	spz	Toll-7	1.8799e-05	0	spz_Toll-7	spz - (Toll-7)	Toll	Secreted Signaling	flybase
Hub cells	Hub cells	spz	Toll-7	0.000621493	0	spz_Toll-7	spz - (Toll-7)	Toll	Secreted Signaling	flybase
Late cyst cells	Early cyst cells	spz	Tollo	0.000114754	0	spz_Tollo	spz - (Tollo)	Toll	Secreted Signaling	flybase
Intermediate cyst cells	Early cyst cells	spz	Tollo	2.21535e-05	0	spz_Tollo	spz - (Tollo)	Toll	Secreted Signaling	flybase
Hub cells	Early cyst cells	spz	Tollo	0.000732314	0	spz_Tollo	spz - (Tollo)	Toll	Secreted Signaling	flybase
Late cyst cells	CySCs	spz	Tollo	0.000536065	0	spz_Tollo	spz - (Tollo)	Toll	Secreted Signaling	flybase
Intermediate cyst cells	CySCs	spz	Tollo	0.000103523	0	spz_Tollo	spz - (Tollo)	Toll	Secreted Signaling	flybase
Hub cells	CySCs	spz	Tollo	0.0034132	0	spz_Tollo	spz - (Tollo)	Toll	Secreted Signaling	flybase
Late cyst cells	Hub cells	spz	Tollo	0.00275898	0	spz_Tollo	spz - (Tollo)	Toll	Secreted Signaling	flybase
Intermediate cyst cells	Hub cells	spz	Tollo	0.000533764	0	spz_Tollo	spz - (Tollo)	Toll	Secreted Signaling	flybase
Hub cells	Hub cells	spz	Tollo	0.0173596	0	spz_Tollo	spz - (Tollo)	Toll	Secreted Signaling	flybase
Late cyst cells	CySCs	spz	18w	0.000103804	0	spz_18w	spz - (18w)	Toll	Secreted Signaling	flybase
Intermediate cyst cells	CySCs	spz	18w	2.00393e-05	0	spz_18w	spz - (18w)	Toll	Secreted Signaling	flybase
Hub cells	CySCs	spz	18w	0.000662471	0	spz_18w	spz - (18w)	Toll	Secreted Signaling	flybase
Late cyst cells	Hub cells	spz	18w	0.000192345	0	spz_18w	spz - (18w)	Toll	Secreted Signaling	flybase
Intermediate cyst cells	Hub cells	spz	18w	3.71348e-05	0	spz_18w	spz - (18w)	Toll	Secreted Signaling	flybase
Hub cells	Hub cells	spz	18w	0.00122695	0	spz_18w	spz - (18w)	Toll	Secreted Signaling	flybase
GSCs	CySCs	ETH	EcR_usp	7.58224e-06	0	ETH_EcR_usp	ETH - (EcR_usp)	Other	Secreted Signaling	flybase (unvalidated)
GSCs	Hub cells	ETH	EcR_usp	2.21947e-05	0	ETH_EcR_usp	ETH - (EcR_usp)	Other	Secreted Signaling	flybase (unvalidated)
GSCs	Late spermatids	ETH	MSBP	5.29433e-05	0	ETH_MSBP	ETH - (MSBP)	Other	Secreted Signaling	flybase (unvalidated)
GSCs	Late cyst cells	ETH	MSBP	0.000134657	0	ETH_MSBP	ETH - (MSBP)	Other	Secreted Signaling	flybase (unvalidated)
GSCs	Intermediate cyst cells	ETH	MSBP	0.000160522	0	ETH_MSBP	ETH - (MSBP)	Other	Secreted Signaling	flybase (unvalidated)
GSCs	Early cyst cells	ETH	MSBP	0.000136983	0	ETH_MSBP	ETH - (MSBP)	Other	Secreted Signaling	flybase (unvalidated)
GSCs	CySCs	ETH	MSBP	8.46922e-05	0	ETH_MSBP	ETH - (MSBP)	Other	Secreted Signaling	flybase (unvalidated)
GSCs	Hub cells	ETH	MSBP	0.000265425	0	ETH_MSBP	ETH - (MSBP)	Other	Secreted Signaling	flybase (unvalidated)
GSCs	GSCs	ETH	MSBP	6.08969e-05	0	ETH_MSBP	ETH - (MSBP)	Other	Secreted Signaling	flybase (unvalidated)
GSCs	Spermatogonia	ETH	MSBP	5.39417e-05	0	ETH_MSBP	ETH - (MSBP)	Other	Secreted Signaling	flybase (unvalidated)
GSCs	Early spermatocytes	ETH	MSBP	9.27941e-05	0	ETH_MSBP	ETH - (MSBP)	Other	Secreted Signaling	flybase (unvalidated)
GSCs	Late spermatocytes	ETH	MSBP	3.8802e-05	0	ETH_MSBP	ETH - (MSBP)	Other	Secreted Signaling	flybase (unvalidated)
GSCs	Early spermatids	ETH	MSBP	4.60304e-05	0	ETH_MSBP	ETH - (MSBP)	Other	Secreted Signaling	flybase (unvalidated)
CySCs	Early cyst cells	fog	mthl1	2.6801e-06	0	fog_mthl1	fog - (mthl1)	Other	Secreted Signaling	FlyPhone
Hub cells	Early cyst cells	fog	mthl1	2.24845e-05	0	fog_mthl1	fog - (mthl1)	Other	Secreted Signaling	FlyPhone
CySCs	CySCs	fog	mthl1	2.89801e-05	0	fog_mthl1	fog - (mthl1)	Other	Secreted Signaling	FlyPhone
Hub cells	CySCs	fog	mthl1	0.000243078	0	fog_mthl1	fog - (mthl1)	Other	Secreted Signaling	FlyPhone
CySCs	Hub cells	fog	mthl1	8.37764e-05	0	fog_mthl1	fog - (mthl1)	Other	Secreted Signaling	FlyPhone
Hub cells	Hub cells	fog	mthl1	0.000702414	0	fog_mthl1	fog - (mthl1)	Other	Secreted Signaling	FlyPhone
CySCs	GSCs	fog	mthl1	1.35409e-05	0	fog_mthl1	fog - (mthl1)	Other	Secreted Signaling	FlyPhone
Hub cells	GSCs	fog	mthl1	0.000113591	0	fog_mthl1	fog - (mthl1)	Other	Secreted Signaling	FlyPhone
Intermediate cyst cells	Late cyst cells	Gbp1	mthl10	1.31461e-05	0	Gbp1_mthl10	Gbp1 - (mthl10)	Other	Secreted Signaling	FlyPhone
Early cyst cells	Late cyst cells	Gbp1	mthl10	0.000301796	0	Gbp1_mthl10	Gbp1 - (mthl10)	Other	Secreted Signaling	FlyPhone
CySCs	Late cyst cells	Gbp1	mthl10	0.000415099	0	Gbp1_mthl10	Gbp1 - (mthl10)	Other	Secreted Signaling	FlyPhone
Hub cells	Late cyst cells	Gbp1	mthl10	0.000119072	0	Gbp1_mthl10	Gbp1 - (mthl10)	Other	Secreted Signaling	FlyPhone
Intermediate cyst cells	Intermediate cyst cells	Gbp1	mthl10	1.2052e-05	0	Gbp1_mthl10	Gbp1 - (mthl10)	Other	Secreted Signaling	FlyPhone
Early cyst cells	Intermediate cyst cells	Gbp1	mthl10	0.000276686	0	Gbp1_mthl10	Gbp1 - (mthl10)	Other	Secreted Signaling	FlyPhone
CySCs	Intermediate cyst cells	Gbp1	mthl10	0.000380566	0	Gbp1_mthl10	Gbp1 - (mthl10)	Other	Secreted Signaling	FlyPhone
Hub cells	Intermediate cyst cells	Gbp1	mthl10	0.000109164	0	Gbp1_mthl10	Gbp1 - (mthl10)	Other	Secreted Signaling	FlyPhone
Intermediate cyst cells	Early cyst cells	Gbp1	mthl10	4.29108e-06	0	Gbp1_mthl10	Gbp1 - (mthl10)	Other	Secreted Signaling	FlyPhone
Early cyst cells	Early cyst cells	Gbp1	mthl10	9.85297e-05	0	Gbp1_mthl10	Gbp1 - (mthl10)	Other	Secreted Signaling	FlyPhone
CySCs	Early cyst cells	Gbp1	mthl10	0.000135531	0	Gbp1_mthl10	Gbp1 - (mthl10)	Other	Secreted Signaling	FlyPhone
Hub cells	Early cyst cells	Gbp1	mthl10	3.88697e-05	0	Gbp1_mthl10	Gbp1 - (mthl10)	Other	Secreted Signaling	FlyPhone
Intermediate cyst cells	Hub cells	Gbp1	mthl10	0.000473447	0	Gbp1_mthl10	Gbp1 - (mthl10)	Other	Secreted Signaling	FlyPhone
Early cyst cells	Hub cells	Gbp1	mthl10	0.0107602	0	Gbp1_mthl10	Gbp1 - (mthl10)	Other	Secreted Signaling	FlyPhone
CySCs	Hub cells	Gbp1	mthl10	0.014742	0	Gbp1_mthl10	Gbp1 - (mthl10)	Other	Secreted Signaling	FlyPhone
Hub cells	Hub cells	Gbp1	mthl10	0.00427245	0	Gbp1_mthl10	Gbp1 - (mthl10)	Other	Secreted Signaling	FlyPhone
Early cyst cells	CySCs	Ephrin	Eph	1.92097e-05	0	Ephrin_Eph	Ephrin - (Eph)	Other	Secreted Signaling	FlyPhone
CySCs	CySCs	Ephrin	Eph	0.000934035	0	Ephrin_Eph	Ephrin - (Eph)	Other	Secreted Signaling	FlyPhone
Hub cells	CySCs	Ephrin	Eph	0.00350566	0	Ephrin_Eph	Ephrin - (Eph)	Other	Secreted Signaling	FlyPhone
GSCs	CySCs	Ephrin	Eph	0.00405656	0	Ephrin_Eph	Ephrin - (Eph)	Other	Secreted Signaling	FlyPhone
Early cyst cells	Hub cells	Ephrin	Eph	4.49888e-05	0	Ephrin_Eph	Ephrin - (Eph)	Other	Secreted Signaling	FlyPhone
CySCs	Hub cells	Ephrin	Eph	0.00218481	0	Ephrin_Eph	Ephrin - (Eph)	Other	Secreted Signaling	FlyPhone
Hub cells	Hub cells	Ephrin	Eph	0.00817197	0	Ephrin_Eph	Ephrin - (Eph)	Other	Secreted Signaling	FlyPhone
GSCs	Hub cells	Ephrin	Eph	0.00944922	0	Ephrin_Eph	Ephrin - (Eph)	Other	Secreted Signaling	FlyPhone
Early cyst cells	GSCs	Ephrin	Eph	4.29753e-05	0	Ephrin_Eph	Ephrin - (Eph)	Other	Secreted Signaling	FlyPhone
CySCs	GSCs	Ephrin	Eph	0.00208723	0	Ephrin_Eph	Ephrin - (Eph)	Other	Secreted Signaling	FlyPhone
Hub cells	GSCs	Ephrin	Eph	0.00780907	0	Ephrin_Eph	Ephrin - (Eph)	Other	Secreted Signaling	FlyPhone
GSCs	GSCs	Ephrin	Eph	0.00903012	0	Ephrin_Eph	Ephrin - (Eph)	Other	Secreted Signaling	FlyPhone
Early cyst cells	Early spermatocytes	Ephrin	Eph	2.56956e-06	0	Ephrin_Eph	Ephrin - (Eph)	Other	Secreted Signaling	FlyPhone
CySCs	Early spermatocytes	Ephrin	Eph	0.000125039	0	Ephrin_Eph	Ephrin - (Eph)	Other	Secreted Signaling	FlyPhone
Hub cells	Early spermatocytes	Ephrin	Eph	0.000470351	0	Ephrin_Eph	Ephrin - (Eph)	Other	Secreted Signaling	FlyPhone
GSCs	Early spermatocytes	Ephrin	Eph	0.000544525	0	Ephrin_Eph	Ephrin - (Eph)	Other	Secreted Signaling	FlyPhone
CySCs	Late spermatids	Sema1a	PlexA	0.000192085	0	Sema1a_PlexA	Sema1a - (PlexA)	Other	Secreted Signaling	FlyPhone
Hub cells	Late spermatids	Sema1a	PlexA	0.000428669	0	Sema1a_PlexA	Sema1a - (PlexA)	Other	Secreted Signaling	FlyPhone
GSCs	Late spermatids	Sema1a	PlexA	0.00010077	0	Sema1a_PlexA	Sema1a - (PlexA)	Other	Secreted Signaling	FlyPhone
CySCs	Intermediate cyst cells	Sema1a	PlexA	0.000487668	0	Sema1a_PlexA	Sema1a - (PlexA)	Other	Secreted Signaling	FlyPhone
Hub cells	Intermediate cyst cells	Sema1a	PlexA	0.00108792	0	Sema1a_PlexA	Sema1a - (PlexA)	Other	Secreted Signaling	FlyPhone
GSCs	Intermediate cyst cells	Sema1a	PlexA	0.000255871	0	Sema1a_PlexA	Sema1a - (PlexA)	Other	Secreted Signaling	FlyPhone
CySCs	Early cyst cells	Sema1a	PlexA	0.000178229	0	Sema1a_PlexA	Sema1a - (PlexA)	Other	Secreted Signaling	FlyPhone
Hub cells	Early cyst cells	Sema1a	PlexA	0.000397753	0	Sema1a_PlexA	Sema1a - (PlexA)	Other	Secreted Signaling	FlyPhone
GSCs	Early cyst cells	Sema1a	PlexA	9.34999e-05	0	Sema1a_PlexA	Sema1a - (PlexA)	Other	Secreted Signaling	FlyPhone
CySCs	CySCs	Sema1a	PlexA	0.00342945	0	Sema1a_PlexA	Sema1a - (PlexA)	Other	Secreted Signaling	FlyPhone
Hub cells	CySCs	Sema1a	PlexA	0.00762298	0	Sema1a_PlexA	Sema1a - (PlexA)	Other	Secreted Signaling	FlyPhone
GSCs	CySCs	Sema1a	PlexA	0.0018019	0	Sema1a_PlexA	Sema1a - (PlexA)	Other	Secreted Signaling	FlyPhone
CySCs	Hub cells	Sema1a	PlexA	0.00733006	0	Sema1a_PlexA	Sema1a - (PlexA)	Other	Secreted Signaling	FlyPhone
Hub cells	Hub cells	Sema1a	PlexA	0.0162156	0	Sema1a_PlexA	Sema1a - (PlexA)	Other	Secreted Signaling	FlyPhone
GSCs	Hub cells	Sema1a	PlexA	0.00385852	0	Sema1a_PlexA	Sema1a - (PlexA)	Other	Secreted Signaling	FlyPhone
CySCs	GSCs	Sema1a	PlexA	0.00936217	0	Sema1a_PlexA	Sema1a - (PlexA)	Other	Secreted Signaling	FlyPhone
Hub cells	GSCs	Sema1a	PlexA	0.0206598	0	Sema1a_PlexA	Sema1a - (PlexA)	Other	Secreted Signaling	FlyPhone
GSCs	GSCs	Sema1a	PlexA	0.00493299	0	Sema1a_PlexA	Sema1a - (PlexA)	Other	Secreted Signaling	FlyPhone
CySCs	Spermatogonia	Sema1a	PlexA	8.50721e-05	0	Sema1a_PlexA	Sema1a - (PlexA)	Other	Secreted Signaling	FlyPhone
Hub cells	Spermatogonia	Sema1a	PlexA	0.000189877	0	Sema1a_PlexA	Sema1a - (PlexA)	Other	Secreted Signaling	FlyPhone
GSCs	Spermatogonia	Sema1a	PlexA	4.46274e-05	0	Sema1a_PlexA	Sema1a - (PlexA)	Other	Secreted Signaling	FlyPhone
CySCs	Early spermatocytes	Sema1a	PlexA	0.000709589	0	Sema1a_PlexA	Sema1a - (PlexA)	Other	Secreted Signaling	FlyPhone
Hub cells	Early spermatocytes	Sema1a	PlexA	0.00158255	0	Sema1a_PlexA	Sema1a - (PlexA)	Other	Secreted Signaling	FlyPhone
GSCs	Early spermatocytes	Sema1a	PlexA	0.000372349	0	Sema1a_PlexA	Sema1a - (PlexA)	Other	Secreted Signaling	FlyPhone
Early cyst cells	Late spermatids	Sema2a	PlexA	7.01401e-06	0	Sema2a_PlexA	Sema2a - (PlexA)	Other	Secreted Signaling	FlyPhone
CySCs	Late spermatids	Sema2a	PlexA	0.000259445	0	Sema2a_PlexA	Sema2a - (PlexA)	Other	Secreted Signaling	FlyPhone
Hub cells	Late spermatids	Sema2a	PlexA	0.000216643	0	Sema2a_PlexA	Sema2a - (PlexA)	Other	Secreted Signaling	FlyPhone
GSCs	Late spermatids	Sema2a	PlexA	1.85451e-05	0	Sema2a_PlexA	Sema2a - (PlexA)	Other	Secreted Signaling	FlyPhone
Early cyst cells	Intermediate cyst cells	Sema2a	PlexA	1.78123e-05	0	Sema2a_PlexA	Sema2a - (PlexA)	Other	Secreted Signaling	FlyPhone
CySCs	Intermediate cyst cells	Sema2a	PlexA	0.000658613	0	Sema2a_PlexA	Sema2a - (PlexA)	Other	Secreted Signaling	FlyPhone
Hub cells	Intermediate cyst cells	Sema2a	PlexA	0.000549996	0	Sema2a_PlexA	Sema2a - (PlexA)	Other	Secreted Signaling	FlyPhone
GSCs	Intermediate cyst cells	Sema2a	PlexA	4.70951e-05	0	Sema2a_PlexA	Sema2a - (PlexA)	Other	Secreted Signaling	FlyPhone
Early cyst cells	Early cyst cells	Sema2a	PlexA	6.50796e-06	0	Sema2a_PlexA	Sema2a - (PlexA)	Other	Secreted Signaling	FlyPhone
CySCs	Early cyst cells	Sema2a	PlexA	0.00024073	0	Sema2a_PlexA	Sema2a - (PlexA)	Other	Secreted Signaling	FlyPhone
Hub cells	Early cyst cells	Sema2a	PlexA	0.000201016	0	Sema2a_PlexA	Sema2a - (PlexA)	Other	Secreted Signaling	FlyPhone
GSCs	Early cyst cells	Sema2a	PlexA	1.72071e-05	0	Sema2a_PlexA	Sema2a - (PlexA)	Other	Secreted Signaling	FlyPhone
Early cyst cells	CySCs	Sema2a	PlexA	0.000125619	0	Sema2a_PlexA	Sema2a - (PlexA)	Other	Secreted Signaling	FlyPhone
CySCs	CySCs	Sema2a	PlexA	0.00462682	0	Sema2a_PlexA	Sema2a - (PlexA)	Other	Secreted Signaling	FlyPhone
Hub cells	CySCs	Sema2a	PlexA	0.00386631	0	Sema2a_PlexA	Sema2a - (PlexA)	Other	Secreted Signaling	FlyPhone
GSCs	CySCs	Sema2a	PlexA	0.000332072	0	Sema2a_PlexA	Sema2a - (PlexA)	Other	Secreted Signaling	FlyPhone
Early cyst cells	Hub cells	Sema2a	PlexA	0.000269512	0	Sema2a_PlexA	Sema2a - (PlexA)	Other	Secreted Signaling	FlyPhone
CySCs	Hub cells	Sema2a	PlexA	0.00987581	0	Sema2a_PlexA	Sema2a - (PlexA)	Other	Secreted Signaling	FlyPhone
Hub cells	Hub cells	Sema2a	PlexA	0.00825968	0	Sema2a_PlexA	Sema2a - (PlexA)	Other	Secreted Signaling	FlyPhone
GSCs	Hub cells	Sema2a	PlexA	0.000712283	0	Sema2a_PlexA	Sema2a - (PlexA)	Other	Secreted Signaling	FlyPhone
Early cyst cells	GSCs	Sema2a	PlexA	0.000344909	0	Sema2a_PlexA	Sema2a - (PlexA)	Other	Secreted Signaling	FlyPhone
CySCs	GSCs	Sema2a	PlexA	0.0126047	0	Sema2a_PlexA	Sema2a - (PlexA)	Other	Secreted Signaling	FlyPhone
Hub cells	GSCs	Sema2a	PlexA	0.0105468	0	Sema2a_PlexA	Sema2a - (PlexA)	Other	Secreted Signaling	FlyPhone
GSCs	GSCs	Sema2a	PlexA	0.000911433	0	Sema2a_PlexA	Sema2a - (PlexA)	Other	Secreted Signaling	FlyPhone
Early cyst cells	Spermatogonia	Sema2a	PlexA	3.1061e-06	0	Sema2a_PlexA	Sema2a - (PlexA)	Other	Secreted Signaling	FlyPhone
CySCs	Spermatogonia	Sema2a	PlexA	0.000114909	0	Sema2a_PlexA	Sema2a - (PlexA)	Other	Secreted Signaling	FlyPhone
Hub cells	Spermatogonia	Sema2a	PlexA	9.595e-05	0	Sema2a_PlexA	Sema2a - (PlexA)	Other	Secreted Signaling	FlyPhone
GSCs	Spermatogonia	Sema2a	PlexA	8.21259e-06	0	Sema2a_PlexA	Sema2a - (PlexA)	Other	Secreted Signaling	FlyPhone
Early cyst cells	Early spermatocytes	Sema2a	PlexA	2.59237e-05	0	Sema2a_PlexA	Sema2a - (PlexA)	Other	Secreted Signaling	FlyPhone
CySCs	Early spermatocytes	Sema2a	PlexA	0.00095825	0	Sema2a_PlexA	Sema2a - (PlexA)	Other	Secreted Signaling	FlyPhone
Hub cells	Early spermatocytes	Sema2a	PlexA	0.000800257	0	Sema2a_PlexA	Sema2a - (PlexA)	Other	Secreted Signaling	FlyPhone
GSCs	Early spermatocytes	Sema2a	PlexA	6.85401e-05	0	Sema2a_PlexA	Sema2a - (PlexA)	Other	Secreted Signaling	FlyPhone
Early cyst cells	CySCs	Sema2a	PlexB	3.95714e-05	0	Sema2a_PlexB	Sema2a - (PlexB)	Other	Secreted Signaling	FlyPhone
CySCs	CySCs	Sema2a	PlexB	0.00146201	0	Sema2a_PlexB	Sema2a - (PlexB)	Other	Secreted Signaling	FlyPhone
Hub cells	CySCs	Sema2a	PlexB	0.00122106	0	Sema2a_PlexB	Sema2a - (PlexB)	Other	Secreted Signaling	FlyPhone
GSCs	CySCs	Sema2a	PlexB	0.000104621	0	Sema2a_PlexB	Sema2a - (PlexB)	Other	Secreted Signaling	FlyPhone
Early cyst cells	Hub cells	Sema2a	PlexB	8.64905e-05	0	Sema2a_PlexB	Sema2a - (PlexB)	Other	Secreted Signaling	FlyPhone
CySCs	Hub cells	Sema2a	PlexB	0.00319011	0	Sema2a_PlexB	Sema2a - (PlexB)	Other	Secreted Signaling	FlyPhone
Hub cells	Hub cells	Sema2a	PlexB	0.00266512	0	Sema2a_PlexB	Sema2a - (PlexB)	Other	Secreted Signaling	FlyPhone
GSCs	Hub cells	Sema2a	PlexB	0.000228651	0	Sema2a_PlexB	Sema2a - (PlexB)	Other	Secreted Signaling	FlyPhone
Early cyst cells	GSCs	Sema2a	PlexB	0.000153836	0	Sema2a_PlexB	Sema2a - (PlexB)	Other	Secreted Signaling	FlyPhone
CySCs	GSCs	Sema2a	PlexB	0.0056604	0	Sema2a_PlexB	Sema2a - (PlexB)	Other	Secreted Signaling	FlyPhone
Hub cells	GSCs	Sema2a	PlexB	0.00473081	0	Sema2a_PlexB	Sema2a - (PlexB)	Other	Secreted Signaling	FlyPhone
GSCs	GSCs	Sema2a	PlexB	0.000406645	0	Sema2a_PlexB	Sema2a - (PlexB)	Other	Secreted Signaling	FlyPhone
CySCs	Late spermatids	Sema5c	PlexA	0.00010898	0	Sema5c_PlexA	Sema5c - (PlexA)	Other	Secreted Signaling	FlyPhone
Hub cells	Late spermatids	Sema5c	PlexA	0.000153761	0	Sema5c_PlexA	Sema5c - (PlexA)	Other	Secreted Signaling	FlyPhone
CySCs	Intermediate cyst cells	Sema5c	PlexA	0.000276714	0	Sema5c_PlexA	Sema5c - (PlexA)	Other	Secreted Signaling	FlyPhone
Hub cells	Intermediate cyst cells	Sema5c	PlexA	0.000390392	0	Sema5c_PlexA	Sema5c - (PlexA)	Other	Secreted Signaling	FlyPhone
CySCs	Early cyst cells	Sema5c	PlexA	0.000101118	0	Sema5c_PlexA	Sema5c - (PlexA)	Other	Secreted Signaling	FlyPhone
Hub cells	Early cyst cells	Sema5c	PlexA	0.000142668	0	Sema5c_PlexA	Sema5c - (PlexA)	Other	Secreted Signaling	FlyPhone
CySCs	CySCs	Sema5c	PlexA	0.00194843	0	Sema5c_PlexA	Sema5c - (PlexA)	Other	Secreted Signaling	FlyPhone
Hub cells	CySCs	Sema5c	PlexA	0.00274699	0	Sema5c_PlexA	Sema5c - (PlexA)	Other	Secreted Signaling	FlyPhone
CySCs	Hub cells	Sema5c	PlexA	0.0041716	0	Sema5c_PlexA	Sema5c - (PlexA)	Other	Secreted Signaling	FlyPhone
Hub cells	Hub cells	Sema5c	PlexA	0.00587595	0	Sema5c_PlexA	Sema5c - (PlexA)	Other	Secreted Signaling	FlyPhone
CySCs	GSCs	Sema5c	PlexA	0.0053328	0	Sema5c_PlexA	Sema5c - (PlexA)	Other	Secreted Signaling	FlyPhone
Hub cells	GSCs	Sema5c	PlexA	0.00750798	0	Sema5c_PlexA	Sema5c - (PlexA)	Other	Secreted Signaling	FlyPhone
CySCs	Spermatogonia	Sema5c	PlexA	4.82635e-05	0	Sema5c_PlexA	Sema5c - (PlexA)	Other	Secreted Signaling	FlyPhone
Hub cells	Spermatogonia	Sema5c	PlexA	6.80972e-05	0	Sema5c_PlexA	Sema5c - (PlexA)	Other	Secreted Signaling	FlyPhone
CySCs	Early spermatocytes	Sema5c	PlexA	0.000402676	0	Sema5c_PlexA	Sema5c - (PlexA)	Other	Secreted Signaling	FlyPhone
Hub cells	Early spermatocytes	Sema5c	PlexA	0.000568071	0	Sema5c_PlexA	Sema5c - (PlexA)	Other	Secreted Signaling	FlyPhone
CySCs	CySCs	Sema1a	otk	0.0010778	0	Sema1a_otk	Sema1a - (otk)	Other	Secreted Signaling	FlyPhone
Hub cells	CySCs	Sema1a	otk	0.00240266	0	Sema1a_otk	Sema1a - (otk)	Other	Secreted Signaling	FlyPhone
GSCs	CySCs	Sema1a	otk	0.000565662	0	Sema1a_otk	Sema1a - (otk)	Other	Secreted Signaling	FlyPhone
CySCs	Hub cells	Sema1a	otk	0.00144261	0	Sema1a_otk	Sema1a - (otk)	Other	Secreted Signaling	FlyPhone
Hub cells	Hub cells	Sema1a	otk	0.00321446	0	Sema1a_otk	Sema1a - (otk)	Other	Secreted Signaling	FlyPhone
GSCs	Hub cells	Sema1a	otk	0.000757256	0	Sema1a_otk	Sema1a - (otk)	Other	Secreted Signaling	FlyPhone
Late spermatids	Late spermatids	CadN	CadN	7.3866e-07	0	CadN_CadN	CadN - (CadN)	Other	Secreted Signaling	FlyPhone
CySCs	Late spermatids	CadN	CadN	3.78949e-05	0	CadN_CadN	CadN - (CadN)	Other	Secreted Signaling	FlyPhone
Hub cells	Late spermatids	CadN	CadN	2.67996e-06	0	CadN_CadN	CadN - (CadN)	Other	Secreted Signaling	FlyPhone
Late spermatids	CySCs	CadN	CadN	3.78949e-05	0	CadN_CadN	CadN - (CadN)	Other	Secreted Signaling	FlyPhone
CySCs	CySCs	CadN	CadN	0.00194047	0	CadN_CadN	CadN - (CadN)	Other	Secreted Signaling	FlyPhone
Hub cells	CySCs	CadN	CadN	0.000137475	0	CadN_CadN	CadN - (CadN)	Other	Secreted Signaling	FlyPhone
Late spermatids	Hub cells	CadN	CadN	2.67996e-06	0	CadN_CadN	CadN - (CadN)	Other	Secreted Signaling	FlyPhone
CySCs	Hub cells	CadN	CadN	0.000137475	0	CadN_CadN	CadN - (CadN)	Other	Secreted Signaling	FlyPhone
Hub cells	Hub cells	CadN	CadN	9.72324e-06	0	CadN_CadN	CadN - (CadN)	Other	Secreted Signaling	FlyPhone
Late cyst cells	Late cyst cells	shg	shg	0.000505094	0	shg_shg	shg - (shg)	Other	Secreted Signaling	FlyPhone
Intermediate cyst cells	Late cyst cells	shg	shg	1.02575e-05	0	shg_shg	shg - (shg)	Other	Secreted Signaling	FlyPhone
Early cyst cells	Late cyst cells	shg	shg	0.000816548	0	shg_shg	shg - (shg)	Other	Secreted Signaling	FlyPhone
CySCs	Late cyst cells	shg	shg	0.00468	0	shg_shg	shg - (shg)	Other	Secreted Signaling	FlyPhone
Hub cells	Late cyst cells	shg	shg	0.00336032	0	shg_shg	shg - (shg)	Other	Secreted Signaling	FlyPhone
GSCs	Late cyst cells	shg	shg	0.00108061	0	shg_shg	shg - (shg)	Other	Secreted Signaling	FlyPhone
Late cyst cells	Intermediate cyst cells	shg	shg	1.02575e-05	0	shg_shg	shg - (shg)	Other	Secreted Signaling	FlyPhone
Intermediate cyst cells	Intermediate cyst cells	shg	shg	2.08208e-07	0.01	shg_shg	shg - (shg)	Other	Secreted Signaling	FlyPhone
Early cyst cells	Intermediate cyst cells	shg	shg	1.65876e-05	0	shg_shg	shg - (shg)	Other	Secreted Signaling	FlyPhone
CySCs	Intermediate cyst cells	shg	shg	9.5432e-05	0	shg_shg	shg - (shg)	Other	Secreted Signaling	FlyPhone
Hub cells	Intermediate cyst cells	shg	shg	6.84331e-05	0	shg_shg	shg - (shg)	Other	Secreted Signaling	FlyPhone
GSCs	Intermediate cyst cells	shg	shg	2.19574e-05	0	shg_shg	shg - (shg)	Other	Secreted Signaling	FlyPhone
Late cyst cells	Early cyst cells	shg	shg	0.000816548	0	shg_shg	shg - (shg)	Other	Secreted Signaling	FlyPhone
Intermediate cyst cells	Early cyst cells	shg	shg	1.65876e-05	0	shg_shg	shg - (shg)	Other	Secreted Signaling	FlyPhone
Early cyst cells	Early cyst cells	shg	shg	0.0013198	0	shg_shg	shg - (shg)	Other	Secreted Signaling	FlyPhone
CySCs	Early cyst cells	shg	shg	0.00754636	0	shg_shg	shg - (shg)	Other	Secreted Signaling	FlyPhone
Hub cells	Early cyst cells	shg	shg	0.00542283	0	shg_shg	shg - (shg)	Other	Secreted Signaling	FlyPhone
GSCs	Early cyst cells	shg	shg	0.00174632	0	shg_shg	shg - (shg)	Other	Secreted Signaling	FlyPhone
Late cyst cells	CySCs	shg	shg	0.00468	0	shg_shg	shg - (shg)	Other	Secreted Signaling	FlyPhone
Intermediate cyst cells	CySCs	shg	shg	9.5432e-05	0	shg_shg	shg - (shg)	Other	Secreted Signaling	FlyPhone
Early cyst cells	CySCs	shg	shg	0.00754636	0	shg_shg	shg - (shg)	Other	Secreted Signaling	FlyPhone
CySCs	CySCs	shg	shg	0.0419157	0	shg_shg	shg - (shg)	Other	Secreted Signaling	FlyPhone
Hub cells	CySCs	shg	shg	0.0304172	0	shg_shg	shg - (shg)	Other	Secreted Signaling	FlyPhone
GSCs	CySCs	shg	shg	0.00996504	0	shg_shg	shg - (shg)	Other	Secreted Signaling	FlyPhone
Late cyst cells	Hub cells	shg	shg	0.00336032	0	shg_shg	shg - (shg)	Other	Secreted Signaling	FlyPhone
Intermediate cyst cells	Hub cells	shg	shg	6.84331e-05	0	shg_shg	shg - (shg)	Other	Secreted Signaling	FlyPhone
Early cyst cells	Hub cells	shg	shg	0.00542283	0	shg_shg	shg - (shg)	Other	Secreted Signaling	FlyPhone
CySCs	Hub cells	shg	shg	0.0304172	0	shg_shg	shg - (shg)	Other	Secreted Signaling	FlyPhone
Hub cells	Hub cells	shg	shg	0.0220005	0	shg_shg	shg - (shg)	Other	Secreted Signaling	FlyPhone
GSCs	Hub cells	shg	shg	0.00716581	0	shg_shg	shg - (shg)	Other	Secreted Signaling	FlyPhone
Late cyst cells	GSCs	shg	shg	0.00108061	0	shg_shg	shg - (shg)	Other	Secreted Signaling	FlyPhone
Intermediate cyst cells	GSCs	shg	shg	2.19574e-05	0	shg_shg	shg - (shg)	Other	Secreted Signaling	FlyPhone
Early cyst cells	GSCs	shg	shg	0.00174632	0	shg_shg	shg - (shg)	Other	Secreted Signaling	FlyPhone
CySCs	GSCs	shg	shg	0.00996504	0	shg_shg	shg - (shg)	Other	Secreted Signaling	FlyPhone
Hub cells	GSCs	shg	shg	0.00716581	0	shg_shg	shg - (shg)	Other	Secreted Signaling	FlyPhone
GSCs	GSCs	shg	shg	0.00231035	0	shg_shg	shg - (shg)	Other	Secreted Signaling	FlyPhone
Intermediate cyst cells	CySCs	Wnt2	otk	0.00060832	0	Wnt2_otk	Wnt2 - (otk)	Other	Secreted Signaling	FlyPhone
Early cyst cells	CySCs	Wnt2	otk	0.00143529	0	Wnt2_otk	Wnt2 - (otk)	Other	Secreted Signaling	FlyPhone
CySCs	CySCs	Wnt2	otk	0.00228007	0	Wnt2_otk	Wnt2 - (otk)	Other	Secreted Signaling	FlyPhone
Hub cells	CySCs	Wnt2	otk	0.00351305	0	Wnt2_otk	Wnt2 - (otk)	Other	Secreted Signaling	FlyPhone
Intermediate cyst cells	Hub cells	Wnt2	otk	0.000814351	0	Wnt2_otk	Wnt2 - (otk)	Other	Secreted Signaling	FlyPhone
Early cyst cells	Hub cells	Wnt2	otk	0.00192087	0	Wnt2_otk	Wnt2 - (otk)	Other	Secreted Signaling	FlyPhone
CySCs	Hub cells	Wnt2	otk	0.00305058	0	Wnt2_otk	Wnt2 - (otk)	Other	Secreted Signaling	FlyPhone
Hub cells	Hub cells	Wnt2	otk	0.00469826	0	Wnt2_otk	Wnt2 - (otk)	Other	Secreted Signaling	FlyPhone
Intermediate cyst cells	CySCs	Wnt2	otk2	0.000146896	0	Wnt2_otk2	Wnt2 - (otk2)	Other	Secreted Signaling	FlyPhone
Early cyst cells	CySCs	Wnt2	otk2	0.00034681	0	Wnt2_otk2	Wnt2 - (otk2)	Other	Secreted Signaling	FlyPhone
CySCs	CySCs	Wnt2	otk2	0.000551289	0	Wnt2_otk2	Wnt2 - (otk2)	Other	Secreted Signaling	FlyPhone
Hub cells	CySCs	Wnt2	otk2	0.000850203	0	Wnt2_otk2	Wnt2 - (otk2)	Other	Secreted Signaling	FlyPhone
Intermediate cyst cells	Hub cells	Wnt2	otk2	7.96902e-05	0	Wnt2_otk2	Wnt2 - (otk2)	Other	Secreted Signaling	FlyPhone
Early cyst cells	Hub cells	Wnt2	otk2	0.000188159	0	Wnt2_otk2	Wnt2 - (otk2)	Other	Secreted Signaling	FlyPhone
CySCs	Hub cells	Wnt2	otk2	0.000299126	0	Wnt2_otk2	Wnt2 - (otk2)	Other	Secreted Signaling	FlyPhone
Hub cells	Hub cells	Wnt2	otk2	0.000461377	0	Wnt2_otk2	Wnt2 - (otk2)	Other	Secreted Signaling	FlyPhone
Early cyst cells	CySCs	Wnt4	otk	0.00174562	0	Wnt4_otk	Wnt4 - (otk)	Other	Secreted Signaling	FlyPhone
CySCs	CySCs	Wnt4	otk	0.00595643	0	Wnt4_otk	Wnt4 - (otk)	Other	Secreted Signaling	FlyPhone
Hub cells	CySCs	Wnt4	otk	0.000809485	0	Wnt4_otk	Wnt4 - (otk)	Other	Secreted Signaling	FlyPhone
Early cyst cells	Hub cells	Wnt4	otk	0.00233594	0	Wnt4_otk	Wnt4 - (otk)	Other	Secreted Signaling	FlyPhone
CySCs	Hub cells	Wnt4	otk	0.00795939	0	Wnt4_otk	Wnt4 - (otk)	Other	Secreted Signaling	FlyPhone
Hub cells	Hub cells	Wnt4	otk	0.00108357	0	Wnt4_otk	Wnt4 - (otk)	Other	Secreted Signaling	FlyPhone
Late spermatids	CySCs	hh	boi	0.000113734	0	hh_boi	hh - (boi)	Other	Secreted Signaling	FlyPhone
Late cyst cells	CySCs	hh	boi	3.88062e-05	0	hh_boi	hh - (boi)	Other	Secreted Signaling	FlyPhone
CySCs	CySCs	hh	boi	0.000296382	0	hh_boi	hh - (boi)	Other	Secreted Signaling	FlyPhone
Hub cells	CySCs	hh	boi	0.000172388	0	hh_boi	hh - (boi)	Other	Secreted Signaling	FlyPhone
Early spermatocytes	CySCs	hh	boi	3.13881e-05	0	hh_boi	hh - (boi)	Other	Secreted Signaling	FlyPhone
Early spermatids	CySCs	hh	boi	2.36231e-05	0	hh_boi	hh - (boi)	Other	Secreted Signaling	FlyPhone
Late spermatids	Hub cells	hh	boi	8.21927e-05	0	hh_boi	hh - (boi)	Other	Secreted Signaling	FlyPhone
Late cyst cells	Hub cells	hh	boi	2.80437e-05	0	hh_boi	hh - (boi)	Other	Secreted Signaling	FlyPhone
CySCs	Hub cells	hh	boi	0.000214199	0	hh_boi	hh - (boi)	Other	Secreted Signaling	FlyPhone
Hub cells	Hub cells	hh	boi	0.000124582	0	hh_boi	hh - (boi)	Other	Secreted Signaling	FlyPhone
Early spermatocytes	Hub cells	hh	boi	2.26829e-05	0	hh_boi	hh - (boi)	Other	Secreted Signaling	FlyPhone
Early spermatids	Hub cells	hh	boi	1.70714e-05	0	hh_boi	hh - (boi)	Other	Secreted Signaling	FlyPhone
Late spermatids	GSCs	hh	boi	6.04869e-05	0	hh_boi	hh - (boi)	Other	Secreted Signaling	FlyPhone
Late cyst cells	GSCs	hh	boi	2.06375e-05	0	hh_boi	hh - (boi)	Other	Secreted Signaling	FlyPhone
CySCs	GSCs	hh	boi	0.000157638	0	hh_boi	hh - (boi)	Other	Secreted Signaling	FlyPhone
Hub cells	GSCs	hh	boi	9.16832e-05	0	hh_boi	hh - (boi)	Other	Secreted Signaling	FlyPhone
Early spermatocytes	GSCs	hh	boi	1.66925e-05	0	hh_boi	hh - (boi)	Other	Secreted Signaling	FlyPhone
Early spermatids	GSCs	hh	boi	1.25629e-05	0	hh_boi	hh - (boi)	Other	Secreted Signaling	FlyPhone
Late spermatids	CySCs	hh	ihog	1.00558e-05	0	hh_ihog	hh - (ihog)	Other	Secreted Signaling	FlyPhone
Late cyst cells	CySCs	hh	ihog	3.43084e-06	0	hh_ihog	hh - (ihog)	Other	Secreted Signaling	FlyPhone
CySCs	CySCs	hh	ihog	2.62091e-05	0	hh_ihog	hh - (ihog)	Other	Secreted Signaling	FlyPhone
Hub cells	CySCs	hh	ihog	1.52425e-05	0	hh_ihog	hh - (ihog)	Other	Secreted Signaling	FlyPhone
Early spermatocytes	CySCs	hh	ihog	2.77499e-06	0	hh_ihog	hh - (ihog)	Other	Secreted Signaling	FlyPhone
Early spermatids	CySCs	hh	ihog	2.08848e-06	0	hh_ihog	hh - (ihog)	Other	Secreted Signaling	FlyPhone
Late spermatids	Hub cells	hh	ihog	9.30309e-06	0	hh_ihog	hh - (ihog)	Other	Secreted Signaling	FlyPhone
Late cyst cells	Hub cells	hh	ihog	3.17401e-06	0	hh_ihog	hh - (ihog)	Other	Secreted Signaling	FlyPhone
CySCs	Hub cells	hh	ihog	2.42472e-05	0	hh_ihog	hh - (ihog)	Other	Secreted Signaling	FlyPhone
Hub cells	Hub cells	hh	ihog	1.41015e-05	0	hh_ihog	hh - (ihog)	Other	Secreted Signaling	FlyPhone
Early spermatocytes	Hub cells	hh	ihog	2.56726e-06	0	hh_ihog	hh - (ihog)	Other	Secreted Signaling	FlyPhone
Early spermatids	Hub cells	hh	ihog	1.93214e-06	0	hh_ihog	hh - (ihog)	Other	Secreted Signaling	FlyPhone
Late spermatids	GSCs	hh	ihog	0.000104712	0	hh_ihog	hh - (ihog)	Other	Secreted Signaling	FlyPhone
Late cyst cells	GSCs	hh	ihog	3.57279e-05	0	hh_ihog	hh - (ihog)	Other	Secreted Signaling	FlyPhone
CySCs	GSCs	hh	ihog	0.000272877	0	hh_ihog	hh - (ihog)	Other	Secreted Signaling	FlyPhone
Hub cells	GSCs	hh	ihog	0.000158714	0	hh_ihog	hh - (ihog)	Other	Secreted Signaling	FlyPhone
Early spermatocytes	GSCs	hh	ihog	2.88982e-05	0	hh_ihog	hh - (ihog)	Other	Secreted Signaling	FlyPhone
Early spermatids	GSCs	hh	ihog	2.17492e-05	0	hh_ihog	hh - (ihog)	Other	Secreted Signaling	FlyPhone
Late spermatids	CySCs	Sema2b	PlexB	0.000127692	0	Sema2b_PlexB	Sema2b - (PlexB)	Other	Secreted Signaling	FlyPhone
Early spermatids	CySCs	Sema2b	PlexB	1.05934e-05	0	Sema2b_PlexB	Sema2b - (PlexB)	Other	Secreted Signaling	FlyPhone
Late spermatids	Hub cells	Sema2b	PlexB	0.000279064	0	Sema2b_PlexB	Sema2b - (PlexB)	Other	Secreted Signaling	FlyPhone
Early spermatids	Hub cells	Sema2b	PlexB	2.31546e-05	0	Sema2b_PlexB	Sema2b - (PlexB)	Other	Secreted Signaling	FlyPhone
Late spermatids	GSCs	Sema2b	PlexB	0.000496281	0	Sema2b_PlexB	Sema2b - (PlexB)	Other	Secreted Signaling	FlyPhone
Early spermatids	GSCs	Sema2b	PlexB	4.11858e-05	0	Sema2b_PlexB	Sema2b - (PlexB)	Other	Secreted Signaling	FlyPhone
