# Supplementary material for: Soma-germline communication drives sex maintenance in the Drosophila testis
Source: Natl Sci Rev. 2024 Jun 22;11(8):nwae215. doi: 10.1093/nsr/nwae215 (PMC11342250; doi:10.1093/nsr/nwae215)
Supplement: nwae215_Supplemental_files [file nwae215_supplemental_files.zip › NSR_MS-2024-601.R1 Supplemental_files/Supp.TableS8_Chinmo_binding_sites_information.xlsx]

## Sheet: README
Worksheet	Summary	Columns	Description
Merged WT reproducible peaks	Information of merged reproducible Chinmo binding sites in WT testes	seqnames	Chromosome of binding site
		start	Starting base position of binding site
		end	End base position of binding site
		annotation	Genomic feature of binding site
		geneId	Gene ID of the nearest gene
		transcriptId	Transcript ID of the nearest gene
		distanceToTSS	Distance from the peak to TSS of the nearest gene
		SYMBOL	Symbol of the nearest gene
Merged Mu reproducible peaks	Information of merged reproducible Chinmo binding sites in Mutant testes	seqnames	Chromosome of binding site
		start	Starting base position of binding site
		end	End base position of binding site
		annotation	Genomic feature of binding site
		geneId	Gene ID of the nearest gene
		transcriptId	Transcript ID of the nearest gene
		distanceToTSS	Distance from the peak to TSS of the nearest gene
		SYMBOL	Symbol of the nearest gene
Differential peaks	Information of differential Chinmo binding sites between Mutant and WT testes	seqnames	Chromosome of binding site
		start	Starting base position of binding site
		end	End base position of binding site
		width	Width of binding site
		Conc	Concentration - mean (log) reads across all samples in both groups
		Conc_Mu	Concentration in Mutant testes - mean (log) reads across all samples in Mutant testes
		Conc_WT	Concentration in WT testes - mean (log) reads across all samples in WT testes
		Fold	Fold difference - mean fold difference of binding affinity of Mutant testes over WT testes (Conc_Mu - Conc_WT).
		p.value	P-value - statistic indicating significance of difference
		FDR	Adjusted p-value - p-value subjected to multiple-testing correction
		DBS_type	Type of differential binding site
		geneId	Gene ID of the nearest gene
		annotation	Genomic feature of binding site
		transcriptId	Transcript ID of the nearest gene
		distanceToTSS	Distance from the peak to TSS of the nearest gene
		SYMBOL	Symbol of the nearest gene
		Mu_vs_WT_CySCs_exp_log2_FC	Log2 fold change in expression levels of the nearest gene between Mutant and WT CySCs
		Mu_vs_WT_CySCs_exp_p_val	P-value when comparing expression levels of the nearest gene between Mutant and WT CySCs
		Mu_vs_WT_CySCs_exp_p_val_adj	Adjusted p-value when comparing expression levels of the nearest gene between Mutant and WT CySCs
		Mu_vs_WT_CySCs_exp_gene_type	Type of the nearest gene in terms of differential expression between Mutant and WT CySCs
		Mu_vs_WT_GSCs_exp_log2_FC	Log2 fold change in expression levels of the nearest gene between Mutant and WT GSCs/spermatogonia
		Mu_vs_WT_GSCs_exp_p_val	P-value when comparing expression levels of the nearest gene between Mutant and WT GSCs/spermatogonia
		Mu_vs_WT_GSCs_exp_p_val_adj	Adjusted p-value when comparing expression levels of the nearest gene between Mutant and WT GSCs/spermatogonia
		Mu_vs_WT_GSCs_exp_gene_type	Type of the nearest gene in terms of differential expression between Mutant and WT GSCs/spermatogonia
Chinmo target genes in CySCs	Information about direct targets of Chinmo in CySCs	gene	Direct target gene of Chinmo
		associated_peaks	Associated downregulated Chinmo binding sites between Mutant and WT testes
		Mu_vs_WT_CySCs_exp_log2_FC	Log2 fold change in expression levels of the gene between Mutant and WT CySCs
		Mu_vs_WT_CySCs_exp_p_val	P-value when comparing expression levels of the gene between Mutant and WT CySCs
		Mu_vs_WT_CySCs_exp_p_val_adj	Adjusted p-value when comparing expression levels of the gene between Mutant and WT CySCs
		Mu_vs_WT_CySCs_exp_gene_type	Type of the gene in terms of differential expression between Mutant and WT CySCs

## Sheet: Merged WT reproducible peaks
seqnames	start	end	annotation	geneId	transcriptId	distanceToTSS	SYMBOL
chr2L	270	5007	Promoter (2-3kb)	FBgn0031208	FBtr0300689	-2522	CG11023
chr2L	17969	19026	Promoter (<=1kb)	FBgn0002121	FBtr0078170	0	l(2)gl
chr2L	20665	21736	Promoter (<=1kb)	FBgn0002121	FBtr0078166	0	l(2)gl
chr2L	66548	67391	Promoter (<=1kb)	FBgn0067779	FBtr0306536	0	dbr
chr2L	71850	74026	Promoter (<=1kb)	FBgn0031213	FBtr0078101	0	galectin
chr2L	221792	223158	Promoter (<=1kb)	FBgn0266557	FBtr0078145	0	kis
chr2L	246748	250160	Promoter (<=1kb)	FBgn0265149	FBtr0336987	0	lncRNA:CR44218
chr2L	297447	298450	Promoter (<=1kb)	FBgn0020622	FBtr0331205	0	Pi3K21B
chr2L	849852	851180	Promoter (<=1kb)	FBgn0020304	FBtr0302120	0	drongo
chr2L	1077072	1077853	Promoter (<=1kb)	FBgn0003310	FBtr0077993	0	S
chr2L	1119039	1119789	Promoter (<=1kb)	FBgn0016926	FBtr0332272	-8	Pino
chr2L	1128532	1129630	Promoter (<=1kb)	FBgn0016926	FBtr0077987	0	Pino
chr2L	1571732	1573252	Intron (FBtr0310017/FBgn0261509, intron 2 of 9)	FBgn0031347	FBtr0077917	13903	CG10869
chr2L	1648690	1650130	Promoter (1-2kb)	FBgn0086758	FBtr0077877	-1128	chinmo
chr2L	1650889	1652168	Promoter (<=1kb)	FBgn0086758	FBtr0077877	0	chinmo
chr2L	1656288	1657445	Intron (FBtr0077877/FBgn0086758, intron 2 of 6)	FBgn0086758	FBtr0307047	5030	chinmo
chr2L	1668406	1669617	Promoter (<=1kb)	FBgn0086758	FBtr0303934	559	chinmo
chr2L	1884403	1885092	Promoter (<=1kb)	FBgn0031374	FBtr0113012	0	Wdr62
chr2L	1986482	1988544	Promoter (<=1kb)	FBgn0001125	FBtr0077868	0	Got2
chr2L	2008867	2010987	Promoter (<=1kb)	FBgn0031384	FBtr0301068	0	CG4238
chr2L	2037607	2038583	Promoter (<=1kb)	FBgn0003557	FBtr0339529	0	Su(dx)
chr2L	2130180	2131124	Promoter (<=1kb)	FBgn0004507	FBtr0100485	0	GlyP
chr2L	2161207	2163429	Promoter (<=1kb)	FBgn0000097	FBtr0077851	0	aop
chr2L	2174912	2176888	Promoter (1-2kb)	FBgn0000097	FBtr0077850	1866	aop
chr2L	2177914	2178840	Promoter (<=1kb)	FBgn0000097	FBtr0077850	0	aop
chr2L	2202160	2203418	Promoter (2-3kb)	FBgn0051668	FBtr0307523	2748	CG31668
chr2L	2225962	2227450	Promoter (<=1kb)	FBgn0031403	FBtr0113015	0	CG15387
chr2L	2296766	2297555	Promoter (2-3kb)	FBgn0051949	FBtr0077757	-2548	CG31949
chr2L	2363158	2365597	Promoter (<=1kb)	FBgn0014010	FBtr0077797	0	Rab5
chr2L	2375429	2376556	Promoter (<=1kb)	FBgn0031420	FBtr0331438	0	Atxn7
chr2L	2765637	2766237	Promoter (<=1kb)	FBgn0031457	FBtr0335129	0	CG3077
chr2L	2878232	2879126	Promoter (<=1kb)	FBgn0028970	FBtr0077631	0	betaggt-II
chr2L	2885296	2887144	Promoter (<=1kb)	FBgn0024947	FBtr0077680	0	NTPase
chr2L	2888484	2889380	Promoter (<=1kb)	FBgn0041111	FBtr0290039	200	lilli
chr2L	3158696	3159796	Promoter (<=1kb)	FBgn0011648	FBtr0077616	0	Mad
chr2L	3172579	3173403	Promoter (<=1kb)	FBgn0011984	FBtr0077613	0	tRNA:Ser-AGA-2-4
chr2L	3345649	3346772	Intron (FBtr0089979/FBgn0020445, intron 2 of 8)	FBgn0020445	FBtr0089979	8057	E23
chr2L	3477802	3478740	Promoter (<=1kb)	FBgn0261560	FBtr0077524	0	Thor
chr2L	3802940	3804124	Promoter (<=1kb)	FBgn0021800	FBtr0077497	0	Reph
chr2L	3805793	3806677	Promoter (<=1kb)	FBgn0021800	FBtr0077498	111	Reph
chr2L	4333218	4333847	Promoter (<=1kb)	FBgn0020762	FBtr0077426	-66	Atet
chr2L	4666654	4668216	Distal Intergenic	FBgn0284415	FBtr0452182	-10445	lncRNA:TS6
chr2L	4810186	4812415	Promoter (<=1kb)	FBgn0266835	FBtr0345563	0	lncRNA:CR45297
chr2L	4980953	4982205	Promoter (<=1kb)	FBgn0031664	FBtr0331228	0	CG8892
chr2L	5009164	5010059	Promoter (<=1kb)	FBgn0053113	FBtr0079038	0	Rtnl1
chr2L	5092928	5094013	Promoter (<=1kb)	FBgn0031681	FBtr0079026	0	Pgant5
chr2L	5270471	5271373	Promoter (<=1kb)	FBgn0003716	FBtr0079086	11	tkv
chr2L	5278379	5279222	Promoter (<=1kb)	FBgn0000228	FBtr0079084	0	Bsg25D
chr2L	5292041	5293473	Intron (FBtr0342936/FBgn0016076, intron 1 of 2)	FBgn0016076	FBtr0342936	3097	vri
chr2L	5305228	5305787	Promoter (<=1kb)	FBgn0016076	FBtr0300020	0	vri
chr2L	5306348	5306976	Promoter (<=1kb)	FBgn0016076	FBtr0346579	698	vri
chr2L	5542317	5543172	Promoter (<=1kb)	FBgn0002525	FBtr0346460	0	Lam
chr2L	5546196	5547437	Promoter (<=1kb)	FBgn0031717	FBtr0307060	0	Oscillin
chr2L	5799558	5800657	Promoter (<=1kb)	FBgn0031738	FBtr0301235	0	CG9171
chr2L	5906997	5907740	Promoter (<=1kb)	FBgn0043362	FBtr0079144	0	bchs
chr2L	5943553	5944625	Promoter (<=1kb)	FBgn0001128	FBtr0333228	0	Gpdh1
chr2L	6078826	6079425	Promoter (<=1kb)	FBgn0265999	FBtr0343127	-339	lncRNA:CR44773
chr2L	6082458	6083274	Promoter (<=1kb)	FBgn0266450	FBtr0344437	0	Kr-h1
chr2L	6087846	6089271	Promoter (2-3kb)	FBgn0266445	FBtr0344439	-2141	CG45075
chr2L	6152470	6153573	Promoter (<=1kb)	FBgn0040950	FBtr0079203	501	Muc26B
chr2L	6291729	6292145	Intron (FBtr0344771/FBgn0053531, intron 7 of 16)	FBgn0264543	FBtr0333243	16606	CG43922
chr2L	6323696	6324506	Promoter (<=1kb)	FBgn0265778	FBtr0079249	0	PDZ-GEF
chr2L	6337907	6339644	Promoter (<=1kb)	FBgn0015623	FBtr0079250	0	Cpr
chr2L	6455187	6456507	Promoter (<=1kb)	FBgn0031814	FBtr0339788	0	retm
chr2L	6473380	6473987	Promoter (<=1kb)	FBgn0259749	FBtr0339787	0	mmy
chr2L	6479922	6481723	Promoter (<=1kb)	FBgn0031820	FBtr0344764	0	Daxx
chr2L	6610769	6611487	Promoter (<=1kb)	FBgn0031836	FBtr0079291	0	CG11050
chr2L	6647126	6649593	Promoter (<=1kb)	FBgn0031842	FBtr0303224	0	Tango1
chr2L	6722949	6724402	Promoter (<=1kb)	FBgn0025777	FBtr0329892	0	homer
chr2L	6786675	6787912	Promoter (<=1kb)	FBgn0015776	FBtr0079384	0	nrv1
chr2L	6799919	6800992	Promoter (<=1kb)	FBgn0042189	FBtr0079379	0	CG17376
chr2L	6801353	6802658	Promoter (<=1kb)	FBgn0031859	FBtr0079377	131	CG17377
chr2L	6920468	6921649	Promoter (<=1kb)	FBgn0004838	FBtr0301403	0	Hrb27C
chr2L	7032210	7033501	Promoter (<=1kb)	FBgn0031882	FBtr0079426	0	Rab30
chr2L	7049134	7049855	Promoter (<=1kb)	FBgn0262872	FBtr0306232	0	milt
chr2L	7056175	7057137	Promoter (<=1kb)	FBgn0031885	FBtr0079402	0	Mnn1
chr2L	7188138	7188980	Promoter (<=1kb)	FBgn0031894	FBtr0342654	-70	CG4496
chr2L	7203632	7204349	Promoter (<=1kb)	FBgn0031896	FBtr0079416	0	CG4502
chr2L	7423236	7425124	Promoter (<=1kb)	FBgn0264439	FBtr0332524	0	lncRNA:CR43857
chr2L	7534769	7535804	Intron (FBtr0334848/FBgn0264895, intron 2 of 4)	FBgn0264895	FBtr0334847	-4195	RapGAP1
chr2L	7799628	7800605	Promoter (<=1kb)	FBgn0031950	FBtr0343403	0	Herp
chr2L	7827274	7829170	Promoter (<=1kb)	FBgn0004177	FBtr0343416	0	mts
chr2L	7994086	7994838	Promoter (<=1kb)	FBgn0031969	FBtr0300183	0	pes
chr2L	8030759	8031909	Promoter (<=1kb)	FBgn0044323	FBtr0079539	0	Cka
chr2L	8082883	8084519	Promoter (<=1kb)	FBgn0261822	FBtr0079566	0	Bsg
chr2L	8277196	8278437	Promoter (<=1kb)	FBgn0003502	FBtr0079618	0	Btk29A
chr2L	8403133	8404074	Promoter (<=1kb)	FBgn0001084	FBtr0331992	0	fy
chr2L	8416463	8417227	Promoter (<=1kb)	FBgn0027932	FBtr0340240	720	Akap200
chr2L	8541432	8542381	Promoter (<=1kb)	FBgn0011259	FBtr0303877	0	Sema1a
chr2L	8740041	8741128	Promoter (<=1kb)	FBgn0003209	FBtr0079745	0	raw
chr2L	9176144	9176897	Promoter (<=1kb)	FBgn0041092	FBtr0303870	0	tai
chr2L	9203404	9204072	Intron (FBtr0303871/FBgn0041092, intron 2 of 13)	FBgn0041092	FBtr0303873	27046	tai
chr2L	9698556	9699766	Promoter (<=1kb)	FBgn0000273	FBtr0079851	0	Pka-C1
chr2L	9758033	9759106	Promoter (<=1kb)	FBgn0270924	FBtr0079865	0	zf30C
chr2L	10226317	10227376	Promoter (<=1kb)	FBgn0032196	FBtr0343607	0	CG5708
chr2L	10260161	10261041	Promoter (<=1kb)	FBgn0026379	FBtr0089904	8	Pten
chr2L	10264060	10264379	Promoter (<=1kb)	FBgn0032202	FBtr0089738	0	REPTOR-BP
chr2L	10276540	10278606	Promoter (<=1kb)	FBgn0260749	FBtr0080076	0	Utx
chr2L	10333624	10335286	Promoter (<=1kb)	FBgn0032223	FBtr0333097	0	GATAd
chr2L	10388034	10388863	Promoter (<=1kb)	FBgn0267821	FBtr0332196	0	da
chr2L	10501731	10502511	Intron (FBtr0080035/FBgn0086347, intron 2 of 9)	FBgn0265155	FBtr0337005	-3790	asRNA:CR44224
chr2L	10863005	10864307	Promoter (<=1kb)	FBgn0264351	FBtr0332028	390	lncRNA:CR43807
chr2L	10967386	10968206	Promoter (<=1kb)	FBgn0053129	FBtr0080170	0	CG33129
chr2L	11516500	11517405	Promoter (<=1kb)	FBgn0032363	FBtr0080247	0	Dlg5
chr2L	11540793	11541093	Distal Intergenic	FBgn0263386	FBtr0309073	4648	CG43438
chr2L	11546700	11547916	Promoter (2-3kb)	FBgn0265687	FBtr0340564	2119	lncRNA:CR44494
chr2L	11566351	11567720	Distal Intergenic	FBgn0265688	FBtr0340561	5150	lncRNA:CR44495
chr2L	11806226	11809407	Promoter (<=1kb)	FBgn0020309	FBtr0080262	0	crol
chr2L	12434073	12435181	Promoter (<=1kb)	FBgn0020443	FBtr0080369	0	eRF3
chr2L	12457253	12457909	Promoter (2-3kb)	FBgn0262203	FBtr0304238	2191	mir-967
chr2L	12483030	12484505	Promoter (<=1kb)	FBgn0259176	FBtr0299656	0	bun
chr2L	12529510	12530574	Intron (FBtr0300523/FBgn0259176, intron 5 of 6)	FBgn0259176	FBtr0346622	10328	bun
chr2L	12540027	12540535	Promoter (<=1kb)	FBgn0259176	FBtr0346622	367	bun
chr2L	12544966	12546769	Promoter (<=1kb)	FBgn0259176	FBtr0300523	0	bun
chr2L	12520382	12521529	Intron (FBtr0300523/FBgn0259176, intron 5 of 6)	FBgn0263458	FBtr0309757	12274	snoRNA:CG43051-a
chr2L	12782090	12782563	Distal Intergenic	FBgn0284416	FBtr0452183	-6838	lncRNA:TS9
chr2L	12792051	12793055	Distal Intergenic	FBgn0264366	FBtr0332211	15285	lncRNA:CR43818
chr2L	12861789	12863131	Distal Intergenic	FBgn0266306	FBtr0344035	20272	lncRNA:CR44971
chr2L	12894119	12895451	Distal Intergenic	FBgn0040508	FBtr0080413	-17079	ACXC
chr2L	13060121	13060584	Promoter (<=1kb)	FBgn0262160	FBtr0310277	0	CG9932
chr2L	13191066	13192360	Promoter (<=1kb)	FBgn0032479	FBtr0305555	0	CG16974
chr2L	13210645	13212107	Promoter (<=1kb)	FBgn0032483	FBtr0080487	0	CG15482
chr2L	13219471	13220408	Promoter (<=1kb)	FBgn0032485	FBtr0080484	0	CG9426
chr2L	13244397	13245163	Promoter (<=1kb)	FBgn0003935	FBtr0080451	0	snRNA:U5:34A
chr2L	13449746	13450609	Promoter (<=1kb)	FBgn0032525	FBtr0080518	-249	Hsp60D
chr2L	13455308	13456845	Promoter (<=1kb)	FBgn0261991	FBtr0303820	-652	CG42809
chr2L	13512727	13514935	5' UTR	FBgn0053640	FBtr0332506	-12906	CG33640
chr2L	13525160	13526514	Promoter (1-2kb)	FBgn0053640	FBtr0332506	-1327	CG33640
chr2L	13548604	13550851	Promoter (<=1kb)	FBgn0023407	FBtr0332509	0	B4
chr2L	13563639	13564866	Intron (FBtr0342903/FBgn0259984, intron 3 of 10)	FBgn0259984	FBtr0100660	13500	kuz
chr2L	13903900	13904738	Promoter (<=1kb)	FBgn0019890	FBtr0080562	0	Smg5
chr2L	14021674	14022487	Promoter (<=1kb)	FBgn0266892	FBtr0345759	0	lncRNA:CR45352
chr2L	14355080	14355648	Promoter (<=1kb)	FBgn0015791	FBtr0080626	0	Rab14
chr2L	14490181	14490939	Promoter (<=1kb)	FBgn0005771	FBtr0342913	0	noc
chr2L	14546550	14547338	Promoter (1-2kb)	FBgn0250844	FBtr0343704	1771	CG4218
chr2L	14598617	14599948	Promoter (<=1kb)	FBgn0028910	FBtr0080647	0	tRNA:Pro-AGG-1-4
chr2L	14664157	14665036	Intron (FBtr0301496/FBgn0003016, intron 1 of 11)	FBgn0003016	FBtr0301496	24304	osp
chr2L	14985752	14987175	Intron (FBtr0080676/FBgn0086711, intron 3 of 7)	FBgn0086711	FBtr0080676	10384	mol
chr2L	15271506	15272602	Promoter (<=1kb)	FBgn0261268	FBtr0302156	0	Cul3
chr2L	15653188	15654526	Intron (FBtr0344777/FBgn0028863, intron 4 of 15)	FBgn0264990	FBtr0335468	4948	CG44141
chr2L	15683832	15684289	Promoter (<=1kb)	FBgn0028863	FBtr0344776	-557	CG4587
chr2L	15719560	15720335	Promoter (1-2kb)	FBgn0028863	FBtr0344775	-1288	CG4587
chr2L	15726560	15727341	Downstream (<1kb)	FBgn0010382	FBtr0080777	4443	CycE
chr2L	15826962	15828230	Distal Intergenic	FBgn0265812	FBtr0342642	-4020	lncRNA:CR44601
chr2L	15838527	15839865	Promoter (1-2kb)	FBgn0051822	FBtr0304145	-1083	CR31822
chr2L	15956122	15957430	Promoter (<=1kb)	FBgn0028856	FBtr0300614	-428	CG18063
chr2L	16004093	16006328	Promoter (<=1kb)	FBgn0045827	FBtr0332228	0	CG13245
chr2L	16133883	16135843	Promoter (<=1kb)	FBgn0085197	FBtr0112359	0	CG34168
chr2L	16144726	16146098	Distal Intergenic	FBgn0266165	FBtr0343729	-8522	lncRNA:CR44871
chr2L	16324521	16326028	Promoter (<=1kb)	FBgn0000250	FBtr0080845	0	cact
chr2L	16350116	16352930	Promoter (<=1kb)	FBgn0000307	FBtr0080838	0	chif
chr2L	16485858	16486775	Promoter (<=1kb)	FBgn0005677	FBtr0080875	0	dac
chr2L	16520297	16521865	Promoter (<=1kb)	FBgn0032587	FBtr0301144	-120	CG5953
chr2L	16532942	16533388	Promoter (<=1kb)	FBgn0032587	FBtr0080874	-65	CG5953
chr2L	16526014	16526524	Promoter (1-2kb)	FBgn0263555	FBtr0309684	1967	mir-4943
chr2L	16545460	16545980	Promoter (<=1kb)	FBgn0259735	FBtr0300003	444	mtgo
chr2L	17199243	17200586	Intron (FBtr0080972/FBgn0032629, intron 2 of 6)	FBgn0046888	FBtr0080965	17305	CG31750
chr2L	17273634	17274730	Distal Intergenic	FBgn0267293	FBtr0346578	-5505	lncRNA:CR45729
chr2L	17378044	17379346	Intron (FBtr0080968/FBgn0032633, intron 1 of 6)	FBgn0032633	FBtr0080968	4769	Lrch
chr2L	17383630	17385349	Promoter (<=1kb)	FBgn0020503	FBtr0301442	0	CLIP-190
chr2L	17687686	17688986	Intron (FBtr0081016/FBgn0015609, intron 11 of 21)	FBgn0262876	FBtr0306283	-15695	CG43231
chr2L	17690499	17691900	Intron (FBtr0081016/FBgn0015609, intron 11 of 21)	FBgn0262876	FBtr0306283	-12781	CG43231
chr2L	17727944	17729284	Intron (FBtr0081016/FBgn0015609, intron 2 of 21)	FBgn0015609	FBtr0081016	23062	CadN
chr2L	17820401	17822029	Intron (FBtr0303836/FBgn0262018, intron 2 of 13)	FBgn0262017	FBtr0303837	-7729	CG42830
chr2L	17822818	17824589	Intron (FBtr0303836/FBgn0262018, intron 2 of 13)	FBgn0262017	FBtr0303837	-10146	CG42830
chr2L	17952032	17953373	Promoter (<=1kb)	FBgn0265548	FBtr0340185	-292	lncRNA:CR44398
chr2L	18008309	18010045	Promoter (<=1kb)	FBgn0051740	FBtr0081028	0	CG31740
chr2L	18838997	18839820	Promoter (<=1kb)	FBgn0032717	FBtr0081120	0	CG10600
chr2L	18968250	18969036	Promoter (<=1kb)	FBgn0015772	FBtr0340325	0	Nak
chr2L	19034507	19035357	Promoter (<=1kb)	FBgn0051800	FBtr0081179	0	CG31800
chr2L	19133478	19134038	Promoter (<=1kb)	FBgn0010300	FBtr0081158	0	brat
chr2L	19158089	19159702	Promoter (<=1kb)	FBgn0010300	FBtr0081159	0	brat
chr2L	19134878	19135682	Promoter (<=1kb)	FBgn0086447	FBtr0332577	0	l(2)37Cg
chr2L	19181883	19183595	Promoter (<=1kb)	FBgn0265263	FBtr0332576	0	CG42688
chr2L	19355482	19356902	Intron (FBtr0336820/FBgn0024245, intron 1 of 3)	FBgn0024245	FBtr0336820	6325	dnt
chr2L	19492727	19493520	Promoter (<=1kb)	FBgn0002044	FBtr0081244	0	swm
chr2L	19571538	19573030	Promoter (<=1kb)	FBgn0005672	FBtr0081269	0	spi
chr2L	19662739	19663492	Intron (FBtr0331242/FBgn0000464, intron 6 of 18)	FBgn0266314	FBtr0344044	-20138	lncRNA:CR44979
chr2L	19791196	19792354	Promoter (<=1kb)	FBgn0032821	FBtr0332179	0	CdGAPr
chr2L	20159518	20161501	Distal Intergenic	FBgn0032853	FBtr0081378	-24595	CG10651
chr2L	20199292	20200635	Distal Intergenic	FBgn0259996	FBtr0344577	-47404	lncRNA:CR40341
chr2L	20215289	20217863	Distal Intergenic	FBgn0259996	FBtr0344577	-30176	lncRNA:CR40341
chr2L	20274046	20275092	Distal Intergenic	FBgn0260000	FBtr0081375	-9622	CG17570
chr2L	20281639	20282782	Distal Intergenic	FBgn0040996	FBtr0081351	-11911	CG12617
chr2L	20821750	20824465	Promoter (<=1kb)	FBgn0032889	FBtr0339560	0	CG9331
chr2L	20835687	20836547	Promoter (<=1kb)	FBgn0032891	FBtr0290042	0	Oseg5
chr2L	21041728	21042726	Intron (FBtr0290305/FBgn0250867, intron 1 of 1)	FBgn0250867	FBtr0290305	9257	CG42238
chr2L	21220577	21221798	Promoter (<=1kb)	FBgn0026577	FBtr0331677	0	CG8677
chr2L	21309299	21311183	Promoter (<=1kb)	FBgn0000370	FBtr0081512	0	crc
chr2L	21628848	21630186	Promoter (<=1kb)	FBgn0022893	FBtr0100293	0	Df31
chr2L	21681478	21682186	Promoter (<=1kb)	FBgn0000559	FBtr0332966	0	eEF2
chr2L	21682942	21684003	Promoter (<=1kb)	FBgn0051619	FBtr0085902	-103	nolo
chr2L	21828146	21829039	Promoter (<=1kb)	FBgn0003866	FBtr0085906	0	tsh
chr2L	21899101	21899952	Promoter (<=1kb)	FBgn0032965	FBtr0085950	-812	CG11629
chr2L	22018914	22019704	Promoter (<=1kb)	FBgn0028979	FBtr0335391	0	tio
chr2L	22086846	22087133	Distal Intergenic	FBgn0032971	FBtr0085935	7214	ttm3
chr2L	22103918	22105775	Promoter (<=1kb)	FBgn0040519	FBtr0085944	0	CG15219
chr2L	22682896	22684293	Intron (FBtr0111230/FBgn0058006, intron 6 of 9)	FBgn0264548	FBtr0333244	67502	lncRNA:CR43927
chr2L	23156289	23157281	Distal Intergenic	FBgn0262293	FBtr0304429	-11544	mir-2490
chr2L	23189515	23190160	Distal Intergenic	FBgn0039958	FBtr0300704	-15031	CG12567
chr2L	23234221	23235054	Distal Intergenic	FBgn0267986	FBtr0347583	-4199	lncRNA:CR46253
chr2L	23252748	23254448	Distal Intergenic	FBgn0267986	FBtr0347584	13495	lncRNA:CR46253
chr2L	23268510	23269678	Distal Intergenic	FBgn0267986	FBtr0347584	29257	lncRNA:CR46253
chr2L	23270915	23271725	Distal Intergenic	FBgn0267986	FBtr0347584	31662	lncRNA:CR46253
chr2R	318754	319360	Distal Intergenic	FBgn0267428	FBtr0346766	-7408	DIP-lambda
chr2R	343065	343619	Intron (FBtr0346766/FBgn0267428, intron 1 of 11)	FBgn0267428	FBtr0346766	16297	DIP-lambda
chr2R	552879	553794	Intron (FBtr0346766/FBgn0267428, intron 7 of 11)	FBgn0267428	FBtr0346766	226111	DIP-lambda
chr2R	601918	602335	Intron (FBtr0346766/FBgn0267428, intron 9 of 11)	FBgn0284080	FBtr0452096	-252479	CG40439
chr2R	666101	666934	Intron (FBtr0346766/FBgn0267428, intron 10 of 11)	FBgn0284080	FBtr0452096	-187880	CG40439
chr2R	1254824	1256007	Distal Intergenic	FBgn0058191	FBtr0113827	-8133	CG40191
chr2R	1464737	1465374	Distal Intergenic	FBgn0267861	FBtr0344972	51456	Maf1
chr2R	1471418	1472292	Distal Intergenic	FBgn0267861	FBtr0344972	44538	Maf1
chr2R	1553145	1553851	Distal Intergenic	FBgn0267861	FBtr0301121	-26050	Maf1
chr2R	1588041	1588427	Promoter (2-3kb)	FBgn0039993	FBtr0113761	-2057	CG17691
chr2R	1673940	1674951	Intron (FBtr0302582/FBgn0087011, intron 1 of 6)	FBgn0087011	FBtr0114112	24324	CG41520
chr2R	1910640	1911648	Intron (FBtr0300103/FBgn0263780, intron 10 of 13)	FBgn0085784	FBtr0114236	-103298	CR41379
chr2R	2113068	2113862	Intron (FBtr0300103/FBgn0263780, intron 3 of 13)	FBgn0263780	FBtr0300103	148253	CG17684
chr2R	2117222	2117905	Intron (FBtr0300103/FBgn0263780, intron 3 of 13)	FBgn0263780	FBtr0300103	144210	CG17684
chr2R	2324040	2324930	Distal Intergenic	FBgn0058100	FBtr0302913	-49701	CR40100
chr2R	2330771	2331482	Distal Intergenic	FBgn0058100	FBtr0302913	-43149	CR40100
chr2R	2403961	2404658	Distal Intergenic	FBgn0058100	FBtr0302913	29330	CR40100
chr2R	2442827	2444244	Distal Intergenic	FBgn0058100	FBtr0302913	68196	CR40100
chr2R	2452897	2454769	Distal Intergenic	FBgn0058100	FBtr0302913	78266	CR40100
chr2R	2693853	2694758	Distal Intergenic	FBgn0058263	FBtr0334936	-128468	MFS17
chr2R	2786165	2787662	Intron (FBtr0334937/FBgn0085638, intron 3 of 3)	FBgn0085638	FBtr0334937	58999	CG41378
chr2R	2828612	2829411	Intron (FBtr0334937/FBgn0085638, intron 3 of 3)	FBgn0085638	FBtr0334937	17250	CG41378
chr2R	3046426	3047447	Distal Intergenic	FBgn0260995	FBtr0334939	-19052	dpr21
chr2R	3062749	3063249	Distal Intergenic	FBgn0260995	FBtr0334939	-3250	dpr21
chr2R	3248377	3249456	Distal Intergenic	FBgn0085570	FBtr0302915	-85398	CR41243
chr2R	3279963	3281520	Distal Intergenic	FBgn0085570	FBtr0302915	-53334	CR41243
chr2R	3304397	3304942	Distal Intergenic	FBgn0085570	FBtr0302915	-29912	CR41243
chr2R	3326697	3327616	Distal Intergenic	FBgn0085570	FBtr0302915	-7238	CR41243
chr2R	3332679	3333914	Promoter (<=1kb)	FBgn0085570	FBtr0302915	-940	CR41243
chr2R	3390585	3391892	Distal Intergenic	FBgn0085569	FBtr0301782	-26183	CG41242
chr2R	3506172	3507248	Distal Intergenic	FBgn0085786	FBtr0302232	18799	CR41501
chr2R	3512838	3513163	Distal Intergenic	FBgn0085786	FBtr0302232	12884	CR41501
chr2R	3613073	3613956	Distal Intergenic	FBgn0058461	FBtr0302353	-22653	CR40461
chr2R	3887392	3889092	Distal Intergenic	FBgn0266632	FBtr0344922	-54337	asRNA:CR45139
chr2R	4035139	4036573	Intron (FBtr0113784/FBgn0046706, intron 4 of 4)	FBgn0046706	FBtr0113784	21028	Haspin
chr2R	4098441	4100000	Distal Intergenic	FBgn0262115	FBtr0111298	-30974	CG17683
chr2R	4334380	4335159	Intron (FBtr0345363/FBgn0260798, intron 13 of 14)	FBgn0262117	FBtr0111268	-91446	IntS3
chr2R	4543302	4543786	Promoter (2-3kb)	FBgn0046692	FBtr0308810	-2905	Stlk
chr2R	4648095	4648913	Distal Intergenic	FBgn0040005	FBtr0111291	-22940	CG17883
chr2R	5014886	5015801	Intron (FBtr0336974/FBgn0040849, intron 5 of 7)	FBgn0264914	FBtr0334999	16994	lncRNA:CR44105
chr2R	5220843	5222270	Intron (FBtr0303293/FBgn0053554, intron 4 of 20)	FBgn0053554	FBtr0303293	28752	Nipped-A
chr2R	5381630	5382613	Distal Intergenic	FBgn0261429	FBtr0335261	18377	lncRNA:CR42646
chr2R	5902454	5903296	Intron (FBtr0307307/FBgn0263109, intron 2 of 3)	FBgn0263109	FBtr0307307	8559	CG43366
chr2R	6120350	6121176	Intron (FBtr0302439/FBgn0000546, intron 2 of 5)	FBgn0000546	FBtr0302439	10665	EcR
chr2R	6131561	6132828	Promoter (<=1kb)	FBgn0000546	FBtr0302439	0	EcR
chr2R	6133017	6133688	Promoter (1-2kb)	FBgn0000546	FBtr0086011	-1095	EcR
chr2R	6141336	6142716	Promoter (<=1kb)	FBgn0011891	FBtr0086017	0	tRNA:Lys-CTT-1-1
chr2R	6189963	6190713	Promoter (<=1kb)	FBgn0011934	FBtr0085989	0	tRNA:Asn-GTT-1-8
chr2R	6219974	6221769	Promoter (<=1kb)	FBgn0263144	FBtr0085993	0	bin3
chr2R	6235331	6236352	Exon (FBtr0085992/FBgn0263144, exon 3 of 7)	FBgn0033075	FBtr0085995	-5652	Pld
chr2R	6266879	6267697	Distal Intergenic	FBgn0033075	FBtr0336520	21367	Pld
chr2R	6349415	6351493	Distal Intergenic	FBgn0033075	FBtr0336520	103903	Pld
chr2R	6413477	6414764	Distal Intergenic	FBgn0267744	FBtr0347304	87008	lncRNA:CR46075
chr2R	6452551	6453573	Distal Intergenic	FBgn0267744	FBtr0347304	48199	lncRNA:CR46075
chr2R	6489390	6490472	Distal Intergenic	FBgn0267744	FBtr0347304	11300	lncRNA:CR46075
chr2R	6631507	6633064	Promoter (<=1kb)	FBgn0262736	FBtr0086151	0	Vha16-1
chr2R	6661727	6663719	Promoter (<=1kb)	FBgn0266518	FBtr0336664	0	Dpit47
chr2R	6749216	6749879	Promoter (<=1kb)	FBgn0027066	FBtr0086127	0	Eb1
chr2R	6970827	6971809	Promoter (<=1kb)	FBgn0053558	FBtr0332942	0	mim
chr2R	7144769	7145882	Promoter (1-2kb)	FBgn0024294	FBtr0089041	-1810	Spn43Aa
chr2R	7406721	7407899	Promoter (<=1kb)	FBgn0033166	FBtr0089007	0	Eaf
chr2R	7437159	7438302	Promoter (2-3kb)	FBgn0033169	FBtr0088971	-2404	CG11123
chr2R	7735096	7736059	Promoter (<=1kb)	FBgn0042135	FBtr0088935	0	Gdap2
chr2R	7745269	7746160	Promoter (<=1kb)	FBgn0050497	FBtr0331966	0	CG46385
chr2R	7805951	7807134	Promoter (<=1kb)	FBgn0003317	FBtr0088832	0	sax
chr2R	7971524	7972741	Promoter (<=1kb)	FBgn0027054	FBtr0088859	0	CSN4
chr2R	7988921	7989855	Promoter (<=1kb)	FBgn0033246	FBtr0339124	0	ACC
chr2R	8060615	8061828	Promoter (2-3kb)	FBgn0033252	FBtr0088828	-2064	CG12769
chr2R	8067676	8069104	Promoter (<=1kb)	FBgn0020279	FBtr0088774	0	lig
chr2R	8079195	8080262	Promoter (<=1kb)	FBgn0021814	FBtr0310370	0	Vps28
chr2R	8173851	8174999	Promoter (<=1kb)	FBgn0053087	FBtr0344893	0	LRP1
chr2R	8237117	8238001	Promoter (<=1kb)	FBgn0013726	FBtr0088792	0	pnut
chr2R	8240465	8242446	Promoter (<=1kb)	FBgn0265303	FBtr0339314	0	lncRNA:CR44276
chr2R	8326925	8327797	Promoter (<=1kb)	FBgn0261588	FBtr0302919	0	pdm3
chr2R	8368725	8369998	Promoter (<=1kb)	FBgn0033286	FBtr0088765	40	CG2127
chr2R	8490701	8492204	Promoter (2-3kb)	FBgn0050361	FBtr0273327	2136	mtt
chr2R	8605104	8606124	Intron (FBtr0088692/FBgn0267792, intron 1 of 4)	FBgn0267792	FBtr0339354	4689	rgr
chr2R	8665444	8666606	Promoter (<=1kb)	FBgn0263120	FBtr0100427	0	Acsl
chr2R	8668776	8669135	Promoter (1-2kb)	FBgn0263120	FBtr0100428	-1588	Acsl
chr2R	8723208	8724778	Promoter (<=1kb)	FBgn0005695	FBtr0088710	0	gcl
chr2R	8797609	8798638	Promoter (<=1kb)	FBgn0024189	FBtr0088635	0	sns
chr2R	9284226	9285256	Promoter (<=1kb)	FBgn0020621	FBtr0088601	0	Pkn
chr2R	9408985	9409659	Promoter (<=1kb)	FBgn0016078	FBtr0088553	0	wun
chr2R	9445749	9446791	Promoter (<=1kb)	FBgn0259234	FBtr0299845	0	Camta
chr2R	9481797	9483136	Distal Intergenic	FBgn0004360	FBtr0088512	-11030	Wnt2
chr2R	9552102	9554347	Promoter (<=1kb)	FBgn0262447	FBtr0304458	0	mir-14
chr2R	9564983	9566114	Promoter (<=1kb)	FBgn0266819	FBtr0345574	0	asRNA:CR45281
chr2R	9577474	9579011	Promoter (<=1kb)	FBgn0085436	FBtr0304957	0	Not1
chr2R	9691992	9693742	Promoter (<=1kb)	FBgn0023143	FBtr0088499	0	Uba1
chr2R	9711445	9712747	Promoter (<=1kb)	FBgn0010316	FBtr0088469	0	dap
chr2R	9733346	9733925	Intron (FBtr0299930/FBgn0259678, intron 1 of 8)	FBgn0259678	FBtr0299930	11348	sqa
chr2R	9842063	9842807	Promoter (<=1kb)	FBgn0033453	FBtr0345020	0	Sting
chr2R	9949264	9950165	Intron (FBtr0088447/FBgn0011656, intron 1 of 9)	FBgn0011656	FBtr0330707	-4500	Mef2
chr2R	10048173	10048744	Promoter (<=1kb)	FBgn0033476	FBtr0345630	0	oys
chr2R	10055130	10056558	Promoter (<=1kb)	FBgn0262169	FBtr0088402	-268	magu
chr2R	10100825	10101861	Promoter (<=1kb)	FBgn0004907	FBtr0100182	0	14-3-3zeta
chr2R	10123845	10125081	Promoter (<=1kb)	FBgn0050011	FBtr0089758	0	gem
chr2R	10354766	10356168	Promoter (<=1kb)	FBgn0033512	FBtr0305905	0	CG12902
chr2R	10428659	10430670	Promoter (<=1kb)	FBgn0262114	FBtr0088263	0	RanBPM
chr2R	10437381	10438619	Promoter (<=1kb)	FBgn0001122	FBtr0088264	0	Galphao
chr2R	10475097	10476005	Promoter (<=1kb)	FBgn0261862	FBtr0088308	0	whd
chr2R	10534322	10536296	Promoter (<=1kb)	FBgn0283521	FBtr0089343	0	lola
chr2R	10540484	10543467	Promoter (<=1kb)	FBgn0266628	FBtr0344916	0	asRNA:CR45135
chr2R	10548347	10548775	Promoter (1-2kb)	FBgn0283426	FBtr0445179	-1087	lncRNA:acal
chr2R	10553981	10554414	Distal Intergenic	FBgn0263102	FBtr0088275	-3474	psq
chr2R	10557672	10559854	Promoter (<=1kb)	FBgn0263102	FBtr0088275	0	psq
chr2R	10566286	10567254	Promoter (1-2kb)	FBgn0263102	FBtr0088277	-1688	psq
chr2R	10600674	10602510	Intron (FBtr0088275/FBgn0263102, intron 3 of 9)	FBgn0033538	FBtr0088283	-15152	CG11883
chr2R	10603766	10604296	Intron (FBtr0088275/FBgn0263102, intron 3 of 9)	FBgn0033538	FBtr0088283	-13366	CG11883
chr2R	10813078	10813896	Promoter (<=1kb)	FBgn0033550	FBtr0088251	0	CG12341
chr2R	11196844	11197546	Promoter (<=1kb)	FBgn0003396	FBtr0088099	-730	shn
chr2R	11202382	11204763	Promoter (<=1kb)	FBgn0003396	FBtr0088100	0	shn
chr2R	11289066	11290182	Promoter (<=1kb)	FBgn0033609	FBtr0088178	0	Fbl6
chr2R	11365957	11367608	Promoter (<=1kb)	FBgn0033627	FBtr0088128	0	CG13204
chr2R	11615526	11616460	Promoter (<=1kb)	FBgn0033636	FBtr0088091	0	tou
chr2R	11626027	11626819	Intron (FBtr0300945/FBgn0033638, intron 2 of 7)	FBgn0033638	FBtr0300945	5696	CG9005
chr2R	11632556	11633699	Promoter (<=1kb)	FBgn0033638	FBtr0088089	-41	CG9005
chr2R	11640230	11640957	Promoter (<=1kb)	FBgn0033638	FBtr0306029	0	CG9005
chr2R	11650878	11652728	Promoter (<=1kb)	FBgn0011915	FBtr0088071	0	tRNA:Met-CAT-1-1
chr2R	12027436	12028444	Promoter (<=1kb)	FBgn0259985	FBtr0088024	0	Mppe
chr2R	12085880	12086402	3' UTR	FBgn0033680	FBtr0087981	4604	CG13186
chr2R	12150326	12151275	Promoter (<=1kb)	FBgn0027504	FBtr0088017	0	CG8878
chr2R	12173795	12174624	Promoter (<=1kb)	FBgn0014184	FBtr0088013	0	Oda
chr2R	12334671	12335508	Promoter (<=1kb)	FBgn0033715	FBtr0087899	0	CG8490
chr2R	12502557	12503685	Promoter (1-2kb)	FBgn0045063	FBtr0339637	1023	fdl
chr2R	12528780	12529782	Promoter (<=1kb)	FBgn0011592	FBtr0087821	0	fra
chr2R	12732136	12733064	Intron (FBtr0302644/FBgn0261545, intron 2 of 7)	FBgn0033773	FBtr0087865	19872	Mos
chr2R	12741465	12743185	Intron (FBtr0302644/FBgn0261545, intron 3 of 7)	FBgn0033773	FBtr0087865	9751	Mos
chr2R	12869059	12870199	Promoter (<=1kb)	FBgn0033777	FBtr0087816	0	CG17574
chr2R	12879380	12880712	Promoter (<=1kb)	FBgn0002069	FBtr0087784	0	AspRS
chr2R	12915868	12917570	Promoter (<=1kb)	FBgn0010488	FBtr0087786	0	NAT1
chr2R	12936080	12936957	Promoter (<=1kb)	FBgn0033784	FBtr0087803	0	SCCRO3
chr2R	12979867	12981018	Promoter (<=1kb)	FBgn0005624	FBtr0345375	0	Psc
chr2R	12984697	12985917	Promoter (<=1kb)	FBgn0265427	FBtr0339737	0	lncRNA:CR44339
chr2R	12990786	12991988	Promoter (1-2kb)	FBgn0053798	FBtr0091802	-1909	CG33798
chr2R	12996211	12997441	Promoter (<=1kb)	FBgn0265623	FBtr0330613	0	Su(z)2
chr2R	13223216	13224712	Promoter (<=1kb)	FBgn0011763	FBtr0333149	0	Dp
chr2R	13430218	13432572	Promoter (<=1kb)	FBgn0011881	FBtr0087713	0	tRNA:Ile-AAT-1-3
chr2R	13494442	13495223	Promoter (<=1kb)	FBgn0033844	FBtr0087699	0	bbc
chr2R	13502007	13503054	Promoter (<=1kb)	FBgn0004638	FBtr0087698	0	drk
chr2R	13506339	13507737	Promoter (<=1kb)	FBgn0024556	FBtr0087670	0	mEFTu1
chr2R	13583983	13584815	Intron (FBtr0330617/FBgn0027581, intron 2 of 8)	FBgn0265497	FBtr0339944	5947	lncRNA:CR44366
chr2R	13592803	13593642	Promoter (<=1kb)	FBgn0027581	FBtr0330617	0	CG6191
chr2R	13777803	13780138	Promoter (<=1kb)	FBgn0033868	FBtr0087649	107	S-Lap7
chr2R	13823809	13824886	Promoter (<=1kb)	FBgn0000662	FBtr0087647	0	fl(2)d
chr2R	13925059	13925772	Promoter (<=1kb)	FBgn0013733	FBtr0087618	0	shot
chr2R	13940807	13942525	Promoter (<=1kb)	FBgn0013733	FBtr0087616	0	shot
chr2R	13953529	13954405	Promoter (<=1kb)	FBgn0050481	FBtr0100285	0	mRpL53
chr2R	13957021	13958206	Promoter (<=1kb)	FBgn0262739	FBtr0305592	0	AGO1
chr2R	13990283	13991582	Promoter (<=1kb)	FBgn0002643	FBtr0087596	0	mam
chr2R	13995435	13996206	Intron (FBtr0087596/FBgn0002643, intron 2 of 6)	FBgn0002643	FBtr0087596	4232	mam
chr2R	14008296	14009302	Promoter (<=1kb)	FBgn0002643	FBtr0087597	0	mam
chr2R	14031350	14031782	Promoter (<=1kb)	FBgn0002643	FBtr0087598	0	mam
chr2R	14036755	14038171	5' UTR	FBgn0002643	FBtr0087598	5092	mam
chr2R	14000694	14001184	Intron (FBtr0087596/FBgn0002643, intron 2 of 6)	FBgn0263539	FBtr0309640	4822	mir-4978
chr2R	14140372	14141051	Promoter (<=1kb)	FBgn0040752	FBtr0339764	0	Prosap
chr2R	14173464	14175648	Promoter (<=1kb)	FBgn0000289	FBtr0087526	0	cg
chr2R	14255811	14256680	Promoter (<=1kb)	FBgn0001220	FBtr0339969	0	Hsc70-5
chr2R	14331824	14332800	Promoter (<=1kb)	FBgn0085408	FBtr0290253	0	Shrm
chr2R	14503534	14504695	Promoter (<=1kb)	FBgn0261823	FBtr0087493	0	Asx
chr2R	14664969	14666788	Promoter (<=1kb)	FBgn0033953	FBtr0087481	0	CG12861
chr2R	14964498	14964953	Promoter (<=1kb)	FBgn0033987	FBtr0087411	-731	ckn
chr2R	15227090	15228540	Promoter (<=1kb)	FBgn0265508	FBtr0340009	152	asRNA:CR44370
chr2R	15322179	15323133	Promoter (<=1kb)	FBgn0013750	FBtr0087376	0	Arf51F
chr2R	15380638	15381729	Promoter (<=1kb)	FBgn0000996	FBtr0087387	0	dup
chr2R	15613375	15615013	Promoter (<=1kb)	FBgn0260429	FBtr0300853	0	CG42524
chr2R	15930912	15932080	Promoter (<=1kb)	FBgn0034049	FBtr0087298	0	bdg
chr2R	16102639	16103409	Promoter (<=1kb)	FBgn0014020	FBtr0087211	0	Rho1
chr2R	16124896	16125375	Promoter (<=1kb)	FBgn0086676	FBtr0089593	0	spin
chr2R	16129163	16130577	Intron (FBtr0089593/FBgn0086676, intron 1 of 7)	FBgn0086676	FBtr0089592	4182	spin
chr2R	16150122	16151028	Promoter (<=1kb)	FBgn0034083	FBtr0302084	0	lbk
chr2R	16178624	16180553	Promoter (<=1kb)	FBgn0015754	FBtr0304747	0	Lis-1
chr2R	16186740	16188130	Promoter (<=1kb)	FBgn0034087	FBtr0333169	0	clu
chr2R	16209448	16210501	Promoter (<=1kb)	FBgn0034091	FBtr0087195	0	mrj
chr2R	16298219	16298526	Exon (FBtr0347228/FBgn0267793, exon 1 of 1)	FBgn0034110	FBtr0329958	3819	Atg9
chr2R	16491243	16492380	Promoter (<=1kb)	FBgn0034132	FBtr0087087	143	S-Lap8
chr2R	16534938	16536896	Promoter (<=1kb)	FBgn0259795	FBtr0087092	0	loopin-1
chr2R	16583479	16584153	Promoter (<=1kb)	FBgn0265525	FBtr0340074	-110	asRNA:CR44375
chr2R	16730847	16731561	Promoter (<=1kb)	FBgn0050463	FBtr0087113	0	Pgant9
chr2R	16828874	16829443	Promoter (<=1kb)	FBgn0263659	FBtr0310102	0	lncRNA:CR43650
chr2R	16856152	16857467	Promoter (<=1kb)	FBgn0026533	FBtr0100440	0	Dek
chr2R	17019229	17020527	Promoter (<=1kb)	FBgn0034181	FBtr0087017	0	CG8963
chr2R	17026640	17028574	Promoter (<=1kb)	FBgn0023172	FBtr0086969	0	RhoGEF2
chr2R	17143411	17144055	Promoter (<=1kb)	FBgn0050234	FBtr0087001	0	tRNA:Leu-AAG-1-2
chr2R	17145214	17145978	Promoter (<=1kb)	FBgn0050235	FBtr0086988	0	tRNA:Leu-AAG-1-3
chr2R	17245642	17247643	Promoter (<=1kb)	FBgn0034206	FBtr0086996	0	CG18469
chr2R	17265149	17265821	Promoter (<=1kb)	FBgn0265487	FBtr0086991	0	mbl
chr2R	17391593	17392928	Promoter (<=1kb)	FBgn0011879	FBtr0086908	0	tRNA:Ala-TGC-2-1
chr2R	17420149	17421479	Promoter (<=1kb)	FBgn0022029	FBtr0086912	0	l(2)k01209
chr2R	17444167	17445164	Promoter (<=1kb)	FBgn0027506	FBtr0086958	0	EDTP
chr2R	17451613	17452571	Promoter (<=1kb)	FBgn0028956	FBtr0086955	27	mthl3
chr2R	17457573	17458867	Promoter (<=1kb)	FBgn0028953	FBtr0086921	0	CG14478
chr2R	17489463	17490276	Intron (FBtr0086927/FBgn0050104, intron 1 of 6)	FBgn0262570	FBtr0345650	-3243	CG43110
chr2R	17535268	17536335	Promoter (<=1kb)	FBgn0034237	FBtr0086941	0	eIF3b
chr2R	17547477	17548744	Promoter (<=1kb)	FBgn0034240	FBtr0113090	0	MESR4
chr2R	17592525	17593651	Promoter (<=1kb)	FBgn0029006	FBtr0086833	0	Smurf
chr2R	17682973	17683924	Promoter (<=1kb)	FBgn0016059	FBtr0086891	0	Sema1b
chr2R	17698097	17699009	Promoter (<=1kb)	FBgn0027872	FBtr0086888	0	rdgBbeta
chr2R	17716415	17717914	Promoter (<=1kb)	FBgn0028494	FBtr0086887	0	CG6424
chr2R	17868964	17869661	Promoter (<=1kb)	FBgn0265590	FBtr0340282	0	lncRNA:CR44417
chr2R	17870331	17872114	Promoter (<=1kb)	FBgn0034282	FBtr0086822	0	Mapmodulin
chr2R	18113284	18115125	Downstream (2-3kb)	FBgn0085225	FBtr0112389	3299	CG34196
chr2R	18133863	18134684	Promoter (<=1kb)	FBgn0001222	FBtr0086782	0	Hsf
chr2R	18140620	18142141	Promoter (<=1kb)	FBgn0265297	FBtr0086738	0	pAbp
chr2R	18156507	18158263	Promoter (<=1kb)	FBgn0022238	FBtr0086777	0	lolal
chr2R	18356164	18357880	Promoter (<=1kb)	FBgn0285917	FBtr0301550	0	sbb
chr2R	18411945	18412825	Promoter (<=1kb)	FBgn0027835	FBtr0086679	0	Dp1
chr2R	18440301	18441474	Promoter (<=1kb)	FBgn0261477	FBtr0331958	0	slim
chr2R	18638763	18640046	Promoter (<=1kb)	FBgn0011868	FBtr0086659	0	tRNA:Gly-GCC-1-9
chr2R	18687741	18689278	Promoter (<=1kb)	FBgn0262103	FBtr0304026	0	Sik3
chr2R	18854789	18855874	Promoter (<=1kb)	FBgn0010053	FBtr0086625	0	Jheh1
chr2R	19059409	19060360	Promoter (<=1kb)	FBgn0034416	FBtr0086574	0	CG15109
chr2R	19178432	19179281	Promoter (<=1kb)	FBgn0263395	FBtr0086503	0	hppy
chr2R	19253933	19254403	Promoter (<=1kb)	FBgn0053453	FBtr0340471	-705	CG33453
chr2R	19292555	19293423	Promoter (<=1kb)	FBgn0086358	FBtr0331925	26	Tab2
chr2R	19414148	19415591	Promoter (<=1kb)	FBgn0028981	FBtr0086526	0	tRNA:Ser-CGA-1-4
chr2R	19423387	19425365	Promoter (<=1kb)	FBgn0012051	FBtr0086530	0	CalpA
chr2R	19450361	19451627	Promoter (<=1kb)	FBgn0284243	FBtr0086536	0	betaTub56D
chr2R	19455794	19457115	Promoter (<=1kb)	FBgn0002716	FBtr0086461	0	mei-W68
chr2R	19467215	19468548	Promoter (<=1kb)	FBgn0260934	FBtr0301504	0	par-1
chr2R	19630498	19632061	Promoter (<=1kb)	FBgn0003435	FBtr0310331	0	sm
chr2R	19669100	19669856	Promoter (<=1kb)	FBgn0015949	FBtr0086483	0	hrg
chr2R	19776798	19779638	Distal Intergenic	FBgn0034474	FBtr0086342	4405	Obp56g
chr2R	20000043	20000873	Promoter (<=1kb)	FBgn0050212	FBtr0086326	0	tRNA:Arg-CCT-1-2
chr2R	20106502	20107075	Distal Intergenic	FBgn0004364	FBtr0086309	-4436	18w
chr2R	20110780	20111958	Promoter (<=1kb)	FBgn0004364	FBtr0086309	0	18w
chr2R	20125956	20127382	Distal Intergenic	FBgn0265845	FBtr0342689	9780	lncRNA:CR44634
chr2R	20326894	20327893	Promoter (<=1kb)	FBgn0034504	FBtr0086283	0	CG8929
chr2R	20587225	20588249	Promoter (<=1kb)	FBgn0034523	FBtr0086257	0	Nnf1a
chr2R	20742885	20743966	Intron (FBtr0344877/FBgn0040726, intron 4 of 7)	FBgn0085230	FBtr0112394	-6948	CG34201
chr2R	20884548	20884850	Exon (FBtr0110772/FBgn0015524, exon 6 of 6)	FBgn0034558	FBtr0304717	4618	Cib2
chr2R	20996424	20999291	Promoter (<=1kb)	FBgn0034570	FBtr0332593	0	CG10543
chr2R	21141808	21142275	Promoter (<=1kb)	FBgn0034590	FBtr0342873	0	Magi
chr2R	21159523	21160594	Promoter (<=1kb)	FBgn0050389	FBtr0310423	0	CG30389
chr2R	21161118	21161546	Promoter (<=1kb)	FBgn0011871	FBtr0071630	0	tRNA:Gly-GCC-1-12
chr2R	21474664	21476628	Intron (FBtr0342893/FBgn0010415, intron 2 of 6)	FBgn0010415	FBtr0342893	4548	Sdc
chr2R	21480578	21481831	Promoter (<=1kb)	FBgn0010415	FBtr0342893	0	Sdc
chr2R	21501608	21503102	Promoter (<=1kb)	FBgn0034631	FBtr0071701	0	TAF1C-like
chr2R	21522094	21522906	Promoter (<=1kb)	FBgn0003731	FBtr0071653	0	Egfr
chr2R	21645212	21646784	Promoter (<=1kb)	FBgn0034644	FBtr0071661	0	CG10082
chr2R	21704149	21704902	Promoter (<=1kb)	FBgn0010228	FBtr0071673	0	HmgZ
chr2R	21713212	21714522	Promoter (<=1kb)	FBgn0004362	FBtr0301410	0	HmgD
chr2R	22060529	22061400	Promoter (<=1kb)	FBgn0034684	FBtr0071804	0	CG13501
chr2R	22079914	22080470	Promoter (<=1kb)	FBgn0034691	FBtr0071756	0	Synj
chr2R	22122097	22123029	Promoter (<=1kb)	FBgn0002715	FBtr0071761	0	mei-S332
chr2R	22212556	22213255	Promoter (<=1kb)	FBgn0025186	FBtr0071774	0	ari-2
chr2R	22317331	22318512	Promoter (<=1kb)	FBgn0013272	FBtr0071813	0	Gp150
chr2R	22399393	22400628	Promoter (1-2kb)	FBgn0034724	FBtr0339539	1431	babos
chr2R	22546052	22546929	Promoter (<=1kb)	FBgn0003175	FBtr0112820	0	px
chr2R	22561406	22562146	Promoter (<=1kb)	FBgn0003175	FBtr0331942	0	px
chr2R	22554212	22554926	Intron (FBtr0331942/FBgn0003175, intron 3 of 14)	FBgn0034736	FBtr0071835	4118	gas
chr2R	22569586	22570581	Intron (FBtr0330229/FBgn0260866, intron 1 of 3)	FBgn0034737	FBtr0071836	7279	CG11362
chr2R	22660458	22661273	Promoter (<=1kb)	FBgn0260767	FBtr0301269	0	CG42565
chr2R	22678140	22678674	Distal Intergenic	FBgn0265982	FBtr0343004	-4445	lncRNA:CR44761
chr2R	22685917	22687093	Promoter (1-2kb)	FBgn0020257	FBtr0343014	1894	Ppa
chr2R	22700267	22701084	Promoter (<=1kb)	FBgn0005631	FBtr0343013	0	robo1
chr2R	22911303	22912125	Exon (FBtr0071942/FBgn0034797, exon 5 of 11)	FBgn0050187	FBtr0301927	6665	CG30187
chr2R	22934136	22934809	Promoter (<=1kb)	FBgn0034800	FBtr0303465	-59	CG3788
chr2R	23071587	23073165	Promoter (<=1kb)	FBgn0050201	FBtr0071983	0	tRNA:Ser-TGA-1-1
chr2R	23282502	23284296	Promoter (<=1kb)	FBgn0034840	FBtr0072046	0	CG3124
chr2R	23404110	23404920	Promoter (1-2kb)	FBgn0034859	FBtr0072027	-1801	CG3520
chr2R	23547687	23548505	Promoter (<=1kb)	FBgn0034876	FBtr0072114	0	wmd
chr2R	23551252	23551896	Promoter (<=1kb)	FBgn0010501	FBtr0072062	0	Dcp-1
chr2R	23567054	23567947	Promoter (<=1kb)	FBgn0015903	FBtr0072069	-111	apt
chr2R	23659344	23660345	Promoter (<=1kb)	FBgn0266377	FBtr0344182	0	Pde8
chr2R	23697378	23698523	Promoter (<=1kb)	FBgn0034893	FBtr0072084	0	mRpL43
chr2R	23746297	23746877	Promoter (<=1kb)	FBgn0000562	FBtr0114586	0	egl
chr2R	23839886	23840622	Promoter (<=1kb)	FBgn0086659	FBtr0091917	0	snoRNA:Psi18S-176
chr2R	23864711	23865633	Promoter (<=1kb)	FBgn0025335	FBtr0343276	0	Cpes
chr2R	23872104	23873007	Promoter (1-2kb)	FBgn0011236	FBtr0072129	1831	ken
chr2R	23977927	23979721	Promoter (<=1kb)	FBgn0005612	FBtr0343282	0	Sox14
chr2R	24028462	24029272	Promoter (<=1kb)	FBgn0061198	FBtr0343346	0	HSPC300
chr2R	24045292	24047389	Promoter (<=1kb)	FBgn0011726	FBtr0072188	0	tsr
chr2R	24057215	24058534	Promoter (<=1kb)	FBgn0285952	FBtr0072172	0	eEF5
chr2R	24086363	24086960	Promoter (<=1kb)	FBgn0086129	FBtr0307174	0	snama
chr2R	24147300	24148069	Promoter (<=1kb)	FBgn0019643	FBtr0072255	377	AANAT1
chr2R	24401905	24403223	Promoter (<=1kb)	FBgn0002787	FBtr0072290	0	Rpn8
chr2R	24514607	24515384	Promoter (<=1kb)	FBgn0284252	FBtr0072348	0	Letm1
chr2R	24599454	24600301	Promoter (<=1kb)	FBgn0035032	FBtr0072340	0	ATPsynF
chr2R	24764524	24765036	Promoter (1-2kb)	FBgn0035059	FBtr0300130	1357	CG3894
chr2R	24969283	24970040	Promoter (<=1kb)	FBgn0035088	FBtr0343504	0	CG3776
chr2R	25010742	25012371	Promoter (<=1kb)	FBgn0004055	FBtr0072397	0	uzip
chr2R	25075982	25077530	Promoter (<=1kb)	FBgn0050198	FBtr0072445	0	tRNA:Ala-CGC-1-1
chr2R	25129464	25130758	Promoter (<=1kb)	FBgn0050430	FBtr0343513	5	CG30430
chr2R	25182927	25183235	Downstream (<1kb)	FBgn0035094	FBtr0333173	5573	CG9380
chr3L	40060	40704	Distal Intergenic	FBgn0262679	FBtr0305596	14047	CG43149
chr3L	131023	132557	Promoter (<=1kb)	FBgn0020386	FBtr0072465	0	Pdk1
chr3L	199159	199865	Promoter (<=1kb)	FBgn0035106	FBtr0072532	0	rno
chr3L	223113	225288	Promoter (<=1kb)	FBgn0053229	FBtr0345592	0	CG33229
chr3L	245943	246969	Promoter (<=1kb)	FBgn0000541	FBtr0072521	0	E(bx)
chr3L	270958	271894	Promoter (<=1kb)	FBgn0029002	FBtr0332839	0	miple2
chr3L	319238	320055	Promoter (<=1kb)	FBgn0004373	FBtr0072516	0	fwd
chr3L	346747	348216	Promoter (<=1kb)	FBgn0023000	FBtr0072570	0	mth
chr3L	505807	506287	Exon (FBtr0110818/FBgn0001316, exon 4 of 18)	FBgn0267664	FBtr0347133	-3010	lncRNA:CR46002
chr3L	539465	540939	Promoter (<=1kb)	FBgn0001316	FBtr0110818	0	klar
chr3L	542674	543471	Promoter (<=1kb)	FBgn0035141	FBtr0072564	0	Cypl
chr3L	616068	616977	Promoter (<=1kb)	FBgn0261636	FBtr0344638	0	lncRNA:CR42719
chr3L	628021	629097	Promoter (<=1kb)	FBgn0263039	FBtr0306918	0	lncRNA:CR43334
chr3L	639562	640915	Promoter (<=1kb)	FBgn0263039	FBtr0333724	0	lncRNA:CR43334
chr3L	681904	682591	Promoter (<=1kb)	FBgn0035152	FBtr0333379	0	CG3386
chr3L	685012	685743	Promoter (<=1kb)	FBgn0035153	FBtr0072610	0	ebd1
chr3L	748700	749410	Promoter (<=1kb)	FBgn0000575	FBtr0072578	0	emc
chr3L	771249	772185	Promoter (<=1kb)	FBgn0052481	FBtr0072580	886	tRNA:Ile-TAT-1-2
chr3L	1034185	1035188	Promoter (<=1kb)	FBgn0024277	FBtr0072644	0	trio
chr3L	1047688	1048152	Intron (FBtr0072642/FBgn0004870, intron 1 of 3)	FBgn0035181	FBtr0072622	12503	CG9205
chr3L	1100769	1101454	Promoter (<=1kb)	FBgn0004870	FBtr0072642	0	bab1
chr3L	1178108	1178675	Promoter (<=1kb)	FBgn0025525	FBtr0333271	-832	bab2
chr3L	1334575	1336425	Promoter (<=1kb)	FBgn0010786	FBtr0072679	0	l(3)02640
chr3L	1349514	1351115	Promoter (<=1kb)	FBgn0267487	FBtr0072717	0	Ptp61F
chr3L	1379810	1380835	Promoter (<=1kb)	FBgn0052328	FBtr0072683	0	tRNA:Glu-CTC-3-2
chr3L	1397599	1398563	Promoter (<=1kb)	FBgn0011851	FBtr0072685	0	tRNA:Glu-CTC-3-4
chr3L	1516867	1518077	Promoter (<=1kb)	FBgn0011204	FBtr0072706	0	cue
chr3L	1545580	1547108	Promoter (<=1kb)	FBgn0041342	FBtr0072738	0	Pcyt1
chr3L	1586323	1587000	Promoter (<=1kb)	FBgn0035237	FBtr0347066	0	CG13917
chr3L	1861325	1862263	Promoter (<=1kb)	FBgn0004636	FBtr0332671	0	Rap1
chr3L	2489872	2490492	Promoter (<=1kb)	FBgn0035346	FBtr0072923	0	CG1146
chr3L	2502561	2503123	Promoter (<=1kb)	FBgn0035348	FBtr0072965	0	CG16758
chr3L	2586042	2586530	Promoter (<=1kb)	FBgn0010909	FBtr0333362	0	msn
chr3L	2589236	2591322	Promoter (<=1kb)	FBgn0016794	FBtr0072926	0	dos
chr3L	2631519	2632729	Promoter (<=1kb)	FBgn0035357	FBtr0072931	0	MEP-1
chr3L	2634958	2636338	Promoter (<=1kb)	FBgn0035357	FBtr0072934	0	MEP-1
chr3L	2765751	2767164	Promoter (<=1kb)	FBgn0035370	FBtr0072969	0	Non2
chr3L	3035090	3035802	Promoter (<=1kb)	FBgn0035388	FBtr0072981	0	CG2162
chr3L	3059935	3060971	Intron (FBtr0073004/FBgn0266918, intron 1 of 7)	FBgn0035393	FBtr0072990	4856	CG16753
chr3L	3069586	3071378	Promoter (<=1kb)	FBgn0035397	FBtr0072991	0	CG11486
chr3L	3095706	3097536	Promoter (<=1kb)	FBgn0052272	FBtr0073125	0	tRNA:Lys-CTT-1-13
chr3L	3127412	3128129	Promoter (<=1kb)	FBgn0026189	FBtr0306258	0	prominin-like
chr3L	3192693	3193968	Promoter (<=1kb)	FBgn0001233	FBtr0332873	0	Hsp83
chr3L	3224893	3226630	Promoter (<=1kb)	FBgn0035424	FBtr0073046	0	Larp4B
chr3L	3249094	3249581	Promoter (<=1kb)	FBgn0263617	FBtr0309982	0	lncRNA:CR43626
chr3L	3303385	3304248	Promoter (<=1kb)	FBgn0035432	FBtr0073054	0	ZnT63C
chr3L	3373819	3374464	Promoter (<=1kb)	FBgn0027616	FBtr0073078	0	Ythdc1
chr3L	3515531	3516048	Promoter (<=1kb)	FBgn0005640	FBtr0073131	0	Eip63E
chr3L	3604868	3606381	Intron (FBtr0073131/FBgn0005640, intron 10 of 10)	FBgn0035452	FBtr0273204	-5811	CG10359
chr3L	3810668	3811418	Promoter (<=1kb)	FBgn0035464	FBtr0073149	0	PIG-B
chr3L	3818617	3819326	Promoter (<=1kb)	FBgn0004875	FBtr0073152	0	enc
chr3L	4045655	4047550	Promoter (<=1kb)	FBgn0035490	FBtr0073203	0	CG1136
chr3L	4101476	4102959	Promoter (<=1kb)	FBgn0035497	FBtr0073273	0	CG14995
chr3L	4108184	4109067	Promoter (<=1kb)	FBgn0028484	FBtr0073211	0	Ack
chr3L	4363505	4364519	Promoter (<=1kb)	FBgn0035533	FBtr0306534	0	Cip4
chr3L	4541702	4543198	Promoter (<=1kb)	FBgn0035558	FBtr0304987	0	CG11357
chr3L	4625489	4627207	Promoter (<=1kb)	FBgn0015805	FBtr0073317	0	HDAC1
chr3L	5299358	5300661	Distal Intergenic	FBgn0267305	FBtr0346561	15790	lncRNA:CR45741
chr3L	5305914	5306553	Distal Intergenic	FBgn0267305	FBtr0346561	9898	lncRNA:CR45741
chr3L	5751426	5753464	Promoter (<=1kb)	FBgn0016756	FBtr0077095	0	Usp47
chr3L	5769334	5771352	Promoter (<=1kb)	FBgn0260936	FBtr0077101	0	scny
chr3L	5810634	5811186	Promoter (<=1kb)	FBgn0035639	FBtr0077112	0	kri
chr3L	6215940	6217159	Promoter (<=1kb)	FBgn0002526	FBtr0077014	863	LanA
chr3L	6495279	6496834	Promoter (<=1kb)	FBgn0020251	FBtr0076968	0	sfl
chr3L	6550182	6551029	Promoter (<=1kb)	FBgn0042185	FBtr0307510	0	MCU
chr3L	6964091	6964843	Promoter (<=1kb)	FBgn0261445	FBtr0076938	0	sgl
chr3L	6979473	6980191	Promoter (<=1kb)	FBgn0001104	FBtr0076934	0	Galphai
chr3L	7360171	7361188	Promoter (<=1kb)	FBgn0035770	FBtr0273398	0	pst
chr3L	7368453	7369066	Promoter (<=1kb)	FBgn0035772	FBtr0302547	194	Sh3beta
chr3L	7498968	7500330	Promoter (<=1kb)	FBgn0035791	FBtr0332145	-137	CG8539
chr3L	7501297	7503103	Promoter (2-3kb)	FBgn0035791	FBtr0332145	-2466	CG8539
chr3L	7528303	7529613	Promoter (<=1kb)	FBgn0028582	FBtr0076794	0	lqf
chr3L	7804737	7805691	Promoter (<=1kb)	FBgn0052369	FBtr0076783	-62	CG32369
chr3L	7835185	7835876	Promoter (2-3kb)	FBgn0016694	FBtr0300500	-2112	Pdp1
chr3L	7854773	7856496	Promoter (<=1kb)	FBgn0016694	FBtr0306535	0	Pdp1
chr3L	7866996	7867649	Promoter (<=1kb)	FBgn0016694	FBtr0076775	0	Pdp1
chr3L	8059686	8060956	Promoter (<=1kb)	FBgn0052358	FBtr0076744	0	tRNA:Leu-CAG-1-2
chr3L	8065383	8066564	Promoter (<=1kb)	FBgn0052361	FBtr0076741	0	tRNA:Leu-CAG-1-5
chr3L	8115869	8116672	Promoter (<=1kb)	FBgn0026252	FBtr0076685	0	msk
chr3L	8186014	8187582	Promoter (<=1kb)	FBgn0035849	FBtr0076724	0	ERR
chr3L	8299409	8300089	Promoter (<=1kb)	FBgn0035866	FBtr0076715	0	Arl5
chr3L	8314933	8315604	Promoter (<=1kb)	FBgn0035872	FBtr0076710	0	Cpsf6
chr3L	8424905	8425733	Promoter (<=1kb)	FBgn0020224	FBtr0076614	0	Cbl
chr3L	8441831	8442573	Promoter (<=1kb)	FBgn0263352	FBtr0308954	0	Unr
chr3L	8449457	8450370	Promoter (<=1kb)	FBgn0010825	FBtr0076619	0	Gug
chr3L	8549132	8550139	Promoter (2-3kb)	FBgn0260442	FBtr0333109	2457	rhea
chr3L	8617248	8620237	Promoter (<=1kb)	FBgn0052351	FBtr0076639	0	S-Lap2
chr3L	8675029	8675950	Promoter (<=1kb)	FBgn0001168	FBtr0100153	0	h
chr3L	8720920	8721680	Promoter (<=1kb)	FBgn0035923	FBtr0333887	0	CG6511
chr3L	9057617	9058392	Promoter (<=1kb)	FBgn0000116	FBtr0076545	-36	Argk
chr3L	9064353	9066023	Promoter (<=1kb)	FBgn0000116	FBtr0076543	4	Argk
chr3L	9072122	9073117	Promoter (<=1kb)	FBgn0035959	FBtr0345351	0	CG4911
chr3L	9077086	9077660	Promoter (2-3kb)	FBgn0023479	FBtr0344981	2443	teq
chr3L	9083962	9084309	Intron (FBtr0076525/FBgn0023479, intron 2 of 8)	FBgn0043806	FBtr0076529	-8744	CG32032
chr3L	9164793	9166128	Intron (FBtr0076536/FBgn0004244, intron 4 of 9)	FBgn0004244	FBtr0076534	11414	Rdl
chr3L	9398651	9399346	Promoter (<=1kb)	FBgn0035983	FBtr0309506	0	CG4080
chr3L	9401003	9402482	Promoter (<=1kb)	FBgn0015218	FBtr0076493	0	eIF4E1
chr3L	9415681	9417374	Promoter (<=1kb)	FBgn0035988	FBtr0076485	14	CG3982
chr3L	9429832	9430691	Promoter (<=1kb)	FBgn0040305	FBtr0076459	0	MTF-1
chr3L	9446787	9447439	Promoter (<=1kb)	FBgn0035995	FBtr0076461	0	CG3529
chr3L	9455603	9456314	Promoter (<=1kb)	FBgn0035997	FBtr0345600	0	phol
chr3L	9476847	9477549	Promoter (<=1kb)	FBgn0011327	FBtr0076472	0	Uch-L5
chr3L	9509086	9509844	Promoter (<=1kb)	FBgn0036008	FBtr0076426	0	CG3408
chr3L	9511052	9511975	Promoter (<=1kb)	FBgn0010408	FBtr0342577	0	RpS9
chr3L	9526931	9527915	Promoter (1-2kb)	FBgn0036009	FBtr0076375	-1152	Or67a
chr3L	9554027	9554727	Intron (FBtr0302709/FBgn0261555, intron 2 of 9)	FBgn0261555	FBtr0302711	6807	CG42673
chr3L	9677890	9679199	Promoter (<=1kb)	FBgn0016081	FBtr0076417	0	fry
chr3L	9713632	9714802	Promoter (<=1kb)	FBgn0040475	FBtr0076413	0	SH3PX1
chr3L	9853758	9856146	Promoter (<=1kb)	FBgn0004390	FBtr0076368	0	RasGAP1
chr3L	10415459	10416145	Promoter (2-3kb)	FBgn0036082	FBtr0076282	2641	CG12362
chr3L	10466145	10467131	Promoter (<=1kb)	FBgn0045770	FBtr0334098	0	S-Lap3
chr3L	10490939	10493204	Promoter (<=1kb)	FBgn0052064	FBtr0076288	78	S-Lap4
chr3L	10664656	10666501	Promoter (<=1kb)	FBgn0010762	FBtr0076262	0	simj
chr3L	10736797	10737702	Distal Intergenic	FBgn0262890	FBtr0306304	-34223	CG43245
chr3L	10738496	10740265	Distal Intergenic	FBgn0262890	FBtr0306304	-31660	CG43245
chr3L	10856218	10857850	Promoter (<=1kb)	FBgn0026160	FBtr0076267	-39	tna
chr3L	10898030	10899430	Promoter (<=1kb)	FBgn0036111	FBtr0076250	0	Aps
chr3L	11092139	11093237	Promoter (<=1kb)	FBgn0020412	FBtr0332707	0	JIL-1
chr3L	11118573	11118924	Promoter (<=1kb)	FBgn0036134	FBtr0300785	-107	FoxK
chr3L	11119648	11120761	Promoter (<=1kb)	FBgn0036134	FBtr0300786	0	FoxK
chr3L	11214636	11216042	Promoter (<=1kb)	FBgn0261553	FBtr0302696	0	CG42671
chr3L	11245909	11246901	Promoter (<=1kb)	FBgn0265924	FBtr0342863	-52	lncRNA:CR44713
chr3L	11247382	11248386	Promoter (<=1kb)	FBgn0265926	FBtr0342866	0	lncRNA:CR44715
chr3L	11254117	11254817	Promoter (1-2kb)	FBgn0041094	FBtr0339908	1810	scyl
chr3L	11331444	11332574	Distal Intergenic	FBgn0265934	FBtr0343036	-6444	lncRNA:CR44723
chr3L	11364543	11366092	Promoter (<=1kb)	FBgn0036155	FBtr0076181	0	CG6163
chr3L	11512636	11513254	Promoter (<=1kb)	FBgn0003373	FBtr0076096	415	Sgs3
chr3L	11534060	11534965	Promoter (<=1kb)	FBgn0259481	FBtr0089333	0	Mob2
chr3L	11553037	11553650	Promoter (<=1kb)	FBgn0259481	FBtr0089332	0	Mob2
chr3L	11788874	11790389	Promoter (<=1kb)	FBgn0015278	FBtr0076087	0	Pi3K68D
chr3L	11832511	11833573	Promoter (<=1kb)	FBgn0000404	FBtr0304650	5	CycA
chr3L	11963006	11964219	Promoter (1-2kb)	FBgn0028573	FBtr0076064	1912	prc
chr3L	12002445	12003562	Promoter (<=1kb)	FBgn0036239	FBtr0076058	0	Pop2
chr3L	12526443	12526987	Promoter (<=1kb)	FBgn0004926	FBtr0075968	0	eIF2beta
chr3L	12692456	12693728	Promoter (<=1kb)	FBgn0014343	FBtr0075912	0	mirr
chr3L	12805890	12806499	Promoter (<=1kb)	FBgn0262714	FBtr0075927	0	Sap130
chr3L	12921161	12923262	Distal Intergenic	FBgn0052115	FBtr0075904	-7515	CG32115
chr3L	12960013	12961034	Distal Intergenic	FBgn0041622	FBtr0075902	4705	Or69a
chr3L	13044366	13045040	Promoter (<=1kb)	FBgn0036341	FBtr0075886	0	Syx13
chr3L	13227844	13228825	Promoter (<=1kb)	FBgn0023095	FBtr0075832	0	caps
chr3L	13292083	13292350	Promoter (<=1kb)	FBgn0264513	FBtr0333130	-313	lncRNA:CR43912
chr3L	13433061	13433709	Promoter (<=1kb)	FBgn0012009	FBtr0075856	9	tRNA:Val-AAC-2-4
chr3L	13576178	13578179	Intron (FBtr0330351/FBgn0264001, intron 5 of 12)	FBgn0266688	FBtr0345055	18423	lncRNA:CR45178
chr3L	13964375	13965902	Promoter (<=1kb)	FBgn0025874	FBtr0075791	0	Meics
chr3L	13993616	13994408	Promoter (<=1kb)	FBgn0250848	FBtr0075766	0	26-29-p
chr3L	14002079	14004855	Promoter (<=1kb)	FBgn0036398	FBtr0075768	0	upSET
chr3L	14028579	14029237	Promoter (<=1kb)	FBgn0052133	FBtr0075784	0	Ptip
chr3L	14031161	14032080	Promoter (<=1kb)	FBgn0036402	FBtr0075769	0	CG6650
chr3L	14036932	14038501	Promoter (<=1kb)	FBgn0026418	FBtr0075771	0	Hsc70Cb
chr3L	14052717	14053539	Promoter (<=1kb)	FBgn0036406	FBtr0075780	0	CG13484
chr3L	14190746	14191442	Promoter (<=1kb)	FBgn0013718	FBtr0306619	0	nuf
chr3L	14218215	14219961	Promoter (<=1kb)	FBgn0013718	FBtr0100043	0	nuf
chr3L	14270698	14271411	Promoter (2-3kb)	FBgn0001085	FBtr0075743	-2932	fz
chr3L	14409468	14410960	Promoter (<=1kb)	FBgn0003459	FBtr0333042	0	stwl
chr3L	14673736	14674787	Promoter (<=1kb)	FBgn0011927	FBtr0075713	0	tRNA:iMet-CAT-1-4
chr3L	14721486	14722618	Intron (FBtr0299649/FBgn0259175, intron 2 of 9)	FBgn0036442	FBtr0075689	-6142	CG13473
chr3L	14755127	14757066	Promoter (<=1kb)	FBgn0013263	FBtr0333045	270	Trl
chr3L	14757429	14758109	Promoter (<=1kb)	FBgn0013263	FBtr0075707	0	Trl
chr3L	14789760	14790535	Promoter (<=1kb)	FBgn0036451	FBtr0075693	0	CG9425
chr3L	15094089	15095400	Promoter (<=1kb)	FBgn0027088	FBtr0075632	0	GlyRS
chr3L	15104199	15105376	Promoter (<=1kb)	FBgn0266441	FBtr0344433	-506	CG45071
chr3L	15107347	15108366	Promoter (<=1kb)	FBgn0264702	FBtr0333936	569	asRNA:CR43971
chr3L	15141552	15142712	Promoter (<=1kb)	FBgn0014002	FBtr0075648	0	Pdi
chr3L	15297419	15298505	Promoter (<=1kb)	FBgn0036491	FBtr0113172	-453	Best4
chr3L	15423869	15424247	Distal Intergenic	FBgn0263616	FBtr0309981	-12954	lncRNA:CR43625
chr3L	15535326	15536074	Promoter (<=1kb)	FBgn0004396	FBtr0075557	0	CrebA
chr3L	15553974	15554993	Promoter (<=1kb)	FBgn0087035	FBtr0075559	0	AGO2
chr3L	15565788	15566941	Promoter (<=1kb)	FBgn0267390	FBtr0075562	0	dop
chr3L	15825530	15827643	Promoter (<=1kb)	FBgn0036534	FBtr0304975	0	DCP2
chr3L	16011267	16011989	Promoter (<=1kb)	FBgn0263601	FBtr0075520	0	mib1
chr3L	16045651	16047330	Promoter (<=1kb)	FBgn0260635	FBtr0075500	0	Diap1
chr3L	16050809	16052918	Promoter (<=1kb)	FBgn0005536	FBtr0308216	0	Mbs
chr3L	16090089	16090968	Promoter (<=1kb)	FBgn0036565	FBtr0075497	0	CG5235
chr3L	16113226	16114015	Promoter (<=1kb)	FBgn0010280	FBtr0075449	0	Taf4
chr3L	16164015	16164817	Promoter (<=1kb)	FBgn0036576	FBtr0307521	0	CG5151
chr3L	16377845	16378627	Promoter (<=1kb)	FBgn0036621	FBtr0333265	0	roq
chr3L	16385426	16386311	Promoter (<=1kb)	FBgn0036623	FBtr0308819	0	Agpat3
chr3L	16408121	16409323	Promoter (<=1kb)	FBgn0014163	FBtr0331175	0	fax
chr3L	16410176	16410736	Promoter (1-2kb)	FBgn0014163	FBtr0100477	1048	fax
chr3L	16483308	16484233	Promoter (<=1kb)	FBgn0004569	FBtr0075408	0	aos
chr3L	16646692	16648060	Promoter (<=1kb)	FBgn0000017	FBtr0112790	0	Abl
chr3L	16685228	16686357	Promoter (2-3kb)	FBgn0266689	FBtr0345056	-2911	lncRNA:CR45179
chr3L	16709976	16711065	Promoter (<=1kb)	FBgn0063485	FBtr0100145	612	Lasp
chr3L	16711660	16712627	Promoter (<=1kb)	FBgn0000414	FBtr0305084	0	Dab
chr3L	16853655	16854808	Promoter (<=1kb)	FBgn0003410	FBtr0075332	0	sina
chr3L	17003472	17004764	Promoter (1-2kb)	FBgn0036684	FBtr0332122	-1112	CG3764
chr3L	17010001	17012640	Promoter (<=1kb)	FBgn0036684	FBtr0321285	0	CG3764
chr3L	17487004	17487639	Promoter (<=1kb)	FBgn0036732	FBtr0075173	0	Oatp74D
chr3L	17532987	17533696	Promoter (<=1kb)	FBgn0259174	FBtr0299645	0	Nedd4
chr3L	17563164	17564146	Promoter (2-3kb)	FBgn0086080	FBtr0114356	2016	snoRNA:Me28S-A576
chr3L	17569879	17570572	Intron (FBtr0100411/FBgn0000567, intron 1 of 3)	FBgn0086080	FBtr0114356	-3717	snoRNA:Me28S-A576
chr3L	17576240	17576947	Promoter (<=1kb)	FBgn0000567	FBtr0100411	0	Eip74EF
chr3L	17577537	17578383	Promoter (<=1kb)	FBgn0000567	FBtr0075204	-911	Eip74EF
chr3L	17590384	17591070	Intron (FBtr0075202/FBgn0000567, intron 5 of 7)	FBgn0000567	FBtr0075204	-13758	Eip74EF
chr3L	17596666	17597202	Intron (FBtr0075202/FBgn0000567, intron 5 of 7)	FBgn0000567	FBtr0075204	-20040	Eip74EF
chr3L	17606633	17607251	Intron (FBtr0075202/FBgn0000567, intron 1 of 7)	FBgn0000567	FBtr0075202	12074	Eip74EF
chr3L	17611919	17612471	Intron (FBtr0075202/FBgn0000567, intron 1 of 7)	FBgn0000567	FBtr0075202	6854	Eip74EF
chr3L	17614018	17614344	Intron (FBtr0075202/FBgn0000567, intron 1 of 7)	FBgn0000567	FBtr0075202	4981	Eip74EF
chr3L	17668077	17669736	Promoter (<=1kb)	FBgn0036746	FBtr0330162	0	Crtc
chr3L	17846241	17847085	Promoter (<=1kb)	FBgn0036761	FBtr0345815	0	MED19
chr3L	17961829	17962755	Promoter (<=1kb)	FBgn0000568	FBtr0075151	-15	Eip75B
chr3L	17972580	17973546	Promoter (1-2kb)	FBgn0000568	FBtr0075150	-1141	Eip75B
chr3L	18063249	18063599	Promoter (1-2kb)	FBgn0000568	FBtr0306814	1097	Eip75B
chr3L	18185704	18186640	Promoter (<=1kb)	FBgn0003997	FBtr0332862	-63	hid
chr3L	18507535	18509350	Distal Intergenic	FBgn0036789	FBtr0330088	-4978	AstC-R2
chr3L	18621225	18622690	Promoter (<=1kb)	FBgn0013717	FBtr0346438	0	not
chr3L	18627056	18627989	Promoter (1-2kb)	FBgn0036801	FBtr0331422	1097	MYPT-75D
chr3L	18672440	18673434	Promoter (<=1kb)	FBgn0042134	FBtr0075098	0	Capr
chr3L	18759061	18759593	Intron (FBtr0304627/FBgn0001078, intron 1 of 7)	FBgn0267600	FBtr0347046	-4976	lncRNA:CR45938
chr3L	18771272	18772045	Intron (FBtr0075086/FBgn0001078, intron 2 of 9)	FBgn0001078	FBtr0347045	-5528	ftz-f1
chr3L	18790897	18791757	Intron (FBtr0075086/FBgn0001078, intron 2 of 9)	FBgn0001078	FBtr0075086	9552	ftz-f1
chr3L	18800145	18801531	Promoter (<=1kb)	FBgn0001078	FBtr0075086	0	ftz-f1
chr3L	18814062	18814542	Intron (FBtr0075084/FBgn0036814, intron 2 of 5)	FBgn0036814	FBtr0075084	6133	CG14073
chr3L	18819744	18821182	Promoter (<=1kb)	FBgn0036814	FBtr0075084	0	CG14073
chr3L	18822520	18822888	Promoter (<=1kb)	FBgn0000261	FBtr0075058	0	Cat
chr3L	19062475	19063533	Promoter (<=1kb)	FBgn0036842	FBtr0332648	0	Ugt316A1
chr3L	19091551	19092004	Promoter (<=1kb)	FBgn0036846	FBtr0075026	-666	MESR6
chr3L	19294425	19295094	Promoter (<=1kb)	FBgn0028380	FBtr0347258	0	fal
chr3L	19399191	19400725	Intron (FBtr0089796/FBgn0052206, intron 1 of 13)	FBgn0264697	FBtr0333868	-4814	lncRNA:CR43966
chr3L	19740496	19741221	Intron (FBtr0302277/FBgn0261360, intron 3 of 17)	FBgn0261361	FBtr0302283	8523	Trpml
chr3L	19790951	19792030	Promoter (<=1kb)	FBgn0261360	FBtr0302277	0	CG42637
chr3L	19815614	19816204	Promoter (<=1kb)	FBgn0023094	FBtr0074924	0	cyc
chr3L	19870572	19871658	Promoter (<=1kb)	FBgn0036913	FBtr0332148	0	Usp32
chr3L	19896009	19897616	Promoter (<=1kb)	FBgn0052218	FBtr0304110	0	lncRNA:CR32218
chr3L	19906695	19910277	Promoter (<=1kb)	FBgn0014037	FBtr0302047	0	Su(Tpl)
chr3L	20186044	20187062	Promoter (<=1kb)	FBgn0261556	FBtr0332699	-659	CG42674
chr3L	20217187	20218127	Promoter (2-3kb)	FBgn0036952	FBtr0074855	2053	CG6933
chr3L	20348029	20349685	Promoter (<=1kb)	FBgn0036974	FBtr0331817	0	eRF1
chr3L	20784939	20786672	Promoter (<=1kb)	FBgn0037021	FBtr0078277	0	CG11399
chr3L	20949093	20950320	Promoter (<=1kb)	FBgn0011591	FBtr0078267	0	fng
chr3L	21024873	21028003	Promoter (<=1kb)	FBgn0003415	FBtr0078329	0	skd
chr3L	21130968	21131940	Promoter (<=1kb)	FBgn0020294	FBtr0078324	0	ko
chr3L	21175142	21176536	Promoter (<=1kb)	FBgn0021760	FBtr0089461	0	chb
chr3L	21240036	21240346	Promoter (<=1kb)	FBgn0004865	FBtr0078307	-1	Eip78C
chr3L	21515643	21517400	Promoter (<=1kb)	FBgn0026371	FBtr0078387	0	SAK
chr3L	21523149	21524216	Promoter (<=1kb)	FBgn0037094	FBtr0078359	0	CG7611
chr3L	21840144	21841572	Promoter (<=1kb)	FBgn0037138	FBtr0332813	0	P5CDh1
chr3L	21879125	21881269	Promoter (<=1kb)	FBgn0262737	FBtr0301364	0	mub
chr3L	22267192	22267867	Promoter (<=1kb)	FBgn0004179	FBtr0344983	0	Csp
chr3L	22330011	22331967	Promoter (<=1kb)	FBgn0052450	FBtr0078501	233	CG32450
chr3L	22407907	22408435	Promoter (<=1kb)	FBgn0004449	FBtr0330159	-44	Ten-m
chr3L	22741138	22742310	Promoter (<=1kb)	FBgn0010830	FBtr0078535	0	l(3)04053
chr3L	22812371	22813769	Intron (FBtr0304985/FBgn0027339, intron 1 of 5)	FBgn0027339	FBtr0100184	-10706	jim
chr3L	22835153	22836092	Promoter (<=1kb)	FBgn0027339	FBtr0078582	0	jim
chr3L	22870946	22872703	Promoter (<=1kb)	FBgn0010348	FBtr0299906	0	Arf79F
chr3L	22909196	22911598	Promoter (<=1kb)	FBgn0037206	FBtr0331396	0	CG12768
chr3L	22947605	22948837	Promoter (1-2kb)	FBgn0037207	FBtr0078563	1610	Mes2
chr3L	23157387	23158347	Distal Intergenic	FBgn0052350	FBtr0070046	-6888	Vps11
chr3L	23166215	23166972	Distal Intergenic	FBgn0054031	FBtr0308948	-7474	CG34031
chr3L	23172704	23173308	Promoter (1-2kb)	FBgn0054031	FBtr0308948	-1138	CG34031
chr3L	23199697	23200359	Distal Intergenic	FBgn0266347	FBtr0332872	-6310	nAChRalpha4
chr3L	23355273	23356383	Distal Intergenic	FBgn0052230	FBtr0331408	15947	ND-MLRQ
chr3L	23368283	23369077	Distal Intergenic	FBgn0052230	FBtr0331408	28957	ND-MLRQ
chr3L	23374025	23374468	Distal Intergenic	FBgn0052230	FBtr0331408	34699	ND-MLRQ
chr3L	23390585	23391008	Distal Intergenic	FBgn0052230	FBtr0331408	51259	ND-MLRQ
chr3L	23571683	23572691	Intron (FBtr0299881/FBgn0250816, intron 3 of 7)	FBgn0250816	FBtr0299880	15758	AGO3
chr3L	23737007	23738357	Promoter (<=1kb)	FBgn0040056	FBtr0111166	0	CG17698
chr3L	23848968	23849551	Intron (FBtr0111152/FBgn0058470, intron 12 of 12)	FBgn0264569	FBtr0333471	33591	lncRNA:CR43941
chr3L	23945033	23946745	Intron (FBtr0111152/FBgn0058470, intron 2 of 12)	FBgn0264570	FBtr0333470	35914	lncRNA:CR43942
chr3L	23994595	23995522	Distal Intergenic	FBgn0058470	FBtr0111152	-8185	CG40470
chr3L	24025762	24027053	Promoter (1-2kb)	FBgn0058045	FBtr0111163	-1462	CG40045
chr3L	24197786	24198351	Intron (FBtr0111143/FBgn0011288, intron 4 of 7)	FBgn0266652	FBtr0344954	92513	lncRNA:CR45159
chr3L	24202818	24203460	Intron (FBtr0111143/FBgn0011288, intron 4 of 7)	FBgn0266652	FBtr0344954	87404	lncRNA:CR45159
chr3L	24311387	24311940	Distal Intergenic	FBgn0259697	FBtr0113473	-12926	nvd
chr3L	25101316	25102025	Distal Intergenic	FBgn0040022	FBtr0302245	-5569	Set1
chr3L	25174334	25175473	Distal Intergenic	FBgn0058354	FBtr0302346	-26469	CR40354
chr3L	25182117	25183404	Distal Intergenic	FBgn0058354	FBtr0302346	-18538	CR40354
chr3L	25370462	25370897	Intron (FBtr0346768/FBgn0267429, intron 5 of 7)	FBgn0085734	FBtr0114183	35043	CR40450
chr3L	25371213	25372130	Intron (FBtr0346768/FBgn0267429, intron 5 of 7)	FBgn0085734	FBtr0114183	33810	CR40450
chr3L	25392463	25393300	Intron (FBtr0346768/FBgn0267429, intron 5 of 7)	FBgn0085734	FBtr0114183	12640	CR40450
chr3L	25531956	25532870	Intron (FBtr0346768/FBgn0267429, intron 2 of 7)	FBgn0085734	FBtr0114183	-126016	CR40450
chr3L	25641144	25641737	Intron (FBtr0346768/FBgn0267429, intron 2 of 7)	FBgn0267429	FBtr0346768	29243	CG45782
chr3L	25647399	25648734	Intron (FBtr0346768/FBgn0267429, intron 2 of 7)	FBgn0267429	FBtr0346768	22246	CG45782
chr3L	25741717	25742439	Distal Intergenic	FBgn0040001	FBtr0305959	20340	FASN3
chr3L	25744413	25745069	Distal Intergenic	FBgn0040001	FBtr0305959	17710	FASN3
chr3L	25785554	25786879	Distal Intergenic	FBgn0040001	FBtr0305959	-22775	FASN3
chr3L	25874567	25875017	Intron (FBtr0113817/FBgn0058178, intron 7 of 10)	FBgn0266692	FBtr0345063	30746	asRNA:CR45182
chr3L	26140092	26141549	Distal Intergenic	FBgn0085612	FBtr0347357	-23686	CR41320
chr3L	26320082	26320733	Distal Intergenic	FBgn0085599	FBtr0343638	-14510	CG41284
chr3L	26409992	26410352	Distal Intergenic	FBgn0260997	FBtr0343637	-38636	CG42598
chr3L	26438203	26438555	Distal Intergenic	FBgn0260997	FBtr0343637	-66847	CG42598
chr3L	26484620	26485552	Distal Intergenic	FBgn0260997	FBtr0343637	-113264	CG42598
chr3L	26535615	26536588	Distal Intergenic	FBgn0260997	FBtr0343637	-164259	CG42598
chr3L	27110780	27111572	Distal Intergenic	FBgn0266687	FBtr0345054	-18581	lncRNA:CR45177
chr3L	27356323	27357230	Intron (FBtr0113715/FBgn0024804, intron 7 of 9)	FBgn0267983	FBtr0347580	8760	lncRNA:CR46250
chr3L	27700160	27701022	Distal Intergenic	FBgn0260469	FBtr0301970	-148204	CR14578
chr3L	27769232	27770576	Distal Intergenic	FBgn0260469	FBtr0301970	-78650	CR14578
chr3L	27931934	27933040	Distal Intergenic	FBgn0020660	FBtr0113681	-73663	eIF4B
chr3R	35615	37040	Distal Intergenic	FBgn0267431	FBtr0392909	-530036	Myo81F
chr3R	140128	140625	Distal Intergenic	FBgn0267431	FBtr0392909	-426451	Myo81F
chr3R	156458	157090	Distal Intergenic	FBgn0267431	FBtr0392909	-409986	Myo81F
chr3R	173175	173969	Distal Intergenic	FBgn0267431	FBtr0392909	-393107	Myo81F
chr3R	174282	175883	Distal Intergenic	FBgn0267431	FBtr0392909	-391193	Myo81F
chr3R	326994	328991	Distal Intergenic	FBgn0267431	FBtr0392909	-238085	Myo81F
chr3R	359004	360321	Distal Intergenic	FBgn0267431	FBtr0392909	-206755	Myo81F
chr3R	424835	426072	Distal Intergenic	FBgn0267431	FBtr0392909	-141004	Myo81F
chr3R	428067	428911	Distal Intergenic	FBgn0267431	FBtr0392909	-138165	Myo81F
chr3R	457174	457640	Distal Intergenic	FBgn0267431	FBtr0392909	-109436	Myo81F
chr3R	486374	487423	Distal Intergenic	FBgn0267431	FBtr0392909	-79653	Myo81F
chr3R	663244	664480	Intron (FBtr0392909/FBgn0267431, intron 1 of 21)	FBgn0085804	FBtr0114258	58141	CR41571
chr3R	685516	686817	Intron (FBtr0392909/FBgn0267431, intron 1 of 21)	FBgn0085804	FBtr0114258	35804	CR41571
chr3R	727331	727951	Intron (FBtr0392909/FBgn0267431, intron 1 of 21)	FBgn0085804	FBtr0114258	-4710	CR41571
chr3R	1405325	1406534	Intron (FBtr0392909/FBgn0267431, intron 9 of 21)	FBgn0267798	FBtr0347367	-38724	lncRNA:CR46123
chr3R	1749768	1750661	Intron (FBtr0392909/FBgn0267431, intron 12 of 21)	FBgn0267797	FBtr0347366	115347	lncRNA:CR46122
chr3R	1806507	1806977	Intron (FBtr0392909/FBgn0267431, intron 12 of 21)	FBgn0267797	FBtr0347366	59031	lncRNA:CR46122
chr3R	1812228	1812746	Intron (FBtr0392909/FBgn0267431, intron 12 of 21)	FBgn0267797	FBtr0347366	53262	lncRNA:CR46122
chr3R	1906112	1906487	Intron (FBtr0392909/FBgn0267431, intron 14 of 21)	FBgn0267797	FBtr0347366	-40104	lncRNA:CR46122
chr3R	1942705	1944248	Intron (FBtr0392909/FBgn0267431, intron 15 of 21)	FBgn0267797	FBtr0347366	-76697	lncRNA:CR46122
chr3R	1988644	1989401	Intron (FBtr0392909/FBgn0267431, intron 16 of 21)	FBgn0267797	FBtr0347366	-122636	lncRNA:CR46122
chr3R	1994328	1994804	Intron (FBtr0392909/FBgn0267431, intron 16 of 21)	FBgn0267797	FBtr0347366	-128320	lncRNA:CR46122
chr3R	2254998	2256757	Intron (FBtr0392909/FBgn0267431, intron 17 of 21)	FBgn0058182	FBtr0302347	-97792	CR40182
chr3R	3020587	3021842	Intron (FBtr0445191/FBgn0267430, intron 12 of 20)	FBgn0267430	FBtr0445191	241740	Pzl
chr3R	3298527	3299460	Distal Intergenic	FBgn0086917	FBtr0300207	-23350	spok
chr3R	3588734	3589028	Promoter (1-2kb)	FBgn0010247	FBtr0113885	-1680	Parp
chr3R	3674956	3676542	Distal Intergenic	FBgn0267816	FBtr0347386	21098	lncRNA:CR46141
chr3R	3684272	3685398	Distal Intergenic	FBgn0267816	FBtr0347386	12242	lncRNA:CR46141
chr3R	3775404	3777017	Distal Intergenic	FBgn0069923	FBtr0301812	25041	CG41128
chr3R	3808286	3809330	Distal Intergenic	FBgn0039955	FBtr0113990	-37399	CG41099
chr3R	3969003	3969364	Distal Intergenic	FBgn0259821	FBtr0336454	-108575	CG42402
chr3R	4108139	4110013	Distal Intergenic	FBgn0027341	FBtr0113694	-16429	Gfat1
chr3R	4206563	4207890	Intron (FBtr0078988/FBgn0037217, intron 1 of 1)	FBgn0037218	FBtr0078965	-3893	aux
chr3R	4209628	4210851	Promoter (<=1kb)	FBgn0037218	FBtr0078965	-932	aux
chr3R	4264987	4265771	Promoter (<=1kb)	FBgn0037228	FBtr0336480	-999	CG1092
chr3R	4380823	4381962	Promoter (<=1kb)	FBgn0037240	FBtr0078917	0	Cont
chr3R	4410718	4411994	Intron (FBtr0290250/FBgn0052944, intron 6 of 7)	FBgn0052944	FBtr0290250	3479	CG32944
chr3R	4452965	4454018	Promoter (<=1kb)	FBgn0051522	FBtr0078939	0	CG31522
chr3R	4641087	4641821	Promoter (<=1kb)	FBgn0037261	FBtr0078894	0	CG9775
chr3R	4659223	4660269	Promoter (<=1kb)	FBgn0263346	FBtr0308849	0	smash
chr3R	4756229	4757199	Intron (FBtr0334899/FBgn0010750, intron 3 of 5)	FBgn0010750	FBtr0334899	6194	atms
chr3R	4910594	4911162	Promoter (<=1kb)	FBgn0265082	FBtr0336811	42	Cdep
chr3R	5072055	5073414	Distal Intergenic	FBgn0010313	FBtr0308118	13298	corto
chr3R	5231748	5232823	Promoter (<=1kb)	FBgn0037301	FBtr0078778	0	Mms19
chr3R	5251113	5251777	Promoter (<=1kb)	FBgn0260462	FBtr0078822	0	CG12163
chr3R	5338634	5339623	Intron (FBtr0273432/FBgn0013576, intron 1 of 15)	FBgn0013576	FBtr0273432	10387	mtd
chr3R	5367656	5368736	Promoter (<=1kb)	FBgn0037315	FBtr0078803	0	Cerk
chr3R	5547005	5547849	Promoter (<=1kb)	FBgn0037336	FBtr0078761	0	CG2519
chr3R	5611892	5613375	Promoter (<=1kb)	FBgn0017550	FBtr0078741	0	Rga
chr3R	5647810	5649492	Promoter (<=1kb)	FBgn0027951	FBtr0290206	0	MTA1-like
chr3R	5659131	5660965	Promoter (<=1kb)	FBgn0037360	FBtr0078730	0	CG2182
chr3R	5742022	5742797	Promoter (<=1kb)	FBgn0027497	FBtr0078722	0	Madm
chr3R	5778849	5779285	Promoter (<=1kb)	FBgn0037374	FBtr0078625	-30	jagn
chr3R	6007504	6008650	Promoter (<=1kb)	FBgn0003261	FBtr0302597	0	Rm62
chr3R	6382863	6383710	Promoter (<=1kb)	FBgn0037442	FBtr0081720	0	godzilla
chr3R	6417500	6419084	Intron (FBtr0334322/FBgn0264495, intron 1 of 6)	FBgn0264787	FBtr0334323	-7922	lncRNA:CR44017
chr3R	6738319	6739042	Intron (FBtr0089276/FBgn0051481, intron 2 of 8)	FBgn0051481	FBtr0089276	3021	pb
chr3R	6912364	6912936	Intron (FBtr0081648/FBgn0260642, intron 1 of 5)	FBgn0262897	FBtr0344599	-7682	lncRNA:CR43252
chr3R	7086628	7089940	Promoter (<=1kb)	FBgn0003884	FBtr0081639	29	alphaTub84B
chr3R	7123807	7124878	Promoter (<=1kb)	FBgn0037472	FBtr0081563	0	CG10098
chr3R	7186317	7187656	Promoter (<=1kb)	FBgn0037482	FBtr0081605	0	CG10055
chr3R	7363414	7366254	Promoter (<=1kb)	FBgn0004172	FBtr0081584	0	Mst84Da
chr3R	7473833	7475404	Promoter (<=1kb)	FBgn0065099	FBtr0091929	0	snRNA:7SK
chr3R	7962820	7963973	Promoter (<=1kb)	FBgn0000504	FBtr0081761	-34	dsx
chr3R	8119325	8120100	Promoter (2-3kb)	FBgn0037549	FBtr0113205	-2625	CG7878
chr3R	8126413	8127015	Promoter (<=1kb)	FBgn0037551	FBtr0081794	0	Arl8
chr3R	8139355	8141041	Promoter (<=1kb)	FBgn0011960	FBtr0081810	0	tRNA:Arg-ACG-1-9
chr3R	8181514	8181933	Promoter (<=1kb)	FBgn0001138	FBtr0330188	-70	grn
chr3R	8356896	8358170	Promoter (<=1kb)	FBgn0020249	FBtr0081844	0	stck
chr3R	8659037	8660737	Promoter (<=1kb)	FBgn0263231	FBtr0081888	0	bel
chr3R	8707951	8709214	Distal Intergenic	FBgn0037612	FBtr0305338	-3719	CG8112
chr3R	8747332	8748298	Promoter (<=1kb)	FBgn0037623	FBtr0081944	0	CG9801
chr3R	8811551	8812593	Promoter (<=1kb)	FBgn0037635	FBtr0309098	986	CG9837
chr3R	8819540	8820796	Promoter (<=1kb)	FBgn0037636	FBtr0334659	0	aqz
chr3R	8862873	8863603	Promoter (<=1kb)	FBgn0053551	FBtr0091521	0	tRNA:Arg-TCG-2-4
chr3R	8898887	8901474	Intron (FBtr0305301/FBgn0262614, intron 1 of 13)	FBgn0262614	FBtr0305301	30422	pyd
chr3R	8902198	8903096	Intron (FBtr0305301/FBgn0262614, intron 1 of 13)	FBgn0262614	FBtr0305301	28800	pyd
chr3R	9019771	9020082	Promoter (<=1kb)	FBgn0264075	FBtr0082005	0	tgo
chr3R	9229073	9230302	Promoter (<=1kb)	FBgn0266706	FBtr0345157	940	lncRNA:CR45196
chr3R	9236088	9237961	Promoter (<=1kb)	FBgn0003165	FBtr0333667	0	pum
chr3R	9258530	9259670	Promoter (<=1kb)	FBgn0037670	FBtr0081977	0	Ibf1
chr3R	9340839	9342769	Promoter (<=1kb)	FBgn0266410	FBtr0344368	0	CG45050
chr3R	9408349	9410216	Promoter (<=1kb)	FBgn0003889	FBtr0082046	66	betaTub85D
chr3R	9573703	9574733	Promoter (<=1kb)	FBgn0037715	FBtr0334657	0	CG9399
chr3R	9677351	9678382	Promoter (<=1kb)	FBgn0037728	FBtr0308353	0	p23
chr3R	9808800	9809542	Promoter (<=1kb)	FBgn0037760	FBtr0334684	0	FBXO11
chr3R	9873665	9874965	Promoter (<=1kb)	FBgn0267336	FBtr0114581	0	Glut4EF
chr3R	10042203	10043452	Promoter (<=1kb)	FBgn0027524	FBtr0082172	0	CG3909
chr3R	10081807	10083216	Promoter (<=1kb)	FBgn0266414	FBtr0344594	-165	lncRNA:CR45054
chr3R	10088672	10089553	Promoter (1-2kb)	FBgn0262378	FBtr0304217	-1573	mir-317
chr3R	10093472	10094137	Promoter (<=1kb)	FBgn0263413	FBtr0309196	0	lncRNA:CR43459
chr3R	10108958	10110337	Promoter (<=1kb)	FBgn0028734	FBtr0082198	0	Fmr1
chr3R	10133087	10134811	Promoter (<=1kb)	FBgn0004889	FBtr0082190	0	tws
chr3R	10143966	10145273	Promoter (<=1kb)	FBgn0037792	FBtr0333825	0	TAF1B
chr3R	10224724	10225358	Promoter (<=1kb)	FBgn0037798	FBtr0110952	0	CG12817
chr3R	10614254	10614839	Promoter (<=1kb)	FBgn0001235	FBtr0082255	0	hth
chr3R	10616758	10617361	Promoter (2-3kb)	FBgn0001235	FBtr0100455	-2482	hth
chr3R	10760856	10761848	Promoter (<=1kb)	FBgn0037831	FBtr0301310	0	Cap-H2
chr3R	10886559	10887218	Promoter (1-2kb)	FBgn0037856	FBtr0082325	1019	Leash
chr3R	10958153	10958993	Distal Intergenic	FBgn0037857	FBtr0082326	7869	Tengl4
chr3R	11352653	11353743	Promoter (<=1kb)	FBgn0026063	FBtr0301427	0	KP78b
chr3R	11562011	11563060	Promoter (<=1kb)	FBgn0037912	FBtr0100462	0	sea
chr3R	11649655	11651141	Promoter (<=1kb)	FBgn0037926	FBtr0082420	0	Elp1
chr3R	11779732	11780968	Promoter (<=1kb)	FBgn0267155	FBtr0346237	0	lncRNA:CR45595
chr3R	12425858	12426533	Promoter (<=1kb)	FBgn0004103	FBtr0082595	0	Pp1-87B
chr3R	12712302	12712796	Promoter (<=1kb)	FBgn0002905	FBtr0082662	-3	mus308
chr3R	13011016	13013231	Promoter (<=1kb)	FBgn0020496	FBtr0082699	0	CtBP
chr3R	13260240	13260666	Promoter (<=1kb)	FBgn0040551	FBtr0082735	0	CG11686
chr3R	13263842	13264608	Promoter (<=1kb)	FBgn0003598	FBtr0301657	0	Su(var)3-7
chr3R	13381652	13383239	Promoter (<=1kb)	FBgn0038145	FBtr0082751	0	Droj2
chr3R	13400644	13401865	Promoter (<=1kb)	FBgn0038149	FBtr0082760	0	GILT1
chr3R	13645001	13648068	Promoter (<=1kb)	FBgn0015778	FBtr0082797	0	rin
chr3R	13826814	13827759	Promoter (<=1kb)	FBgn0002862	FBtr0082884	0	Mst87F
chr3R	13837650	13838148	Promoter (<=1kb)	FBgn0266464	FBtr0344767	0	Nsf2
chr3R	13979527	13980746	Promoter (2-3kb)	FBgn0264493	FBtr0100361	2617	rdx
chr3R	14017414	14018596	Intron (FBtr0301634/FBgn0264493, intron 2 of 8)	FBgn0264493	FBtr0301634	7366	rdx
chr3R	14024593	14026686	Promoter (<=1kb)	FBgn0264493	FBtr0301634	0	rdx
chr3R	14031460	14032624	Promoter (<=1kb)	FBgn0038195	FBtr0082869	0	CG3061
chr3R	14056152	14057771	Promoter (<=1kb)	FBgn0038197	FBtr0082886	0	foxo
chr3R	14096547	14098112	Promoter (<=1kb)	FBgn0038199	FBtr0113232	0	CCHa1
chr3R	14183930	14185266	Intron (FBtr0308191/FBgn0011582, intron 4 of 5)	FBgn0038210	FBtr0082894	21221	CG3199
chr3R	14237151	14238544	Promoter (<=1kb)	FBgn0262983	FBtr0346061	0	CG43291
chr3R	14246623	14247298	Promoter (1-2kb)	FBgn0038214	FBtr0300059	-1152	CG9616
chr3R	14297981	14298958	Promoter (<=1kb)	FBgn0285913	FBtr0082923	0	red
chr3R	14315943	14316378	Promoter (<=1kb)	FBgn0011474	FBtr0082929	0	PR-Set7
chr3R	14326249	14327536	Promoter (<=1kb)	FBgn0038223	FBtr0310001	0	Afti
chr3R	14373125	14373721	Promoter (<=1kb)	FBgn0024321	FBtr0082941	-174	NK7.1
chr3R	14624376	14626329	Promoter (<=1kb)	FBgn0003169	FBtr0334030	0	put
chr3R	14649204	14650818	5' UTR	FBgn0086686	FBtr0344158	4379	l(3)L1231
chr3R	14654671	14656265	Promoter (<=1kb)	FBgn0086686	FBtr0344158	0	l(3)L1231
chr3R	14703275	14704405	Intron (FBtr0344383/FBgn0262127, intron 1 of 8)	FBgn0265140	FBtr0301499	-5983	Meltrin
chr3R	14729113	14730662	Promoter (<=1kb)	FBgn0038256	FBtr0333277	-35	CG7530
chr3R	14738756	14741567	Promoter (<=1kb)	FBgn0011217	FBtr0336876	0	eff
chr3R	15041933	15042695	Distal Intergenic	FBgn0266249	FBtr0343916	3595	lncRNA:CR44944
chr3R	15102678	15103043	Intron (FBtr0303485/FBgn0261859, intron 2 of 9)	FBgn0038286	FBtr0113236	-7047	CG6966
chr3R	15162950	15165053	Intron (FBtr0110961/FBgn0038295, intron 2 of 15)	FBgn0038295	FBtr0334926	11085	Gyc88E
chr3R	15195984	15197334	Promoter (<=1kb)	FBgn0038296	FBtr0306246	0	CG6752
chr3R	15735597	15736910	Distal Intergenic	FBgn0085303	FBtr0112469	3851	CG34274
chr3R	15793297	15794787	Promoter (<=1kb)	FBgn0262527	FBtr0301726	0	nsl1
chr3R	16050793	16051546	Promoter (<=1kb)	FBgn0027948	FBtr0301479	0	msps
chr3R	16097746	16100437	Promoter (<=1kb)	FBgn0010379	FBtr0083226	0	Akt1
chr3R	16186518	16187657	Promoter (<=1kb)	FBgn0024491	FBtr0083279	0	Bin1
chr3R	16221196	16222604	Promoter (<=1kb)	FBgn0267203	FBtr0346359	-791	lncRNA:CR45643
chr3R	16260564	16261227	Promoter (2-3kb)	FBgn0040237	FBtr0083276	2868	bor
chr3R	16272444	16273900	Promoter (<=1kb)	FBgn0250823	FBtr0083261	0	gish
chr3R	16280096	16281381	Promoter (<=1kb)	FBgn0250823	FBtr0083264	0	gish
chr3R	16341547	16342559	Promoter (<=1kb)	FBgn0038418	FBtr0301514	0	pad
chr3R	16453100	16453842	Promoter (<=1kb)	FBgn0044826	FBtr0305003	0	Pak3
chr3R	16624913	16626272	Promoter (<=1kb)	FBgn0285925	FBtr0083334	0	Fas1
chr3R	16934210	16934877	Promoter (<=1kb)	FBgn0000015	FBtr0415463	0	Abd-B
chr3R	17079203	17080987	Promoter (<=1kb)	FBgn0038475	FBtr0083422	0	Keap1
chr3R	17347088	17348057	Promoter (<=1kb)	FBgn0038498	FBtr0339170	-755	beat-IIa
chr3R	17533615	17534686	Promoter (<=1kb)	FBgn0038515	FBtr0083505	0	CG5823
chr3R	17616715	17618317	Promoter (<=1kb)	FBgn0011944	FBtr0083501	0	tRNA:Pro-TGG-1-1
chr3R	17700386	17701591	Promoter (<=1kb)	FBgn0267703	FBtr0347243	0	lncRNA:CR46036
chr3R	17965074	17966320	Intron (FBtr0330273/FBgn0263995, intron 2 of 11)	FBgn0263995	FBtr0330274	20968	cpo
chr3R	18053009	18053392	Promoter (<=1kb)	FBgn0010389	FBtr0083548	-25	htl
chr3R	18061860	18063024	Distal Intergenic	FBgn0010389	FBtr0083548	-8876	htl
chr3R	18121386	18122000	Promoter (<=1kb)	FBgn0003499	FBtr0083543	-61	sr
chr3R	18243592	18245236	Promoter (<=1kb)	FBgn0020238	FBtr0083567	905	14-3-3epsilon
chr3R	18274216	18275490	Promoter (<=1kb)	FBgn0026250	FBtr0083572	0	eIF1A
chr3R	18298239	18299533	Promoter (<=1kb)	FBgn0010877	FBtr0083595	0	l(3)05822
chr3R	18397048	18398600	Promoter (<=1kb)	FBgn0264751	FBtr0334145	53	Vti1b
chr3R	18412173	18413182	Promoter (<=1kb)	FBgn0051122	FBtr0083653	0	CG31122
chr3R	18436488	18437267	Promoter (1-2kb)	FBgn0004652	FBtr0083652	1504	fru
chr3R	18447289	18449223	Promoter (<=1kb)	FBgn0004652	FBtr0083651	0	fru
chr3R	18474015	18474843	Intron (FBtr0083644/FBgn0004652, intron 2 of 7)	FBgn0004652	FBtr0083650	5833	fru
chr3R	18606977	18608365	Intron (FBtr0329922/FBgn0263974, intron 3 of 9)	FBgn0038630	FBtr0305956	8221	CG14305
chr3R	18850418	18851866	Promoter (<=1kb)	FBgn0051226	FBtr0083675	0	CG31226
chr3R	18906108	18906774	Promoter (<=1kb)	FBgn0038659	FBtr0083698	0	EndoA
chr3R	18917927	18918900	Promoter (<=1kb)	FBgn0261113	FBtr0083701	0	Xrp1
chr3R	18923374	18924393	Promoter (<=1kb)	FBgn0261113	FBtr0083703	0	Xrp1
chr3R	18983396	18983960	Promoter (<=1kb)	FBgn0261792	FBtr0083720	0	snRNP-U1-C
chr3R	19014172	19014826	Intron (FBtr0343991/FBgn0026239, intron 4 of 4)	FBgn0038672	FBtr0343992	9204	CG6005
chr3R	19093543	19095430	Promoter (<=1kb)	FBgn0004876	FBtr0305321	0	cdi
chr3R	19195551	19197039	Intron (FBtr0083735/FBgn0051475, intron 2 of 3)	FBgn0267706	FBtr0347245	3570	lncRNA:CR46039
chr3R	19889933	19891333	Promoter (<=1kb)	FBgn0038744	FBtr0308829	0	CG4733
chr3R	20014019	20016403	Promoter (<=1kb)	FBgn0270925	FBtr0273258	0	CG4836
chr3R	20110217	20111611	Promoter (2-3kb)	FBgn0051206	FBtr0334557	-2254	CG31206
chr3R	20245675	20247118	Distal Intergenic	FBgn0262582	FBtr0305029	-5652	cic
chr3R	20252514	20254509	Promoter (<=1kb)	FBgn0262582	FBtr0305029	0	cic
chr3R	20309207	20310564	Promoter (<=1kb)	FBgn0261550	FBtr0302673	0	CG42668
chr3R	20557146	20558020	Promoter (<=1kb)	FBgn0043457	FBtr0340547	0	CG5180
chr3R	20778319	20778787	Promoter (<=1kb)	FBgn0038826	FBtr0334716	-108	Syp
chr3R	20781816	20784445	Promoter (<=1kb)	FBgn0038826	FBtr0334718	0	Syp
chr3R	20821814	20822427	Promoter (<=1kb)	FBgn0019936	FBtr0083964	0	RpS20
chr3R	20890625	20892088	Promoter (<=1kb)	FBgn0051333	FBtr0083977	0	tRNA:Thr-CGT-1-3
chr3R	20956938	20957947	Promoter (<=1kb)	FBgn0002921	FBtr0089511	0	Atpalpha
chr3R	21059960	21060978	Promoter (<=1kb)	FBgn0011672	FBtr0301477	0	Mvl
chr3R	21064313	21065312	Promoter (<=1kb)	FBgn0000083	FBtr0089519	0	AnxB9
chr3R	21096664	21098315	Promoter (<=1kb)	FBgn0038853	FBtr0084036	0	RhoGAP93B
chr3R	21101676	21102221	Promoter (<=1kb)	FBgn0038854	FBtr0084035	0	CG7044
chr3R	21126470	21127679	Promoter (<=1kb)	FBgn0038858	FBtr0333930	0	CG5793
chr3R	21186501	21187968	Promoter (<=1kb)	FBgn0264357	FBtr0084021	-898	SNF4Agamma
chr3R	21223426	21224408	Promoter (<=1kb)	FBgn0038871	FBtr0347217	0	CG3337
chr3R	21364894	21365969	Promoter (<=1kb)	FBgn0261839	FBtr0303405	0	pre-mod(mdg4)-Y
chr3R	21376404	21376989	Promoter (<=1kb)	FBgn0002781	FBtr0343765	412	mod(mdg4)
chr3R	21589635	21590711	Promoter (<=1kb)	FBgn0283499	FBtr0290232	0	InR
chr3R	21650900	21652182	Intron (FBtr0346157/FBgn0011766, intron 1 of 7)	FBgn0267724	FBtr0347264	4599	lncRNA:CR46057
chr3R	21822218	21822744	Promoter (<=1kb)	FBgn0013759	FBtr0301327	0	CASK
chr3R	21853535	21854365	Promoter (1-2kb)	FBgn0015229	FBtr0084157	1901	glec
chr3R	21948372	21949514	Promoter (<=1kb)	FBgn0264490	FBtr0112874	0	Eip93F
chr3R	22356538	22357356	Promoter (<=1kb)	FBgn0038947	FBtr0084206	0	Sar1
chr3R	22367662	22369402	Promoter (<=1kb)	FBgn0267385	FBtr0084214	0	PyK
chr3R	22396544	22397646	Promoter (<=1kb)	FBgn0051162	FBtr0084233	0	tRNA:Ser-GCT-2-4
chr3R	22726404	22727675	Promoter (<=1kb)	FBgn0039013	FBtr0084326	0	CG4813
chr3R	23156558	23157893	Promoter (<=1kb)	FBgn0004395	FBtr0337052	0	unk
chr3R	23189886	23191207	Promoter (<=1kb)	FBgn0262975	FBtr0306745	0	cnc
chr3R	23220864	23222112	Promoter (<=1kb)	FBgn0262975	FBtr0306748	0	cnc
chr3R	23345742	23348066	Promoter (<=1kb)	FBgn0003118	FBtr0089717	0	pnt
chr3R	23695064	23696312	Promoter (<=1kb)	FBgn0039104	FBtr0084475	0	CG10252
chr3R	23729772	23730877	Promoter (<=1kb)	FBgn0065098	FBtr0091662	0	RNaseMRP:RNA
chr3R	23781141	23782806	Promoter (<=1kb)	FBgn0015513	FBtr0084459	0	mbc
chr3R	23818302	23819382	Promoter (<=1kb)	FBgn0053111	FBtr0084530	0	CG33111
chr3R	23827200	23828385	Promoter (<=1kb)	FBgn0004186	FBtr0084488	0	snRNA:U1:95Cb
chr3R	23922070	23923110	Promoter (<=1kb)	FBgn0016754	FBtr0112888	0	sba
chr3R	23986266	23987424	Promoter (<=1kb)	FBgn0039135	FBtr0084510	0	CG13603
chr3R	23992545	23993697	Promoter (<=1kb)	FBgn0015795	FBtr0084503	0	Rab7
chr3R	24031012	24032136	Promoter (<=1kb)	FBgn0020647	FBtr0084507	0	KrT95D
chr3R	24046673	24048297	Promoter (<=1kb)	FBgn0005649	FBtr0333200	0	Rox8
chr3R	24221522	24222248	Promoter (<=1kb)	FBgn0011725	FBtr0084566	0	twin
chr3R	24318474	24320557	Promoter (<=1kb)	FBgn0011785	FBtr0084604	0	BRWD3
chr3R	24363066	24364917	Promoter (<=1kb)	FBgn0053340	FBtr0084611	0	CG33340
chr3R	24625249	24626085	Promoter (<=1kb)	FBgn0039212	FBtr0084670	0	Syx18
chr3R	24730586	24732023	Intron (FBtr0084689/FBgn0004885, intron 2 of 13)	FBgn0086059	FBtr0114335	6760	snoRNA:Me18S-C1280
chr3R	24767875	24769377	Promoter (<=1kb)	FBgn0040600	FBtr0084693	0	CG13631
chr3R	24876080	24877036	Promoter (<=1kb)	FBgn0039240	FBtr0334574	0	CG3744
chr3R	24914677	24915754	Promoter (<=1kb)	FBgn0051382	FBtr0084714	0	tRNA:Asp-GTC-1-12
chr3R	25472026	25473248	Promoter (<=1kb)	FBgn0004509	FBtr0089982	0	Fur1
chr3R	25517494	25518854	Promoter (<=1kb)	FBgn0011666	FBtr0084881	0	msi
chr3R	25624226	25624865	Promoter (<=1kb)	FBgn0039348	FBtr0084892	0	Npl4
chr3R	25646913	25648459	Promoter (<=1kb)	FBgn0039350	FBtr0113288	0	jigr1
chr3R	25661751	25662106	Promoter (<=1kb)	FBgn0261986	FBtr0084898	0	RASSF8
chr3R	25880396	25882393	Promoter (<=1kb)	FBgn0027865	FBtr0330164	0	Tsp96F
chr3R	25888392	25889049	Promoter (<=1kb)	FBgn0028717	FBtr0084935	0	Lnk
chr3R	26019991	26021731	Promoter (<=1kb)	FBgn0263653	FBtr0310084	0	lncRNA:CR43644
chr3R	26041670	26042901	Promoter (<=1kb)	FBgn0001139	FBtr0084962	0	gro
chr3R	26051877	26052818	Promoter (<=1kb)	FBgn0266668	FBtr0084977	0	Exo84
chr3R	26452499	26453257	Promoter (<=1kb)	FBgn0039427	FBtr0085012	0	CG5447
chr3R	26534677	26537161	Promoter (<=1kb)	FBgn0039431	FBtr0305049	0	plum
chr3R	26866388	26867009	Promoter (<=1kb)	FBgn0001197	FBtr0085062	0	His2Av
chr3R	26947068	26947851	Promoter (<=1kb)	FBgn0039463	FBtr0085068	0	Spag1
chr3R	27111958	27112515	Promoter (<=1kb)	FBgn0039487	FBtr0085132	0	gb
chr3R	27244647	27245637	Promoter (<=1kb)	FBgn0042111	FBtr0333327	0	CG18766
chr3R	27263362	27264142	Promoter (<=1kb)	FBgn0010328	FBtr0085178	0	woc
chr3R	27274666	27275715	Promoter (<=1kb)	FBgn0046247	FBtr0085159	0	CG5938
chr3R	27280833	27282183	Promoter (<=1kb)	FBgn0039507	FBtr0305972	0	mrt
chr3R	27607026	27607889	Promoter (<=1kb)	FBgn0039528	FBtr0335247	0	dsd
chr3R	27792384	27794630	Intron (FBtr0305292/FBgn0085382, intron 5 of 11)	FBgn0005659	FBtr0339318	49204	Ets98B
chr3R	28291333	28293433	Promoter (<=1kb)	FBgn0002865	FBtr0085277	0	Mst98Ca
chr3R	28335312	28336536	Promoter (<=1kb)	FBgn0261618	FBtr0306389	0	larp
chr3R	28599667	28600569	Promoter (<=1kb)	FBgn0001215	FBtr0085298	0	Hrb98DE
chr3R	28634559	28635805	Promoter (<=1kb)	FBgn0039590	FBtr0085319	0	CG10011
chr3R	28844261	28845660	Promoter (<=1kb)	FBgn0015589	FBtr0085351	0	Apc
chr3R	28857754	28859357	Promoter (<=1kb)	FBgn0265274	FBtr0330306	0	Inx3
chr3R	28887954	28890115	Promoter (<=1kb)	FBgn0265998	FBtr0299745	0	Doa
chr3R	29038885	29040384	Promoter (<=1kb)	FBgn0003093	FBtr0301516	0	Pkc98E
chr3R	29122561	29123709	Promoter (<=1kb)	FBgn0005596	FBtr0085415	0	yem
chr3R	29213936	29215355	Promoter (<=1kb)	FBgn0051044	FBtr0085391	0	lncRNA:CR31044
chr3R	29492708	29493585	Promoter (<=1kb)	FBgn0039665	FBtr0085433	0	CG2310
chr3R	29503327	29503964	Promoter (<=1kb)	FBgn0039668	FBtr0085430	0	Trc8
chr3R	29748661	29749919	Promoter (<=1kb)	FBgn0020235	FBtr0085541	0	ATPsyngamma
chr3R	29868789	29869406	Promoter (<=1kb)	FBgn0039714	FBtr0089925	0	Zip99C
chr3R	30021985	30023333	Promoter (<=1kb)	FBgn0026597	FBtr0085554	0	Axn
chr3R	30134045	30135138	Promoter (<=1kb)	FBgn0086355	FBtr0085583	0	Tpi
chr3R	30247898	30249166	Promoter (<=1kb)	FBgn0051023	FBtr0085636	0	tRNA:Leu-TAG-1-2
chr3R	30270681	30271656	Promoter (1-2kb)	FBgn0267782	FBtr0347348	1899	lncRNA:CR46113
chr3R	30272787	30273330	Promoter (<=1kb)	FBgn0267782	FBtr0347348	225	lncRNA:CR46113
chr3R	30276112	30277238	Promoter (<=1kb)	FBgn0010113	FBtr0085619	-694	hdc
chr3R	30375675	30376317	Distal Intergenic	FBgn0015222	FBtr0306587	11283	Fer1HCH
chr3R	30382646	30382976	Downstream (2-3kb)	FBgn0015222	FBtr0306587	4624	Fer1HCH
chr3R	30386961	30389340	Promoter (<=1kb)	FBgn0015221	FBtr0085622	0	Fer2LCH
chr3R	30424952	30425360	Promoter (<=1kb)	FBgn0039766	FBtr0085628	0	CG15536
chr3R	30805825	30807322	Promoter (<=1kb)	FBgn0011739	FBtr0085720	0	wts
chr3R	30887846	30889432	Promoter (<=1kb)	FBgn0000416	FBtr0085714	0	Sap-r
chr3R	31060577	31061480	Promoter (<=1kb)	FBgn0002413	FBtr0334548	0	dco
chr3R	31713285	31713940	Promoter (<=1kb)	FBgn0003870	FBtr0085826	0	ttk
chr3R	31724794	31726631	Promoter (<=1kb)	FBgn0003870	FBtr0085828	0	ttk
chr3R	31980496	31984283	Promoter (<=1kb)	FBgn0011224	FBtr0085888	0	heph
chr4	17244	17927	Intron (FBtr0333683/FBgn0052010, intron 3 of 4)	FBgn0052011	FBtr0089182	-5479	CR32011
chr4	456784	457297	Promoter (2-3kb)	FBgn0266619	FBtr0344902	-2471	asRNA:CR45126
chr4	592866	593691	Distal Intergenic	FBgn0266726	FBtr0345199	4583	lncRNA:CR45199
chr4	594331	595064	Downstream (2-3kb)	FBgn0266726	FBtr0345199	3210	lncRNA:CR45199
chr4	659397	660707	Promoter (<=1kb)	FBgn0051992	FBtr0089097	0	gw
chrX	296078	296447	Promoter (1-2kb)	FBgn0040370	FBtr0342963	-1116	CG13375
chrX	302469	303375	Intron (FBtr0070066/FBgn0024989, intron 1 of 5)	FBgn0040371	FBtr0070069	-4309	CG12470
chrX	557440	558706	Intron (FBtr0070109/FBgn0000108, intron 2 of 11)	FBgn0263534	FBtr0309626	-11197	mir-4960
chrX	616990	617655	Promoter (<=1kb)	FBgn0025633	FBtr0110791	0	CG13366
chrX	635574	637312	Promoter (<=1kb)	FBgn0003575	FBtr0070120	0	su(sable)
chrX	1387307	1389064	Promoter (<=1kb)	FBgn0052813	FBtr0070222	0	CG32813
chrX	1398624	1400148	Distal Intergenic	FBgn0024985	FBtr0332292	5570	Rilpl
chrX	1745390	1746096	3' UTR	FBgn0025391	FBtr0302175	4925	Scgdelta
chrX	1773669	1774901	Promoter (<=1kb)	FBgn0026086	FBtr0309962	0	Adar
chrX	1899343	1900742	Promoter (<=1kb)	FBgn0000117	FBtr0089988	0	arm
chrX	1947376	1948335	Intron (FBtr0333337/FBgn0264562, intron 2 of 11)	FBgn0264562	FBtr0333345	5436	Hr4
chrX	2049219	2050875	Promoter (<=1kb)	FBgn0025631	FBtr0303043	0	moody
chrX	2122934	2124324	Promoter (<=1kb)	FBgn0004860	FBtr0112843	0	ph-d
chrX	2136387	2138150	Promoter (<=1kb)	FBgn0004861	FBtr0070432	0	ph-p
chrX	2158069	2159268	Promoter (<=1kb)	FBgn0004655	FBtr0344159	0	wapl
chrX	2425950	2426982	Promoter (<=1kb)	FBgn0052797	FBtr0070461	-95	CG32797
chrX	2633983	2635047	Promoter (<=1kb)	FBgn0003371	FBtr0070472	0	sgg
chrX	3077025	3078407	Intron (FBtr0309500/FBgn0028369, intron 6 of 10)	FBgn0029649	FBtr0070561	-9463	CG4116
chrX	3161981	3163234	Intron (FBtr0304659/FBgn0004647, intron 5 of 8)	FBgn0028746	FBtr0345708	9906	CG18508
chrX	3288344	3289734	Promoter (<=1kb)	FBgn0000479	FBtr0333313	0	dnc
chrX	3369495	3370361	Promoter (2-3kb)	FBgn0262656	FBtr0070525	-2798	Myc
chrX	3415684	3416582	Intron (FBtr0344076/FBgn0266350, intron 2 of 3)	FBgn0052493	FBtr0070533	10941	tRNA:Gln-TTG-2-1
chrX	3676806	3678349	Intron (FBtr0301821/FBgn0023215, intron 1 of 8)	FBgn0023215	FBtr0301821	5005	Mnt
chrX	3718803	3720752	Promoter (<=1kb)	FBgn0015286	FBtr0070584	0	Rala
chrX	3741985	3744464	Promoter (2-3kb)	FBgn0283657	FBtr0333751	2088	Tlk
chrX	3779881	3781122	Promoter (<=1kb)	FBgn0283657	FBtr0070596	0	Tlk
chrX	4116988	4117600	Promoter (<=1kb)	FBgn0026080	FBtr0333185	0	Tip60
chrX	4129556	4130967	Promoter (<=1kb)	FBgn0066114	FBtr0070644	-244	GlcAT-I
chrX	4955412	4956422	3' UTR	FBgn0061196	FBtr0070727	4706	CG15468
chrX	5527198	5528425	Promoter (2-3kb)	FBgn0086667	FBtr0091788	-2733	snoRNA:Psi28S-3342
chrX	5745253	5748009	Promoter (<=1kb)	FBgn0029798	FBtr0070807	0	CG4078
chrX	5886727	5887672	Intron (FBtr0346401/FBgn0267228, intron 1 of 2)	FBgn0029820	FBtr0345313	5908	CG16721
chrX	5904050	5905157	Promoter (<=1kb)	FBgn0029821	FBtr0333800	-589	CG4020
chrX	5927757	5929122	Intron (FBtr0343051/FBgn0029824, intron 1 of 6)	FBgn0029824	FBtr0070858	10597	CG3726
chrX	5929867	5931681	Intron (FBtr0343051/FBgn0029824, intron 1 of 6)	FBgn0029825	FBtr0070859	-10925	CG12728
chrX	6171789	6172623	Intron (FBtr0334984/FBgn0264386, intron 2 of 26)	FBgn0264386	FBtr0334984	19860	Ca-alpha1T
chrX	6177509	6178990	Intron (FBtr0334984/FBgn0264386, intron 2 of 26)	FBgn0264386	FBtr0334984	13493	Ca-alpha1T
chrX	6224270	6225894	Promoter (<=1kb)	FBgn0003514	FBtr0339502	0	sqh
chrX	6278916	6279931	Promoter (<=1kb)	FBgn0086558	FBtr0345892	0	Ubi-p5E
chrX	6732100	6732875	Promoter (<=1kb)	FBgn0263415	FBtr0309201	0	lncRNA:CR43461
chrX	6862545	6863346	Promoter (<=1kb)	FBgn0263993	FBtr0345897	-542	CG43736
chrX	6867539	6869028	Promoter (<=1kb)	FBgn0263993	FBtr0345898	0	CG43736
chrX	6874452	6875222	Promoter (<=1kb)	FBgn0263993	FBtr0330263	-764	CG43736
chrX	6951303	6952061	Promoter (<=1kb)	FBgn0052733	FBtr0071001	-275	CR32733
chrX	7023713	7024040	Intron (FBtr0343324/FBgn0029930, intron 5 of 5)	FBgn0029929	FBtr0071009	9826	CG4593
chrX	7030503	7030832	Intron (FBtr0343324/FBgn0029930, intron 5 of 5)	FBgn0029931	FBtr0071010	-9771	CG14427
chrX	7096516	7098113	Promoter (<=1kb)	FBgn0264270	FBtr0331251	0	Sxl
chrX	7299827	7301275	Intron (FBtr0339821/FBgn0265457, intron 2 of 3)	FBgn0024250	FBtr0071048	-6664	brk
chrX	7306112	7308205	Promoter (<=1kb)	FBgn0024250	FBtr0071048	0	brk
chrX	7323809	7325252	Promoter (<=1kb)	FBgn0029944	FBtr0071049	0	Dok
chrX	7935877	7936469	Promoter (<=1kb)	FBgn0260970	FBtr0301748	0	Ubr3
chrX	7937713	7938571	Promoter (1-2kb)	FBgn0260970	FBtr0331299	1817	Ubr3
chrX	7944641	7945386	Promoter (<=1kb)	FBgn0027280	FBtr0071130	0	l(1)G0193
chrX	8033383	8035212	Promoter (2-3kb)	FBgn0029990	FBtr0071123	2305	CG2233
chrX	8057202	8058761	Promoter (<=1kb)	FBgn0004656	FBtr0333309	0	fs(1)h
chrX	8060642	8062159	Promoter (<=1kb)	FBgn0004656	FBtr0071121	0	fs(1)h
chrX	8560208	8562117	Promoter (<=1kb)	FBgn0030049	FBtr0071213	0	Trf4-1
chrX	8905427	8906240	Promoter (<=1kb)	FBgn0011586	FBtr0310067	0	e(r)
chrX	9042269	9042953	Promoter (<=1kb)	FBgn0259734	FBtr0300000	0	Nost
chrX	9155764	9157200	Promoter (<=1kb)	FBgn0004828	FBtr0340343	0	His3.3B
chrX	9599584	9601488	Promoter (<=1kb)	FBgn0030141	FBtr0071363	0	Gga
chrX	9658080	9658979	Promoter (<=1kb)	FBgn0028341	FBtr0100193	166	Ptpmeg2
chrX	9684401	9685114	Promoter (<=1kb)	FBgn0261617	FBtr0071402	553	nej
chrX	9685661	9687109	Promoter (<=1kb)	FBgn0261617	FBtr0302723	0	nej
chrX	10211136	10212737	Promoter (<=1kb)	FBgn0030183	FBtr0332898	0	CG15309
chrX	10550947	10552286	Intron (FBtr0310438/FBgn0085443, intron 1 of 7)	FBgn0085443	FBtr0310438	3173	spri
chrX	10744092	10745397	Promoter (<=1kb)	FBgn0003204	FBtr0071495	0	ras
chrX	10767228	10768620	Promoter (<=1kb)	FBgn0030228	FBtr0071497	0	BTBD9
chrX	10857136	10858304	Promoter (<=1kb)	FBgn0030242	FBtr0346273	0	sofe
chrX	11136077	11137602	Promoter (<=1kb)	FBgn0030268	FBtr0073479	0	Klp10A
chrX	11194665	11195331	Promoter (1-2kb)	FBgn0265986	FBtr0343039	1507	lncRNA:CR44765
chrX	11339192	11340026	Promoter (<=1kb)	FBgn0028421	FBtr0289955	0	Kap3
chrX	11678354	11679750	Promoter (<=1kb)	FBgn0014133	FBtr0073526	0	bif
chrX	11694997	11695987	Promoter (<=1kb)	FBgn0011754	FBtr0090002	0	PhKgamma
chrX	11713931	11715203	Promoter (<=1kb)	FBgn0030328	FBtr0073619	0	Amun
chrX	11792507	11793662	Promoter (<=1kb)	FBgn0000259	FBtr0308085	0	CkIIbeta
chrX	11805190	11806464	Promoter (<=1kb)	FBgn0001218	FBtr0073611	0	Hsc70-3
chrX	11816379	11818979	Promoter (<=1kb)	FBgn0030336	FBtr0339749	0	CG1578
chrX	12028346	12029102	Promoter (<=1kb)	FBgn0030366	FBtr0073641	0	Usp7
chrX	12168924	12169935	Intron (FBtr0346335/FBgn0267001, intron 3 of 19)	FBgn0030377	FBtr0073634	8691	CG1924
chrX	12383290	12384852	Distal Intergenic	FBgn0030385	FBtr0336964	-5535	Ir11a
chrX	12574722	12576019	Intron (FBtr0331718/FBgn0030400, intron 1 of 2)	FBgn0264542	FBtr0333154	-6270	hwt
chrX	12579973	12580739	Promoter (2-3kb)	FBgn0030400	FBtr0331718	2454	Pits
chrX	12582957	12583736	Promoter (<=1kb)	FBgn0030400	FBtr0331718	0	Pits
chrX	12591001	12592176	Promoter (<=1kb)	FBgn0283712	FBtr0073660	17	LIMK1
chrX	12653677	12654747	Promoter (<=1kb)	FBgn0015024	FBtr0300380	0	CkIalpha
chrX	12734907	12736815	Intron (FBtr0333767/FBgn0265523, intron 1 of 9)	FBgn0264678	FBtr0333774	-3954	lncRNA:CR43963
chrX	12751665	12752358	Promoter (<=1kb)	FBgn0265830	FBtr0342623	0	lncRNA:CR44619
chrX	12905349	12907076	Promoter (<=1kb)	FBgn0030432	FBtr0073694	0	CG4404
chrX	13128162	13129108	Promoter (<=1kb)	FBgn0030451	FBtr0344608	0	CG15717
chrX	13463781	13465288	Intron (FBtr0339702/FBgn0265416, intron 2 of 10)	FBgn0085353	FBtr0112526	-6118	CG34324
chrX	13467010	13468957	Intron (FBtr0339702/FBgn0265416, intron 2 of 10)	FBgn0085353	FBtr0112526	-9347	CG34324
chrX	13563573	13564259	Promoter (<=1kb)	FBgn0086674	FBtr0113443	0	Tpst
chrX	13986547	13986825	Promoter (<=1kb)	FBgn0267033	FBtr0346004	-105	mamo
chrX	13988801	13989254	Promoter (<=1kb)	FBgn0267033	FBtr0346002	0	mamo
chrX	13990543	13991035	Promoter (<=1kb)	FBgn0265866	FBtr0342709	0	lncRNA:CR44655
chrX	13994854	13996940	Promoter (<=1kb)	FBgn0000173	FBtr0300566	0	ben
chrX	14014894	14017130	Promoter (<=1kb)	FBgn0011948	FBtr0073860	0	tRNA:Arg-TCG-3-1
chrX	14031429	14032679	Distal Intergenic	FBgn0011982	FBtr0073885	-5782	tRNA:Ser-AGA-2-1
chrX	14208433	14209511	Promoter (1-2kb)	FBgn0040153	FBtr0333428	1946	l(1)G0469
chrX	14416789	14418100	Intron (FBtr0073913/FBgn0052600, intron 5 of 9)	FBgn0030566	FBtr0073915	36438	betaNACtes4
chrX	14418562	14420933	Intron (FBtr0073913/FBgn0052600, intron 5 of 9)	FBgn0030566	FBtr0073915	38211	betaNACtes4
chrX	14638956	14640151	Intron (FBtr0073942/FBgn0015773, intron 1 of 6)	FBgn0015773	FBtr0073942	13683	NetA
chrX	14937161	14937916	Intron (FBtr0303294/FBgn0027601, intron 5 of 7)	FBgn0264078	FBtr0300435	6845	Flo2
chrX	15413637	15415043	Intron (FBtr0345071/FBgn0263257, intron 2 of 18)	FBgn0263257	FBtr0345071	25682	Cngl
chrX	15548243	15548654	Promoter (<=1kb)	FBgn0265453	FBtr0339811	-503	lncRNA:CR44353
chrX	15710037	15711033	Promoter (<=1kb)	FBgn0030672	FBtr0074056	0	CG9281
chrX	15811773	15813514	Promoter (<=1kb)	FBgn0003345	FBtr0308129	0	sd
chrX	16216595	16217762	Promoter (<=1kb)	FBgn0000459	FBtr0074250	0	disco
chrX	16332814	16334486	Promoter (<=1kb)	FBgn0030743	FBtr0333303	0	CG9921
chrX	16372646	16374071	Promoter (<=1kb)	FBgn0004598	FBtr0074261	0	Fur2
chrX	16586052	16587260	Promoter (<=1kb)	FBgn0267912	FBtr0305198	0	CanA-14F
chrX	17076842	17078348	Promoter (<=1kb)	FBgn0030812	FBtr0304840	0	wcy
chrX	17196980	17198937	Intron (FBtr0074388/FBgn0000163, intron 7 of 7)	FBgn0030823	FBtr0074403	3661	TTLL1A
chrX	17651481	17652922	Promoter (<=1kb)	FBgn0026375	FBtr0074482	0	RhoGAPp190
chrX	17738160	17739254	Promoter (<=1kb)	FBgn0261570	FBtr0302833	0	CG42684
chrX	17826900	17827633	Promoter (<=1kb)	FBgn0030869	FBtr0310310	0	Socs16D
chrX	17886632	17887570	Promoter (<=1kb)	FBgn0259168	FBtr0300508	0	mnb
chrX	18137122	18137997	Promoter (<=1kb)	FBgn0017418	FBtr0306057	0	ari-1
chrX	18370828	18371631	Promoter (<=1kb)	FBgn0265784	FBtr0308232	0	CrebB
chrX	18430602	18432009	Distal Intergenic	FBgn0052548	FBtr0074569	5291	CG32548
chrX	18433921	18434596	Promoter (2-3kb)	FBgn0052548	FBtr0074569	2704	CG32548
chrX	18863811	18864986	Promoter (<=1kb)	FBgn0085430	FBtr0112653	0	CG34401
chrX	19136656	19137359	Promoter (<=1kb)	FBgn0030985	FBtr0074701	-788	Obp18a
chrX	19142988	19143372	3' UTR	FBgn0030985	FBtr0074701	-7120	Obp18a
chrX	19153019	19154238	Promoter (<=1kb)	FBgn0261461	FBtr0299624	0	RhoGAP18B
chrX	19297919	19299046	Promoter (<=1kb)	FBgn0031011	FBtr0074684	0	CG8034
chrX	19495420	19497137	Promoter (<=1kb)	FBgn0027621	FBtr0074713	0	Pfrx
chrX	19578200	19579798	Promoter (<=1kb)	FBgn0031030	FBtr0336691	0	Tao
chrX	19636682	19638435	Promoter (<=1kb)	FBgn0087008	FBtr0334278	0	e(y)3
chrX	19711937	19713566	Promoter (<=1kb)	FBgn0040089	FBtr0074812	0	meso18E
chrX	19850639	19852203	Promoter (<=1kb)	FBgn0261811	FBtr0074804	0	pico
chrX	19865899	19867162	Promoter (<=1kb)	FBgn0052529	FBtr0074800	0	Hers
chrX	20377413	20378747	Promoter (<=1kb)	FBgn0031103	FBtr0077332	-891	CG12679
chrX	20940804	20942147	Distal Intergenic	FBgn0261675	FBtr0077239	5935	Npc1b
chrX	21323455	21324334	Promoter (<=1kb)	FBgn0029067	FBtr0077226	0	Dd
chrX	21367514	21369152	Promoter (<=1kb)	FBgn0024251	FBtr0100599	0	bbx
chrX	21459115	21461477	Promoter (1-2kb)	FBgn0259245	FBtr0299900	-1377	DIP-beta
chrX	21461724	21462757	Distal Intergenic	FBgn0259245	FBtr0299900	-3986	DIP-beta
chrX	21665248	21666581	Intron (FBtr0347468/FBgn0267704, intron 2 of 2)	FBgn0267704	FBtr0347227	33357	lncRNA:flam
chrX	21819708	21820463	Distal Intergenic	FBgn0267704	FBtr0347227	187817	lncRNA:flam
chrX	21832624	21833776	Distal Intergenic	FBgn0267704	FBtr0347227	200733	lncRNA:flam
chrX	22028625	22029380	Distal Intergenic	FBgn0085521	FBtr0346695	-113722	CG40813
chrX	22032352	22032673	Distal Intergenic	FBgn0085521	FBtr0346695	-110429	CG40813
chrX	22061631	22062166	Distal Intergenic	FBgn0085521	FBtr0346695	-80936	CG40813
chrX	22065006	22065720	Distal Intergenic	FBgn0085521	FBtr0346695	-77382	CG40813
chrX	22099469	22100246	Distal Intergenic	FBgn0085521	FBtr0346695	-42856	CG40813
chrX	22106797	22107250	Distal Intergenic	FBgn0085521	FBtr0346695	-35852	CG40813
chrX	22110112	22110841	Distal Intergenic	FBgn0085521	FBtr0346695	-32261	CG40813
chrX	22221133	22222409	Distal Intergenic	FBgn0085693	FBtr0114142	-29217	CG41562
chrX	22552181	22554117	Distal Intergenic	FBgn0031197	FBtr0077361	5084	CG17601
chrX	22699614	22701183	Intron (FBtr0344073/FBgn0266348, intron 2 of 3)	FBgn0266348	FBtr0344073	42290	lncRNA:CR44997
chrX	22815443	22816422	Distal Intergenic	FBgn0031201	FBtr0077343	-3508	CG12446
chrX	23152073	23153472	Distal Intergenic	FBgn0039946	FBtr0301978	46070	ATbp
chrY	9001	9380	Promoter (<=1kb)	FBgn0261399	FBtr0346674	-453	Pp1-Y1
chrY	261389	262630	Distal Intergenic	FBgn0267489	FBtr0346773	-69369	PRY
chrY	426069	427312	Intron (FBtr0346771/FBgn0267432, intron 5 of 15)	FBgn0267609	FBtr0347037	-78924	CR45947
chrY	505683	506771	Intron (FBtr0346771/FBgn0267432, intron 11 of 15)	FBgn0001313	FBtr0346722	-66317	kl-2
chrY	554872	555366	Intron (FBtr0346771/FBgn0267432, intron 13 of 15)	FBgn0001313	FBtr0346722	-17722	kl-2
chrY	587586	589580	Intron (FBtr0346722/FBgn0001313, intron 1 of 11)	FBgn0001313	FBtr0346722	14498	kl-2
chrY	735603	735921	Distal Intergenic	FBgn0058064	FBtr0301808	33173	ARY
chrY	748715	749573	Distal Intergenic	FBgn0058064	FBtr0301808	46285	ARY
chrY	784878	785853	Distal Intergenic	FBgn0058064	FBtr0301808	82448	ARY
chrY	790291	790852	Distal Intergenic	FBgn0259853	FBtr0300151	80378	Su(Ste):CR42422
chrY	815921	816731	Distal Intergenic	FBgn0259853	FBtr0300151	54499	Su(Ste):CR42422
chrY	853834	855707	Distal Intergenic	FBgn0259853	FBtr0300151	15523	Su(Ste):CR42422
chrY	858960	859497	Distal Intergenic	FBgn0259853	FBtr0300151	11733	Su(Ste):CR42422
chrY	861837	862494	Distal Intergenic	FBgn0259853	FBtr0300151	8736	Su(Ste):CR42422
chrY	883772	886287	Distal Intergenic	FBgn0259838	FBtr0300135	7914	Su(Ste):CR42407
chrY	887142	887970	Distal Intergenic	FBgn0259838	FBtr0300135	6231	Su(Ste):CR42407
chrY	892352	892868	Promoter (1-2kb)	FBgn0259838	FBtr0300135	1333	Su(Ste):CR42407
chrY	893234	893958	Promoter (<=1kb)	FBgn0259838	FBtr0300135	243	Su(Ste):CR42407
chrY	895173	895459	Promoter (<=1kb)	FBgn0259838	FBtr0300135	-972	Su(Ste):CR42407
chrY	896913	897585	Promoter (<=1kb)	FBgn0085673	FBtr0302348	140	Su(Ste):CR41533
chrY	901517	901891	Promoter (2-3kb)	FBgn0259850	FBtr0346688	2608	Su(Ste):CR42419
chrY	912600	913838	Downstream (2-3kb)	FBgn0259861	FBtr0300158	3982	Su(Ste):CR42430
chrY	914591	915322	Promoter (2-3kb)	FBgn0259861	FBtr0300158	2498	Su(Ste):CR42430
chrY	932329	932906	Promoter (2-3kb)	FBgn0259857	FBtr0300154	2839	Su(Ste):CR42426
chrY	933893	934765	Promoter (<=1kb)	FBgn0259857	FBtr0300154	980	Su(Ste):CR42426
chrY	945346	946166	Distal Intergenic	FBgn0259859	FBtr0300156	4177	Su(Ste):CR42428
chrY	956637	957457	Promoter (2-3kb)	FBgn0085523	FBtr0302336	-2324	Su(Ste):CR40820
chrY	958234	959206	Distal Intergenic	FBgn0085523	FBtr0302336	-3921	Su(Ste):CR40820
chrY	975587	976023	Distal Intergenic	FBgn0259863	FBtr0346689	4261	Su(Ste):CR42432
chrY	979587	980250	Promoter (<=1kb)	FBgn0259863	FBtr0346689	34	Su(Ste):CR42432
chrY	988218	988679	Distal Intergenic	FBgn0259843	FBtr0300137	3704	Su(Ste):CR42412
chrY	1007149	1007567	Promoter (<=1kb)	FBgn0259875	FBtr0346687	-350	Su(Ste):CR42444
chrY	1016804	1017317	Promoter (<=1kb)	FBgn0259841	FBtr0300140	518	Su(Ste):CR42410
chrY	1019930	1020882	Promoter (2-3kb)	FBgn0259841	FBtr0300140	-2095	Su(Ste):CR42410
chrY	1034087	1035060	Promoter (<=1kb)	FBgn0259856	FBtr0300153	256	Su(Ste):CR42425
chrY	1051008	1051809	Distal Intergenic	FBgn0267446	FBtr0346787	-10596	Su(Ste):CR45796
chrY	1177345	1177730	Distal Intergenic	FBgn0085505	FBtr0302349	54357	lncRNA:CR40629
chrY	1217231	1218077	Distal Intergenic	FBgn0085505	FBtr0302349	94243	lncRNA:CR40629
chrY	1368113	1369449	Distal Intergenic	FBgn0085505	FBtr0302349	245125	lncRNA:CR40629
chrY	1417455	1417974	Distal Intergenic	FBgn0046697	FBtr0346721	-218600	Ppr-Y
chrY	1725311	1726001	Intron (FBtr0346721/FBgn0046697, intron 4 of 5)	FBgn0046697	FBtr0346721	88737	Ppr-Y
chrY	1745161	1745644	Intron (FBtr0346721/FBgn0046697, intron 4 of 5)	FBgn0046697	FBtr0346721	108587	Ppr-Y
chrY	1779814	1780501	Intron (FBtr0346721/FBgn0046697, intron 4 of 5)	FBgn0058441	FBtr0302914	103471	CR40441
chrY	1937935	1938376	Distal Intergenic	FBgn0058441	FBtr0302914	-53963	CR40441
chrY	1984867	1985468	Distal Intergenic	FBgn0058441	FBtr0302914	-100895	CR40441
chrY	1986088	1986939	Distal Intergenic	FBgn0058441	FBtr0302914	-102116	CR40441
chrY	2117032	2117606	Distal Intergenic	FBgn0267593	FBtr0347032	149653	CR45931
chrY	2241471	2243318	Distal Intergenic	FBgn0267593	FBtr0347032	23941	CR45931
chrY	2244254	2244939	Distal Intergenic	FBgn0267593	FBtr0347032	22320	CR45931
chrY	2295817	2296842	Intron (FBtr0347028/FBgn0267449, intron 1 of 5)	FBgn0267449	FBtr0347028	22395	WDY
chrY	2297436	2299205	Intron (FBtr0347028/FBgn0267449, intron 1 of 5)	FBgn0267449	FBtr0347028	24014	WDY
chrY	2352980	2353701	Intron (FBtr0347028/FBgn0267449, intron 1 of 5)	FBgn0267449	FBtr0347028	79558	WDY
chrY	2593854	2594579	Promoter (<=1kb)	FBgn0259855	FBtr0300152	232	Su(Ste):CR42424
chrY	2639809	2640676	Distal Intergenic	FBgn0259855	FBtr0300152	46187	Su(Ste):CR42424
chrY	2645512	2646206	Distal Intergenic	FBgn0259855	FBtr0300152	51890	Su(Ste):CR42424
chrY	2655499	2656378	Distal Intergenic	FBgn0259855	FBtr0300152	61877	Su(Ste):CR42424
chrY	2660948	2661920	Distal Intergenic	FBgn0259855	FBtr0300152	67326	Su(Ste):CR42424
chrY	2666394	2666931	Distal Intergenic	FBgn0259855	FBtr0300152	72772	Su(Ste):CR42424
chrY	2702842	2703625	Distal Intergenic	FBgn0259855	FBtr0300152	109220	Su(Ste):CR42424
chrY	2720773	2721628	Distal Intergenic	FBgn0259855	FBtr0300152	127151	Su(Ste):CR42424
chrY	2894555	2895174	Distal Intergenic	FBgn0265047	FBtr0302230	-127115	FDY
chrY	2909706	2910446	Distal Intergenic	FBgn0265047	FBtr0302230	-111843	FDY
chrY	2920123	2920690	Distal Intergenic	FBgn0265047	FBtr0302230	-101599	FDY
chrY	2922137	2922494	Distal Intergenic	FBgn0265047	FBtr0302230	-99795	FDY
chrY	2929681	2929999	Distal Intergenic	FBgn0265047	FBtr0302230	-92290	FDY
chrY	2933464	2933972	Distal Intergenic	FBgn0265047	FBtr0302230	-88317	FDY
chrY	2950370	2950999	Distal Intergenic	FBgn0265047	FBtr0302230	-71290	FDY
chrY	2962965	2963511	Distal Intergenic	FBgn0265047	FBtr0302230	-58778	FDY
chrY	3057699	3058188	Promoter (1-2kb)	FBgn0267869	FBtr0347464	1292	CR46157
chrY	3142290	3142747	Distal Intergenic	FBgn0267883	FBtr0347458	-4264	CR46171
chrY	3152914	3153287	Distal Intergenic	FBgn0267884	FBtr0347439	-11662	CR46172
chrY	3165865	3167046	Promoter (<=1kb)	FBgn0267885	FBtr0347457	0	CR46173
chrY	3274028	3274789	Promoter (1-2kb)	FBgn0267864	FBtr0347422	1193	CR46152
chrY	3505161	3507613	Distal Intergenic	FBgn0046698	FBtr0346673	33109	Pp1-Y2
chrY	3562348	3562645	Promoter (<=1kb)	FBgn0046323	FBtr0346720	603	ORY

## Sheet: Merged Mu reproducible peaks 
seqnames	start	end	annotation	geneId	transcriptId	distanceToTSS	SYMBOL
chr2L	272	4992	Promoter (2-3kb)	FBgn0031208	FBtr0300689	-2537	CG11023
chr2L	17918	19682	Promoter (<=1kb)	FBgn0002121	FBtr0078170	0	l(2)gl
chr2L	20699	21756	Promoter (<=1kb)	FBgn0002121	FBtr0078166	0	l(2)gl
chr2L	66374	67485	Promoter (<=1kb)	FBgn0067779	FBtr0306539	0	dbr
chr2L	71931	74090	Promoter (<=1kb)	FBgn0031213	FBtr0078101	0	galectin
chr2L	221778	223350	Promoter (<=1kb)	FBgn0266557	FBtr0078145	0	kis
chr2L	248478	251058	Promoter (<=1kb)	FBgn0265149	FBtr0336987	0	lncRNA:CR44218
chr2L	246726	248105	Promoter (<=1kb)	FBgn0265149	FBtr0336987	-804	lncRNA:CR44218
chr2L	297446	298506	Promoter (<=1kb)	FBgn0020622	FBtr0331205	0	Pi3K21B
chr2L	850319	851392	Promoter (<=1kb)	FBgn0020304	FBtr0302120	0	drongo
chr2L	1076929	1078154	Promoter (<=1kb)	FBgn0003310	FBtr0077993	0	S
chr2L	1118770	1119794	Promoter (<=1kb)	FBgn0016926	FBtr0077988	0	Pino
chr2L	1128256	1129833	Promoter (<=1kb)	FBgn0016926	FBtr0077987	0	Pino
chr2L	1571056	1573341	Intron (FBtr0310017/FBgn0261509, intron 2 of 9)	FBgn0031347	FBtr0077917	13814	CG10869
chr2L	1648794	1650160	Promoter (1-2kb)	FBgn0086758	FBtr0077877	-1098	chinmo
chr2L	1650827	1652194	Promoter (<=1kb)	FBgn0086758	FBtr0077877	0	chinmo
chr2L	1656290	1657488	Intron (FBtr0077877/FBgn0086758, intron 2 of 6)	FBgn0086758	FBtr0307047	5032	chinmo
chr2L	1668074	1669754	Promoter (<=1kb)	FBgn0086758	FBtr0303934	227	chinmo
chr2L	1884195	1885332	Promoter (<=1kb)	FBgn0031374	FBtr0113012	0	Wdr62
chr2L	1986511	1988620	Promoter (<=1kb)	FBgn0001125	FBtr0077868	0	Got2
chr2L	2008863	2010976	Promoter (<=1kb)	FBgn0031384	FBtr0301068	0	CG4238
chr2L	2037575	2038566	Promoter (<=1kb)	FBgn0003557	FBtr0339529	0	Su(dx)
chr2L	2130048	2131088	Promoter (<=1kb)	FBgn0004507	FBtr0100485	0	GlyP
chr2L	2174885	2176513	Promoter (2-3kb)	FBgn0000097	FBtr0077850	2241	aop
chr2L	2177868	2178999	Promoter (<=1kb)	FBgn0000097	FBtr0077850	0	aop
chr2L	2202154	2203430	Promoter (2-3kb)	FBgn0051668	FBtr0307523	2736	CG31668
chr2L	2225846	2227645	Promoter (<=1kb)	FBgn0031403	FBtr0113015	0	CG15387
chr2L	2363643	2365859	Promoter (<=1kb)	FBgn0014010	FBtr0077796	0	Rab5
chr2L	2375560	2376686	Promoter (<=1kb)	FBgn0031420	FBtr0331438	0	Atxn7
chr2L	2765502	2766515	Promoter (<=1kb)	FBgn0031457	FBtr0335129	0	CG3077
chr2L	2878085	2879139	Promoter (<=1kb)	FBgn0028970	FBtr0077631	0	betaggt-II
chr2L	2885294	2887208	Promoter (<=1kb)	FBgn0024947	FBtr0077680	0	NTPase
chr2L	2944906	2946126	Promoter (<=1kb)	FBgn0041111	FBtr0290038	-437	lilli
chr2L	2888112	2889432	Promoter (<=1kb)	FBgn0041111	FBtr0077634	0	lilli
chr2L	3158716	3159699	Promoter (<=1kb)	FBgn0011648	FBtr0077616	0	Mad
chr2L	3172359	3173369	Promoter (<=1kb)	FBgn0011984	FBtr0077613	0	tRNA:Ser-AGA-2-4
chr2L	3477811	3479063	Promoter (<=1kb)	FBgn0261560	FBtr0077524	0	Thor
chr2L	3802907	3804570	Promoter (<=1kb)	FBgn0021800	FBtr0077497	0	Reph
chr2L	3805645	3806764	Promoter (<=1kb)	FBgn0021800	FBtr0077498	0	Reph
chr2L	4333254	4334005	Promoter (<=1kb)	FBgn0020762	FBtr0077426	0	Atet
chr2L	4810186	4812437	Promoter (<=1kb)	FBgn0266835	FBtr0345563	0	lncRNA:CR45297
chr2L	4980957	4982233	Promoter (<=1kb)	FBgn0031664	FBtr0331228	0	CG8892
chr2L	4997513	4998141	Promoter (<=1kb)	FBgn0053113	FBtr0079042	-132	Rtnl1
chr2L	5009250	5010330	Promoter (<=1kb)	FBgn0053113	FBtr0079038	0	Rtnl1
chr2L	5000162	5001404	Promoter (<=1kb)	FBgn0053113	FBtr0079041	0	Rtnl1
chr2L	5092821	5094220	Promoter (<=1kb)	FBgn0031681	FBtr0079026	0	Pgant5
chr2L	5270118	5271452	Promoter (<=1kb)	FBgn0003716	FBtr0079086	0	tkv
chr2L	5242205	5243407	Promoter (<=1kb)	FBgn0003716	FBtr0079088	0	tkv
chr2L	5278043	5279246	Promoter (<=1kb)	FBgn0000228	FBtr0079084	0	Bsg25D
chr2L	5288689	5289523	Promoter (<=1kb)	FBgn0016076	FBtr0342936	0	vri
chr2L	5292190	5293438	Intron (FBtr0342936/FBgn0016076, intron 1 of 2)	FBgn0016076	FBtr0342936	3246	vri
chr2L	5305291	5305803	Promoter (<=1kb)	FBgn0016076	FBtr0300020	0	vri
chr2L	5306124	5306915	Promoter (<=1kb)	FBgn0016076	FBtr0346579	474	vri
chr2L	5542014	5543324	Promoter (<=1kb)	FBgn0002525	FBtr0346460	0	Lam
chr2L	5546199	5547668	Promoter (<=1kb)	FBgn0031717	FBtr0307060	0	Oscillin
chr2L	5799513	5800790	Promoter (<=1kb)	FBgn0031738	FBtr0301235	0	CG9171
chr2L	5906899	5907933	Promoter (<=1kb)	FBgn0043362	FBtr0079144	0	bchs
chr2L	5943400	5944746	Promoter (<=1kb)	FBgn0001128	FBtr0333228	0	Gpdh1
chr2L	6082367	6083422	Promoter (<=1kb)	FBgn0266450	FBtr0344437	0	Kr-h1
chr2L	6087853	6089329	Promoter (2-3kb)	FBgn0266445	FBtr0344439	-2083	CG45075
chr2L	6152459	6153410	Promoter (<=1kb)	FBgn0040950	FBtr0079203	490	Muc26B
chr2L	6323654	6324533	Promoter (<=1kb)	FBgn0265778	FBtr0079249	0	PDZ-GEF
chr2L	6337754	6339644	Promoter (<=1kb)	FBgn0015623	FBtr0079250	0	Cpr
chr2L	6455164	6456622	Promoter (<=1kb)	FBgn0031814	FBtr0339788	0	retm
chr2L	6473206	6474805	Promoter (<=1kb)	FBgn0259749	FBtr0339787	0	mmy
chr2L	6479494	6481723	Promoter (<=1kb)	FBgn0031820	FBtr0344764	0	Daxx
chr2L	6610803	6611802	Promoter (<=1kb)	FBgn0031836	FBtr0079291	0	CG11050
chr2L	6647120	6649617	Promoter (<=1kb)	FBgn0031842	FBtr0303224	0	Tango1
chr2L	6722778	6724398	Promoter (<=1kb)	FBgn0025777	FBtr0329892	0	homer
chr2L	6786681	6788327	Promoter (<=1kb)	FBgn0015776	FBtr0079384	0	nrv1
chr2L	6918762	6922331	Promoter (<=1kb)	FBgn0004838	FBtr0301403	0	Hrb27C
chr2L	7032274	7033512	Promoter (<=1kb)	FBgn0031882	FBtr0079426	0	Rab30
chr2L	7042226	7042851	Promoter (<=1kb)	FBgn0262872	FBtr0306231	0	milt
chr2L	7048708	7050035	Promoter (<=1kb)	FBgn0262872	FBtr0306232	0	milt
chr2L	7037922	7039013	Promoter (<=1kb)	FBgn0262872	FBtr0306229	99	milt
chr2L	7055856	7057482	Promoter (<=1kb)	FBgn0031885	FBtr0079402	0	Mnn1
chr2L	7187959	7188924	Promoter (<=1kb)	FBgn0031894	FBtr0079419	0	CG4496
chr2L	7203501	7204397	Promoter (<=1kb)	FBgn0031896	FBtr0079416	0	CG4502
chr2L	7423040	7425243	Promoter (<=1kb)	FBgn0264439	FBtr0332524	0	lncRNA:CR43857
chr2L	7422476	7422832	Promoter (<=1kb)	FBgn0264439	FBtr0332524	-988	lncRNA:CR43857
chr2L	7419710	7420342	Intron (FBtr0079443/FBgn0028387, intron 5 of 7)	FBgn0264439	FBtr0332524	-3478	lncRNA:CR43857
chr2L	7418062	7418883	Intron (FBtr0079443/FBgn0028387, intron 5 of 7)	FBgn0264439	FBtr0332524	-4937	lncRNA:CR43857
chr2L	7534467	7536541	Exon (FBtr0334848/FBgn0264895, exon 2 of 5)	FBgn0264895	FBtr0334847	-3893	RapGAP1
chr2L	7576092	7577324	Promoter (<=1kb)	FBgn0264895	FBtr0334846	0	RapGAP1
chr2L	7799429	7800917	Promoter (<=1kb)	FBgn0031950	FBtr0343403	0	Herp
chr2L	7827251	7829170	Promoter (<=1kb)	FBgn0004177	FBtr0343416	0	mts
chr2L	7993454	7994883	Promoter (<=1kb)	FBgn0031969	FBtr0300183	0	pes
chr2L	8029491	8031923	Promoter (<=1kb)	FBgn0044323	FBtr0306000	0	Cka
chr2L	8104117	8104971	Intron (FBtr0079566/FBgn0261822, intron 2 of 6)	FBgn0261822	FBtr0079573	15014	Bsg
chr2L	8082719	8084542	Promoter (<=1kb)	FBgn0261822	FBtr0079566	0	Bsg
chr2L	8277663	8278442	Promoter (<=1kb)	FBgn0003502	FBtr0079618	0	Btk29A
chr2L	8300539	8301143	Promoter (<=1kb)	FBgn0003502	FBtr0112836	0	Btk29A
chr2L	8403021	8404102	Promoter (<=1kb)	FBgn0001084	FBtr0331992	0	fy
chr2L	8415607	8417059	Promoter (<=1kb)	FBgn0027932	FBtr0079667	0	Akap200
chr2L	8541246	8543313	Promoter (<=1kb)	FBgn0011259	FBtr0303877	0	Sema1a
chr2L	8740026	8741248	Promoter (<=1kb)	FBgn0003209	FBtr0079745	0	raw
chr2L	8717499	8718399	Promoter (2-3kb)	FBgn0003209	FBtr0340231	-2916	raw
chr2L	9176083	9176992	Promoter (<=1kb)	FBgn0041092	FBtr0303870	0	tai
chr2L	9203094	9204309	Intron (FBtr0303871/FBgn0041092, intron 2 of 13)	FBgn0041092	FBtr0303873	26736	tai
chr2L	9698552	9700384	Promoter (<=1kb)	FBgn0000273	FBtr0079851	0	Pka-C1
chr2L	9758033	9759168	Promoter (<=1kb)	FBgn0270924	FBtr0079865	0	zf30C
chr2L	10226297	10227622	Promoter (<=1kb)	FBgn0032196	FBtr0343607	0	CG5708
chr2L	10259984	10261161	Promoter (<=1kb)	FBgn0026379	FBtr0089900	0	Pten
chr2L	10263558	10264393	Promoter (<=1kb)	FBgn0032202	FBtr0089738	0	REPTOR-BP
chr2L	10276494	10278634	Promoter (<=1kb)	FBgn0260749	FBtr0080076	0	Utx
chr2L	10333426	10335302	Promoter (<=1kb)	FBgn0032223	FBtr0333097	0	GATAd
chr2L	10387869	10388863	Promoter (<=1kb)	FBgn0267821	FBtr0332196	0	da
chr2L	10967364	10968492	Promoter (<=1kb)	FBgn0053129	FBtr0080170	0	CG33129
chr2L	11516317	11517713	Promoter (<=1kb)	FBgn0032363	FBtr0080247	0	Dlg5
chr2L	11546612	11547870	Promoter (2-3kb)	FBgn0265687	FBtr0340564	2165	lncRNA:CR44494
chr2L	11806230	11809424	Promoter (<=1kb)	FBgn0020309	FBtr0080262	0	crol
chr2L	12433771	12436687	Promoter (<=1kb)	FBgn0020443	FBtr0080369	0	eRF3
chr2L	12457255	12457966	Promoter (2-3kb)	FBgn0262203	FBtr0304238	2134	mir-967
chr2L	12460845	12461687	Promoter (<=1kb)	FBgn0259176	FBtr0299657	0	bun
chr2L	12545250	12546801	Promoter (<=1kb)	FBgn0259176	FBtr0300523	0	bun
chr2L	12529395	12530586	Intron (FBtr0300523/FBgn0259176, intron 5 of 6)	FBgn0259176	FBtr0346622	10316	bun
chr2L	12482903	12484685	Promoter (<=1kb)	FBgn0259176	FBtr0299656	0	bun
chr2L	12540023	12540545	Promoter (<=1kb)	FBgn0259176	FBtr0346622	357	bun
chr2L	12520347	12521744	Intron (FBtr0300523/FBgn0259176, intron 5 of 6)	FBgn0263458	FBtr0309757	12239	snoRNA:CG43051-a
chr2L	12782049	12783025	Distal Intergenic	FBgn0284416	FBtr0452183	-6797	lncRNA:TS9
chr2L	12791923	12794998	Distal Intergenic	FBgn0264366	FBtr0332211	13342	lncRNA:CR43818
chr2L	13060161	13060584	Promoter (<=1kb)	FBgn0262160	FBtr0336616	-21	CG9932
chr2L	13190970	13192220	Promoter (<=1kb)	FBgn0032479	FBtr0305555	0	CG16974
chr2L	13219369	13220284	Promoter (<=1kb)	FBgn0032485	FBtr0080484	0	CG9426
chr2L	13243553	13245129	Promoter (<=1kb)	FBgn0003935	FBtr0080451	0	snRNA:U5:34A
chr2L	13449748	13450525	Promoter (<=1kb)	FBgn0032525	FBtr0080518	-251	Hsp60D
chr2L	13512754	13514776	5' UTR	FBgn0053640	FBtr0332506	-13065	CG33640
chr2L	13548181	13550880	Promoter (<=1kb)	FBgn0023407	FBtr0332509	0	B4
chr2L	13563431	13564974	Intron (FBtr0342903/FBgn0259984, intron 3 of 10)	FBgn0259984	FBtr0100660	13292	kuz
chr2L	13562577	13563158	Intron (FBtr0342903/FBgn0259984, intron 3 of 10)	FBgn0259984	FBtr0100660	12438	kuz
chr2L	13903834	13904812	Promoter (<=1kb)	FBgn0019890	FBtr0080562	0	Smg5
chr2L	14020787	14022623	Promoter (<=1kb)	FBgn0266892	FBtr0345759	0	lncRNA:CR45352
chr2L	14354820	14355683	Promoter (<=1kb)	FBgn0015791	FBtr0080626	0	Rab14
chr2L	14490194	14491152	Promoter (<=1kb)	FBgn0005771	FBtr0342913	0	noc
chr2L	14598379	14599987	Promoter (<=1kb)	FBgn0028910	FBtr0080647	0	tRNA:Pro-AGG-1-4
chr2L	14688741	14690620	Promoter (<=1kb)	FBgn0003016	FBtr0301496	0	osp
chr2L	14991297	14991723	Intron (FBtr0080676/FBgn0086711, intron 3 of 7)	FBgn0086711	FBtr0080676	5836	mol
chr2L	14985643	14987205	Intron (FBtr0080676/FBgn0086711, intron 3 of 7)	FBgn0086711	FBtr0080676	10354	mol
chr2L	15271330	15273093	Promoter (<=1kb)	FBgn0261268	FBtr0302156	0	Cul3
chr2L	15683815	15685672	Promoter (<=1kb)	FBgn0028863	FBtr0344776	-540	CG4587
chr2L	15718827	15720589	Promoter (<=1kb)	FBgn0028863	FBtr0344775	-555	CG4587
chr2L	15726397	15727380	Downstream (<1kb)	FBgn0010382	FBtr0080777	4404	CycE
chr2L	15745214	15746970	Promoter (<=1kb)	FBgn0010382	FBtr0080776	0	CycE
chr2L	15827009	15829035	Distal Intergenic	FBgn0265812	FBtr0342642	-4067	lncRNA:CR44601
chr2L	16141270	16141831	Distal Intergenic	FBgn0266165	FBtr0343729	-5066	lncRNA:CR44871
chr2L	16324909	16326149	Promoter (<=1kb)	FBgn0000250	FBtr0080845	0	cact
chr2L	16350283	16353243	Promoter (<=1kb)	FBgn0000307	FBtr0080838	0	chif
chr2L	16485800	16486760	Promoter (<=1kb)	FBgn0005677	FBtr0080875	0	dac
chr2L	16520176	16521821	Promoter (<=1kb)	FBgn0032587	FBtr0301144	0	CG5953
chr2L	16532874	16533640	Promoter (<=1kb)	FBgn0032587	FBtr0337091	0	CG5953
chr2L	16526027	16526477	Promoter (2-3kb)	FBgn0263555	FBtr0309684	2014	mir-4943
chr2L	16656718	16657288	Promoter (<=1kb)	FBgn0259735	FBtr0300005	0	mtgo
chr2L	16590882	16591892	Intron (FBtr0300003/FBgn0259735, intron 2 of 4)	FBgn0259735	FBtr0335497	-9935	mtgo
chr2L	17273493	17276942	Distal Intergenic	FBgn0267293	FBtr0346578	-3293	lncRNA:CR45729
chr2L	17383579	17385351	Promoter (<=1kb)	FBgn0020503	FBtr0301442	0	CLIP-190
chr2L	17690791	17692015	Intron (FBtr0081016/FBgn0015609, intron 11 of 21)	FBgn0262876	FBtr0306283	-12666	CG43231
chr2L	17715483	17716147	Exon (FBtr0081016/FBgn0015609, exon 8 of 22)	FBgn0262876	FBtr0306283	10802	CG43231
chr2L	17734517	17736027	Intron (FBtr0081016/FBgn0015609, intron 2 of 21)	FBgn0015609	FBtr0081016	16319	CadN
chr2L	18838819	18840013	Promoter (<=1kb)	FBgn0032717	FBtr0081120	0	CG10600
chr2L	18968198	18969295	Promoter (<=1kb)	FBgn0015772	FBtr0340325	0	Nak
chr2L	19034196	19035331	Promoter (<=1kb)	FBgn0051800	FBtr0081179	0	CG31800
chr2L	19133290	19135735	Promoter (<=1kb)	FBgn0010300	FBtr0081158	0	brat
chr2L	19158035	19159464	Promoter (<=1kb)	FBgn0010300	FBtr0081159	0	brat
chr2L	19164756	19166216	Promoter (<=1kb)	FBgn0010300	FBtr0344846	0	brat
chr2L	19361667	19363847	Promoter (<=1kb)	FBgn0024245	FBtr0336820	0	dnt
chr2L	19355584	19356900	Intron (FBtr0336820/FBgn0024245, intron 1 of 3)	FBgn0024245	FBtr0336820	6327	dnt
chr2L	19492580	19493809	Promoter (<=1kb)	FBgn0002044	FBtr0081244	0	swm
chr2L	19575332	19577298	Promoter (<=1kb)	FBgn0005672	FBtr0100597	0	spi
chr2L	19571082	19573022	Promoter (<=1kb)	FBgn0005672	FBtr0081269	0	spi
chr2L	19668733	19669171	Intron (FBtr0331242/FBgn0000464, intron 6 of 18)	FBgn0266314	FBtr0344044	-26132	lncRNA:CR44979
chr2L	19791052	19792414	Promoter (<=1kb)	FBgn0032821	FBtr0332179	0	CdGAPr
chr2L	20120336	20121384	Distal Intergenic	FBgn0032853	FBtr0345683	13539	CG10651
chr2L	20215283	20216677	Distal Intergenic	FBgn0259996	FBtr0344577	-31362	lncRNA:CR40341
chr2L	20216913	20218160	Distal Intergenic	FBgn0259996	FBtr0344577	-29879	lncRNA:CR40341
chr2L	20281408	20282780	Distal Intergenic	FBgn0040996	FBtr0081351	-11913	CG12617
chr2L	20821603	20824622	Promoter (<=1kb)	FBgn0032889	FBtr0339560	0	CG9331
chr2L	21051268	21052602	Promoter (<=1kb)	FBgn0250867	FBtr0290305	0	CG42238
chr2L	21041854	21042850	Intron (FBtr0290305/FBgn0250867, intron 1 of 1)	FBgn0250867	FBtr0290305	9133	CG42238
chr2L	21219904	21221947	Promoter (<=1kb)	FBgn0026577	FBtr0331677	0	CG8677
chr2L	21309272	21311272	Promoter (<=1kb)	FBgn0000370	FBtr0081512	0	crc
chr2L	21628721	21630626	Promoter (<=1kb)	FBgn0022893	FBtr0100293	0	Df31
chr2L	21681539	21682191	Promoter (<=1kb)	FBgn0000559	FBtr0332966	0	eEF2
chr2L	21708124	21709206	Intron (FBtr0085902/FBgn0051619, intron 7 of 15)	FBgn0051619	FBtr0339132	24018	nolo
chr2L	21683024	21684008	Promoter (<=1kb)	FBgn0051619	FBtr0085902	-98	nolo
chr2L	21827864	21829028	Promoter (<=1kb)	FBgn0003866	FBtr0085906	0	tsh
chr2L	21898899	21900033	Promoter (<=1kb)	FBgn0032965	FBtr0085950	-610	CG11629
chr2L	22024190	22024833	3' UTR	FBgn0028979	FBtr0089377	4868	tio
chr2L	22018819	22019483	Promoter (<=1kb)	FBgn0028979	FBtr0335391	0	tio
chr2L	22682669	22684320	Intron (FBtr0111230/FBgn0058006, intron 6 of 9)	FBgn0264548	FBtr0333244	67475	lncRNA:CR43927
chr2L	23156425	23157409	Distal Intergenic	FBgn0262293	FBtr0304429	-11416	mir-2490
chr2L	23175700	23176620	Promoter (1-2kb)	FBgn0039958	FBtr0300704	-1216	CG12567
chr2L	23185074	23185476	Distal Intergenic	FBgn0039958	FBtr0300704	-10590	CG12567
chr2L	23189504	23190149	Distal Intergenic	FBgn0039958	FBtr0300704	-15020	CG12567
chr2L	23173883	23174774	Promoter (<=1kb)	FBgn0039958	FBtr0300702	0	CG12567
chr2L	23268604	23269572	Distal Intergenic	FBgn0267986	FBtr0347584	29351	lncRNA:CR46253
chr2L	23238018	23239581	Promoter (<=1kb)	FBgn0267986	FBtr0347583	0	lncRNA:CR46253
chr2L	23269950	23271892	Distal Intergenic	FBgn0267986	FBtr0347584	30697	lncRNA:CR46253
chr2L	23252701	23255998	Distal Intergenic	FBgn0267986	FBtr0347584	13448	lncRNA:CR46253
chr2L	23234221	23235054	Distal Intergenic	FBgn0267986	FBtr0347583	-4199	lncRNA:CR46253
chr2R	552838	553926	Intron (FBtr0346766/FBgn0267428, intron 7 of 11)	FBgn0267428	FBtr0346766	226070	DIP-lambda
chr2R	241912	243450	Distal Intergenic	FBgn0267428	FBtr0346766	-83318	DIP-lambda
chr2R	427092	428142	Intron (FBtr0346766/FBgn0267428, intron 2 of 11)	FBgn0267428	FBtr0346766	100324	DIP-lambda
chr2R	412870	413548	Intron (FBtr0346766/FBgn0267428, intron 2 of 11)	FBgn0267428	FBtr0346766	86102	DIP-lambda
chr2R	237186	238043	Distal Intergenic	FBgn0267428	FBtr0346766	-88725	DIP-lambda
chr2R	123085	123578	Distal Intergenic	FBgn0267428	FBtr0346766	-203190	DIP-lambda
chr2R	43406	44178	Distal Intergenic	FBgn0267428	FBtr0346766	-282590	DIP-lambda
chr2R	356805	357259	Intron (FBtr0346766/FBgn0267428, intron 2 of 11)	FBgn0267428	FBtr0346766	30037	DIP-lambda
chr2R	471187	472945	Intron (FBtr0346766/FBgn0267428, intron 4 of 11)	FBgn0267428	FBtr0346766	144419	DIP-lambda
chr2R	359772	360563	Intron (FBtr0346766/FBgn0267428, intron 2 of 11)	FBgn0267428	FBtr0346766	33004	DIP-lambda
chr2R	318300	319404	Distal Intergenic	FBgn0267428	FBtr0346766	-7364	DIP-lambda
chr2R	678434	679169	Intron (FBtr0346766/FBgn0267428, intron 11 of 11)	FBgn0284080	FBtr0452096	-175645	CG40439
chr2R	685417	686145	Intron (FBtr0346766/FBgn0267428, intron 11 of 11)	FBgn0284080	FBtr0452096	-168669	CG40439
chr2R	666182	666824	Intron (FBtr0346766/FBgn0267428, intron 10 of 11)	FBgn0284080	FBtr0452096	-187990	CG40439
chr2R	602843	603288	Intron (FBtr0346766/FBgn0267428, intron 9 of 11)	FBgn0284080	FBtr0452096	-251526	CG40439
chr2R	601914	602378	Intron (FBtr0346766/FBgn0267428, intron 9 of 11)	FBgn0284080	FBtr0452096	-252436	CG40439
chr2R	1263831	1264763	Promoter (<=1kb)	FBgn0058191	FBtr0113827	0	CG40191
chr2R	1242928	1243814	Distal Intergenic	FBgn0058191	FBtr0113827	-20326	CG40191
chr2R	1254814	1256012	Distal Intergenic	FBgn0058191	FBtr0113827	-8128	CG40191
chr2R	1464743	1465300	Distal Intergenic	FBgn0267861	FBtr0344972	51530	Maf1
chr2R	1588069	1588518	Promoter (1-2kb)	FBgn0039993	FBtr0113761	-1966	CG17691
chr2R	1590124	1591072	Promoter (<=1kb)	FBgn0039993	FBtr0113761	0	CG17691
chr2R	1588802	1589598	Promoter (<=1kb)	FBgn0039993	FBtr0113761	-886	CG17691
chr2R	1673817	1675068	Intron (FBtr0302582/FBgn0087011, intron 1 of 6)	FBgn0087011	FBtr0114112	24201	CG41520
chr2R	1635252	1636744	Distal Intergenic	FBgn0087011	FBtr0302582	-12317	CG41520
chr2R	1910539	1911710	Intron (FBtr0300103/FBgn0263780, intron 10 of 13)	FBgn0085784	FBtr0114236	-103197	CR41379
chr2R	2101615	2101964	Intron (FBtr0300103/FBgn0263780, intron 3 of 13)	FBgn0263780	FBtr0300103	160151	CG17684
chr2R	2131654	2132663	Intron (FBtr0300103/FBgn0263780, intron 2 of 13)	FBgn0263780	FBtr0300103	129452	CG17684
chr2R	2098031	2098964	Intron (FBtr0300103/FBgn0263780, intron 3 of 13)	FBgn0263780	FBtr0300103	163151	CG17684
chr2R	2336214	2336781	Distal Intergenic	FBgn0058100	FBtr0302913	-37850	CR40100
chr2R	2323900	2325585	Distal Intergenic	FBgn0058100	FBtr0302913	-49046	CR40100
chr2R	2330462	2331647	Distal Intergenic	FBgn0058100	FBtr0302913	-42984	CR40100
chr2R	2403879	2404630	Distal Intergenic	FBgn0058100	FBtr0302913	29248	CR40100
chr2R	2827887	2829411	Intron (FBtr0334937/FBgn0085638, intron 3 of 3)	FBgn0085638	FBtr0334937	17250	CG41378
chr2R	2857345	2858139	Distal Intergenic	FBgn0085638	FBtr0301792	-10637	CG41378
chr2R	2842051	2842720	Intron (FBtr0334937/FBgn0085638, intron 1 of 3)	FBgn0085638	FBtr0334937	3941	CG41378
chr2R	2786140	2787720	Intron (FBtr0334937/FBgn0085638, intron 3 of 3)	FBgn0085638	FBtr0334937	58941	CG41378
chr2R	2805340	2806437	Intron (FBtr0334937/FBgn0085638, intron 3 of 3)	FBgn0085638	FBtr0334937	40224	CG41378
chr2R	2858976	2860678	Distal Intergenic	FBgn0085638	FBtr0301792	-12268	CG41378
chr2R	3062762	3063244	Distal Intergenic	FBgn0260995	FBtr0334939	-3255	dpr21
chr2R	3166796	3167389	Intron (FBtr0334939/FBgn0260995, intron 4 of 6)	FBgn0260995	FBtr0334939	100297	dpr21
chr2R	3137688	3137963	Intron (FBtr0334939/FBgn0260995, intron 4 of 6)	FBgn0260995	FBtr0334939	71189	dpr21
chr2R	3046135	3047754	Distal Intergenic	FBgn0260995	FBtr0334939	-18745	dpr21
chr2R	3326734	3327731	Distal Intergenic	FBgn0085570	FBtr0302915	-7123	CR41243
chr2R	3227902	3228323	Distal Intergenic	FBgn0085570	FBtr0302915	-106531	CR41243
chr2R	3308651	3309176	Distal Intergenic	FBgn0085570	FBtr0302915	-25678	CR41243
chr2R	3332596	3333158	Promoter (1-2kb)	FBgn0085570	FBtr0302915	-1696	CR41243
chr2R	3311911	3312775	Distal Intergenic	FBgn0085570	FBtr0302915	-22079	CR41243
chr2R	3304228	3305513	Distal Intergenic	FBgn0085570	FBtr0302915	-29341	CR41243
chr2R	3333444	3333909	Promoter (<=1kb)	FBgn0085570	FBtr0302915	-945	CR41243
chr2R	3390575	3391700	Distal Intergenic	FBgn0085569	FBtr0301782	-26173	CG41242
chr2R	3500586	3501496	Distal Intergenic	FBgn0085786	FBtr0302232	24551	CR41501
chr2R	3529605	3531134	Distal Intergenic	FBgn0085786	FBtr0302232	-3558	CR41501
chr2R	3526942	3529072	Promoter (<=1kb)	FBgn0085786	FBtr0302232	-895	CR41501
chr2R	3540655	3541742	Distal Intergenic	FBgn0085786	FBtr0302232	-14608	CR41501
chr2R	3512307	3513151	Distal Intergenic	FBgn0085786	FBtr0302232	12896	CR41501
chr2R	3613093	3613940	Distal Intergenic	FBgn0058461	FBtr0302353	-22673	CR40461
chr2R	3884468	3885242	Distal Intergenic	FBgn0266632	FBtr0344922	-58187	asRNA:CR45139
chr2R	4034878	4038761	Intron (FBtr0113784/FBgn0046706, intron 4 of 4)	FBgn0046706	FBtr0113784	20767	Haspin
chr2R	4223544	4224545	Distal Intergenic	FBgn0262117	FBtr0111268	18389	IntS3
chr2R	4332548	4335203	Intron (FBtr0345363/FBgn0260798, intron 13 of 14)	FBgn0262117	FBtr0111268	-89614	IntS3
chr2R	4314043	4315121	Distal Intergenic	FBgn0262117	FBtr0111268	-71109	IntS3
chr2R	4271237	4273094	Distal Intergenic	FBgn0262117	FBtr0111268	-28303	IntS3
chr2R	4554809	4555361	Intron (FBtr0308810/FBgn0046692, intron 1 of 3)	FBgn0046692	FBtr0111111	8118	Stlk
chr2R	5014869	5015760	Intron (FBtr0336974/FBgn0040849, intron 5 of 7)	FBgn0264914	FBtr0334999	17035	lncRNA:CR44105
chr2R	6131466	6133949	Promoter (<=1kb)	FBgn0000546	FBtr0302439	0	EcR
chr2R	6119972	6121245	Intron (FBtr0302439/FBgn0000546, intron 2 of 5)	FBgn0000546	FBtr0302439	10596	EcR
chr2R	6141336	6142920	Promoter (<=1kb)	FBgn0011891	FBtr0086017	0	tRNA:Lys-CTT-1-1
chr2R	6189958	6190802	Promoter (<=1kb)	FBgn0011934	FBtr0085989	0	tRNA:Asn-GTT-1-8
chr2R	6219511	6221779	Promoter (<=1kb)	FBgn0263144	FBtr0085993	0	bin3
chr2R	6352876	6354727	Distal Intergenic	FBgn0033075	FBtr0336520	107364	Pld
chr2R	6313748	6316933	Distal Intergenic	FBgn0033075	FBtr0336520	68236	Pld
chr2R	6235513	6236274	Exon (FBtr0085992/FBgn0263144, exon 3 of 7)	FBgn0033075	FBtr0085995	-5730	Pld
chr2R	6266361	6267818	Distal Intergenic	FBgn0033075	FBtr0336520	20849	Pld
chr2R	6349429	6351501	Distal Intergenic	FBgn0033075	FBtr0336520	103917	Pld
chr2R	6241164	6242375	Promoter (<=1kb)	FBgn0033075	FBtr0085995	0	Pld
chr2R	6497362	6499028	Promoter (2-3kb)	FBgn0267744	FBtr0347304	2744	lncRNA:CR46075
chr2R	6494936	6496562	Distal Intergenic	FBgn0267744	FBtr0347304	5210	lncRNA:CR46075
chr2R	6374780	6375083	Distal Intergenic	FBgn0267744	FBtr0347304	126689	lncRNA:CR46075
chr2R	6489274	6490389	Distal Intergenic	FBgn0267744	FBtr0347304	11383	lncRNA:CR46075
chr2R	6387062	6388863	Distal Intergenic	FBgn0267744	FBtr0347304	112909	lncRNA:CR46075
chr2R	6413708	6414663	Distal Intergenic	FBgn0267744	FBtr0347304	87109	lncRNA:CR46075
chr2R	6631476	6633221	Promoter (<=1kb)	FBgn0262736	FBtr0086151	0	Vha16-1
chr2R	6661927	6663942	Promoter (<=1kb)	FBgn0266518	FBtr0336664	0	Dpit47
chr2R	6748659	6750041	Promoter (<=1kb)	FBgn0027066	FBtr0086127	0	Eb1
chr2R	6970802	6972142	Promoter (<=1kb)	FBgn0053558	FBtr0332942	0	mim
chr2R	7406776	7407927	Promoter (<=1kb)	FBgn0033166	FBtr0089007	0	Eaf
chr2R	7735090	7736088	Promoter (<=1kb)	FBgn0042135	FBtr0088935	0	Gdap2
chr2R	7745171	7745968	Promoter (<=1kb)	FBgn0050497	FBtr0331966	0	CG46385
chr2R	7781788	7783271	Promoter (<=1kb)	FBgn0050497	FBtr0088932	0	CG46385
chr2R	7805742	7807115	Promoter (<=1kb)	FBgn0003317	FBtr0088832	0	sax
chr2R	7971484	7972989	Promoter (<=1kb)	FBgn0027054	FBtr0088859	0	CSN4
chr2R	7988882	7990034	Promoter (<=1kb)	FBgn0033246	FBtr0339124	0	ACC
chr2R	8060536	8061825	Promoter (1-2kb)	FBgn0033252	FBtr0088828	-1985	CG12769
chr2R	8067547	8069263	Promoter (<=1kb)	FBgn0020279	FBtr0088774	0	lig
chr2R	8079384	8080421	Promoter (<=1kb)	FBgn0021814	FBtr0310370	0	Vps28
chr2R	8173683	8175027	Promoter (<=1kb)	FBgn0053087	FBtr0344893	0	LRP1
chr2R	8237064	8238254	Promoter (<=1kb)	FBgn0013726	FBtr0088792	0	pnut
chr2R	8398562	8398983	Intron (FBtr0088764/FBgn0033289, intron 2 of 5)	FBgn0261588	FBtr0302918	11192	pdm3
chr2R	8326898	8327542	Promoter (<=1kb)	FBgn0261588	FBtr0302919	0	pdm3
chr2R	8668772	8669160	Promoter (1-2kb)	FBgn0263120	FBtr0100428	-1563	Acsl
chr2R	8665415	8666682	Promoter (<=1kb)	FBgn0263120	FBtr0100427	0	Acsl
chr2R	8667530	8667893	Promoter (1-2kb)	FBgn0263120	FBtr0100426	1359	Acsl
chr2R	8723226	8724929	Promoter (<=1kb)	FBgn0005695	FBtr0088710	0	gcl
chr2R	8797427	8798629	Promoter (<=1kb)	FBgn0024189	FBtr0088635	0	sns
chr2R	9283875	9285418	Promoter (<=1kb)	FBgn0020621	FBtr0088601	0	Pkn
chr2R	9408652	9409836	Promoter (<=1kb)	FBgn0016078	FBtr0088553	0	wun
chr2R	9445199	9446940	Promoter (<=1kb)	FBgn0259234	FBtr0299845	0	Camta
chr2R	9551958	9554351	Promoter (<=1kb)	FBgn0262447	FBtr0304458	0	mir-14
chr2R	9564920	9566582	Promoter (<=1kb)	FBgn0266819	FBtr0345574	0	asRNA:CR45281
chr2R	9577443	9579435	Promoter (<=1kb)	FBgn0085436	FBtr0304957	0	Not1
chr2R	9692007	9693739	Promoter (<=1kb)	FBgn0023143	FBtr0088499	0	Uba1
chr2R	9711409	9712798	Promoter (<=1kb)	FBgn0010316	FBtr0088469	0	dap
chr2R	9841952	9842884	Promoter (<=1kb)	FBgn0033453	FBtr0345020	0	Sting
chr2R	9958328	9959035	Promoter (<=1kb)	FBgn0011656	FBtr0088447	0	Mef2
chr2R	9955138	9955555	Intron (FBtr0088447/FBgn0011656, intron 1 of 9)	FBgn0011656	FBtr0088447	3303	Mef2
chr2R	10048103	10048744	Promoter (<=1kb)	FBgn0033476	FBtr0345630	0	oys
chr2R	10099339	10101788	Promoter (<=1kb)	FBgn0004907	FBtr0088416	0	14-3-3zeta
chr2R	10123813	10125169	Promoter (<=1kb)	FBgn0050011	FBtr0089758	0	gem
chr2R	10431912	10432983	Promoter (1-2kb)	FBgn0262114	FBtr0330614	1907	RanBPM
chr2R	10428464	10430670	Promoter (<=1kb)	FBgn0262114	FBtr0088263	0	RanBPM
chr2R	10437136	10438495	Promoter (<=1kb)	FBgn0001122	FBtr0088264	0	Galphao
chr2R	10443939	10445141	Promoter (<=1kb)	FBgn0001122	FBtr0088266	0	Galphao
chr2R	10534176	10536369	Promoter (<=1kb)	FBgn0283521	FBtr0089343	0	lola
chr2R	10540322	10543755	Promoter (<=1kb)	FBgn0266628	FBtr0344916	0	asRNA:CR45135
chr2R	10548365	10548786	Promoter (1-2kb)	FBgn0283426	FBtr0445179	-1105	lncRNA:acal
chr2R	10551742	10552190	Distal Intergenic	FBgn0283426	FBtr0445179	-4482	lncRNA:acal
chr2R	10557275	10559896	Promoter (<=1kb)	FBgn0263102	FBtr0088275	0	psq
chr2R	10568604	10569666	Promoter (<=1kb)	FBgn0263102	FBtr0088277	0	psq
chr2R	10553914	10554403	Distal Intergenic	FBgn0263102	FBtr0088275	-3485	psq
chr2R	10564274	10565045	Intron (FBtr0088275/FBgn0263102, intron 3 of 9)	FBgn0263102	FBtr0088277	-3897	psq
chr2R	10566502	10567184	Promoter (1-2kb)	FBgn0263102	FBtr0088277	-1758	psq
chr2R	10574682	10575561	Intron (FBtr0088275/FBgn0263102, intron 3 of 9)	FBgn0263102	FBtr0100607	4728	psq
chr2R	10581541	10583557	Promoter (<=1kb)	FBgn0263102	FBtr0088278	-129	psq
chr2R	10617654	10618803	Promoter (<=1kb)	FBgn0033538	FBtr0088283	0	CG11883
chr2R	10600891	10601916	Intron (FBtr0088275/FBgn0263102, intron 3 of 9)	FBgn0033538	FBtr0088283	-15746	CG11883
chr2R	10813146	10813984	Promoter (<=1kb)	FBgn0033550	FBtr0088251	0	CG12341
chr2R	11202414	11205030	Promoter (<=1kb)	FBgn0003396	FBtr0088100	0	shn
chr2R	11196820	11199016	Promoter (<=1kb)	FBgn0003396	FBtr0088099	0	shn
chr2R	11289041	11290230	Promoter (<=1kb)	FBgn0033609	FBtr0088178	0	Fbl6
chr2R	11365788	11367606	Promoter (<=1kb)	FBgn0033627	FBtr0088128	0	CG13204
chr2R	11582138	11582901	Promoter (<=1kb)	FBgn0033636	FBtr0088094	0	tou
chr2R	11592320	11594485	Promoter (<=1kb)	FBgn0033636	FBtr0333070	0	tou
chr2R	11615061	11616482	Promoter (<=1kb)	FBgn0033636	FBtr0088091	0	tou
chr2R	11604475	11605532	Promoter (<=1kb)	FBgn0033636	FBtr0333071	0	tou
chr2R	11613970	11614584	Promoter (1-2kb)	FBgn0033636	FBtr0088091	1461	tou
chr2R	11603145	11603660	Promoter (1-2kb)	FBgn0033636	FBtr0333071	1276	tou
chr2R	11632074	11633692	Promoter (<=1kb)	FBgn0033638	FBtr0300945	0	CG9005
chr2R	11626090	11626865	Intron (FBtr0300945/FBgn0033638, intron 2 of 7)	FBgn0033638	FBtr0300945	5650	CG9005
chr2R	11629743	11630229	Promoter (2-3kb)	FBgn0033638	FBtr0300945	2286	CG9005
chr2R	11638837	11641011	Promoter (<=1kb)	FBgn0033638	FBtr0306029	0	CG9005
chr2R	11650737	11652719	Promoter (<=1kb)	FBgn0011915	FBtr0088071	0	tRNA:Met-CAT-1-1
chr2R	12027268	12028447	Promoter (<=1kb)	FBgn0259985	FBtr0088024	0	Mppe
chr2R	12085660	12086392	3' UTR	FBgn0033680	FBtr0087981	4384	CG13186
chr2R	12150211	12151380	Promoter (<=1kb)	FBgn0027504	FBtr0088017	0	CG8878
chr2R	12173373	12174624	Promoter (<=1kb)	FBgn0014184	FBtr0088013	0	Oda
chr2R	12506748	12507664	Promoter (<=1kb)	FBgn0045063	FBtr0346633	0	fdl
chr2R	12528736	12529834	Promoter (<=1kb)	FBgn0011592	FBtr0087821	0	fra
chr2R	12862078	12862879	Promoter (<=1kb)	FBgn0033777	FBtr0306582	-80	CG17574
chr2R	12879347	12880705	Promoter (<=1kb)	FBgn0002069	FBtr0087784	0	AspRS
chr2R	12915934	12917638	Promoter (<=1kb)	FBgn0010488	FBtr0087786	0	NAT1
chr2R	12935986	12937252	Promoter (<=1kb)	FBgn0033784	FBtr0087803	0	SCCRO3
chr2R	12980008	12981344	Promoter (<=1kb)	FBgn0005624	FBtr0345375	0	Psc
chr2R	12984711	12985974	Promoter (<=1kb)	FBgn0265427	FBtr0339737	0	lncRNA:CR44339
chr2R	12990769	12991988	Promoter (1-2kb)	FBgn0053798	FBtr0091802	-1909	CG33798
chr2R	12996200	12997423	Promoter (<=1kb)	FBgn0265623	FBtr0330613	0	Su(z)2
chr2R	13224971	13225540	Promoter (<=1kb)	FBgn0011763	FBtr0087741	0	Dp
chr2R	13222364	13224406	Promoter (<=1kb)	FBgn0011763	FBtr0087740	0	Dp
chr2R	13430137	13432688	Promoter (<=1kb)	FBgn0011881	FBtr0087713	0	tRNA:Ile-AAT-1-3
chr2R	13494382	13495351	Promoter (<=1kb)	FBgn0033844	FBtr0087699	0	bbc
chr2R	13501696	13502908	Promoter (<=1kb)	FBgn0004638	FBtr0087698	0	drk
chr2R	13506331	13507796	Promoter (<=1kb)	FBgn0024556	FBtr0087670	0	mEFTu1
chr2R	13584180	13585379	Intron (FBtr0330617/FBgn0027581, intron 2 of 8)	FBgn0265497	FBtr0339944	6144	lncRNA:CR44366
chr2R	13592439	13593895	Promoter (<=1kb)	FBgn0027581	FBtr0330617	0	CG6191
chr2R	13822116	13822897	Promoter (1-2kb)	FBgn0000662	FBtr0087647	1656	fl(2)d
chr2R	13823854	13824931	Promoter (<=1kb)	FBgn0000662	FBtr0087647	0	fl(2)d
chr2R	13940623	13942669	Promoter (<=1kb)	FBgn0013733	FBtr0087616	0	shot
chr2R	13934386	13934977	Intron (FBtr0087616/FBgn0013733, intron 1 of 30)	FBgn0013733	FBtr0087616	7133	shot
chr2R	13925374	13925693	Promoter (<=1kb)	FBgn0013733	FBtr0087618	0	shot
chr2R	13953525	13954447	Promoter (<=1kb)	FBgn0050481	FBtr0100285	0	mRpL53
chr2R	13956953	13958234	Promoter (<=1kb)	FBgn0262739	FBtr0305592	0	AGO1
chr2R	13990150	13992453	Promoter (<=1kb)	FBgn0002643	FBtr0087596	0	mam
chr2R	14008342	14009408	Promoter (<=1kb)	FBgn0002643	FBtr0087597	0	mam
chr2R	14000605	14001134	Intron (FBtr0087596/FBgn0002643, intron 2 of 6)	FBgn0263539	FBtr0309640	4872	mir-4978
chr2R	14139668	14141388	Promoter (<=1kb)	FBgn0040752	FBtr0339764	0	Prosap
chr2R	14173564	14175710	Promoter (<=1kb)	FBgn0000289	FBtr0087526	0	cg
chr2R	14255795	14256732	Promoter (<=1kb)	FBgn0001220	FBtr0339969	0	Hsc70-5
chr2R	14307247	14308292	Promoter (<=1kb)	FBgn0085408	FBtr0112614	0	Shrm
chr2R	14331560	14332832	Promoter (<=1kb)	FBgn0085408	FBtr0290253	0	Shrm
chr2R	14964046	14964886	Promoter (<=1kb)	FBgn0033987	FBtr0345946	754	ckn
chr2R	14962211	14963677	Promoter (<=1kb)	FBgn0033987	FBtr0087409	0	ckn
chr2R	15227281	15228512	Promoter (<=1kb)	FBgn0265508	FBtr0340009	343	asRNA:CR44370
chr2R	15322033	15323333	Promoter (<=1kb)	FBgn0013750	FBtr0087376	0	Arf51F
chr2R	15380218	15381731	Promoter (<=1kb)	FBgn0000996	FBtr0339999	0	dup
chr2R	15613353	15614037	Promoter (<=1kb)	FBgn0260429	FBtr0300853	0	CG42524
chr2R	15610224	15611516	Promoter (2-3kb)	FBgn0260429	FBtr0300853	-2338	CG42524
chr2R	15931106	15932552	Promoter (<=1kb)	FBgn0034049	FBtr0087298	0	bdg
chr2R	16102622	16104852	Promoter (<=1kb)	FBgn0014020	FBtr0087211	0	Rho1
chr2R	16124657	16125574	Promoter (<=1kb)	FBgn0086676	FBtr0089593	0	spin
chr2R	16129246	16130662	Intron (FBtr0089593/FBgn0086676, intron 1 of 7)	FBgn0086676	FBtr0089592	4265	spin
chr2R	16178382	16180739	Promoter (<=1kb)	FBgn0015754	FBtr0304747	0	Lis-1
chr2R	16209570	16210962	Promoter (<=1kb)	FBgn0034091	FBtr0087195	0	mrj
chr2R	16220963	16221868	Promoter (<=1kb)	FBgn0034091	FBtr0087193	0	mrj
chr2R	16583008	16584146	Promoter (<=1kb)	FBgn0265525	FBtr0340074	0	asRNA:CR44375
chr2R	16730609	16732145	Promoter (<=1kb)	FBgn0050463	FBtr0087113	0	Pgant9
chr2R	16828281	16829516	Promoter (<=1kb)	FBgn0263659	FBtr0310102	0	lncRNA:CR43650
chr2R	16830246	16831042	Promoter (<=1kb)	FBgn0263659	FBtr0310103	0	lncRNA:CR43650
chr2R	16856128	16857541	Promoter (<=1kb)	FBgn0026533	FBtr0100440	0	Dek
chr2R	17019266	17020734	Promoter (<=1kb)	FBgn0034181	FBtr0087017	0	CG8963
chr2R	17026317	17028539	Promoter (<=1kb)	FBgn0023172	FBtr0086969	0	RhoGEF2
chr2R	17143300	17144055	Promoter (<=1kb)	FBgn0050234	FBtr0087001	0	tRNA:Leu-AAG-1-2
chr2R	17145175	17146007	Promoter (<=1kb)	FBgn0050235	FBtr0086988	0	tRNA:Leu-AAG-1-3
chr2R	17265042	17266187	Promoter (<=1kb)	FBgn0265487	FBtr0086991	0	mbl
chr2R	17391606	17392743	Promoter (<=1kb)	FBgn0011879	FBtr0086908	0	tRNA:Ala-TGC-2-1
chr2R	17444116	17445345	Promoter (<=1kb)	FBgn0027506	FBtr0086958	0	EDTP
chr2R	17451604	17452860	Promoter (<=1kb)	FBgn0028956	FBtr0086955	0	mthl3
chr2R	17457409	17458929	Promoter (<=1kb)	FBgn0028953	FBtr0086921	0	CG14478
chr2R	17488048	17490427	Promoter (1-2kb)	FBgn0262570	FBtr0345650	-1828	CG43110
chr2R	17535268	17536634	Promoter (<=1kb)	FBgn0034237	FBtr0086941	0	eIF3b
chr2R	17592265	17593651	Promoter (<=1kb)	FBgn0029006	FBtr0086833	0	Smurf
chr2R	17682824	17683930	Promoter (<=1kb)	FBgn0016059	FBtr0086891	0	Sema1b
chr2R	17697901	17699068	Promoter (<=1kb)	FBgn0027872	FBtr0086888	0	rdgBbeta
chr2R	17716224	17718000	Promoter (<=1kb)	FBgn0028494	FBtr0086887	0	CG6424
chr2R	17868937	17869683	Promoter (<=1kb)	FBgn0265590	FBtr0340282	0	lncRNA:CR44417
chr2R	17870290	17872214	Promoter (<=1kb)	FBgn0034282	FBtr0086822	0	Mapmodulin
chr2R	18112368	18113240	Promoter (2-3kb)	FBgn0085225	FBtr0112389	2383	CG34196
chr2R	18113898	18115277	Downstream (2-3kb)	FBgn0085225	FBtr0112389	3913	CG34196
chr2R	18133678	18134821	Promoter (<=1kb)	FBgn0001222	FBtr0086782	0	Hsf
chr2R	18140350	18142052	Promoter (<=1kb)	FBgn0265297	FBtr0086738	0	pAbp
chr2R	18156387	18158257	Promoter (<=1kb)	FBgn0022238	FBtr0086777	0	lolal
chr2R	18342493	18343564	Intron (FBtr0301550/FBgn0285917, intron 2 of 11)	FBgn0285917	FBtr0301550	13732	sbb
chr2R	18356089	18357989	Promoter (<=1kb)	FBgn0285917	FBtr0301550	0	sbb
chr2R	18439921	18441333	Promoter (<=1kb)	FBgn0261477	FBtr0331958	0	slim
chr2R	18638733	18639925	Promoter (<=1kb)	FBgn0011868	FBtr0086659	0	tRNA:Gly-GCC-1-9
chr2R	18687757	18689283	Promoter (<=1kb)	FBgn0262103	FBtr0304026	0	Sik3
chr2R	18855050	18855740	Promoter (<=1kb)	FBgn0010053	FBtr0086625	0	Jheh1
chr2R	19178396	19179489	Promoter (<=1kb)	FBgn0263395	FBtr0086503	0	hppy
chr2R	19253640	19254340	Promoter (<=1kb)	FBgn0053453	FBtr0340471	-412	CG33453
chr2R	19414093	19415591	Promoter (<=1kb)	FBgn0028981	FBtr0086526	0	tRNA:Ser-CGA-1-4
chr2R	19423241	19425593	Promoter (<=1kb)	FBgn0012051	FBtr0086530	0	CalpA
chr2R	19450399	19451646	Promoter (<=1kb)	FBgn0284243	FBtr0086536	0	betaTub56D
chr2R	19455800	19457161	Promoter (<=1kb)	FBgn0002716	FBtr0086461	0	mei-W68
chr2R	19467121	19469060	Promoter (<=1kb)	FBgn0260934	FBtr0301504	0	par-1
chr2R	19630430	19633484	Promoter (<=1kb)	FBgn0003435	FBtr0310331	0	sm
chr2R	19668922	19670582	Promoter (<=1kb)	FBgn0015949	FBtr0086484	0	hrg
chr2R	19776784	19779583	Distal Intergenic	FBgn0034474	FBtr0086342	4460	Obp56g
chr2R	19997592	19998017	Promoter (2-3kb)	FBgn0050212	FBtr0086326	2351	tRNA:Arg-CCT-1-2
chr2R	19999877	20000879	Promoter (<=1kb)	FBgn0050212	FBtr0086326	0	tRNA:Arg-CCT-1-2
chr2R	20106453	20106795	Distal Intergenic	FBgn0004364	FBtr0086309	-4716	18w
chr2R	20110638	20111924	Promoter (<=1kb)	FBgn0004364	FBtr0086309	0	18w
chr2R	20587010	20588564	Promoter (<=1kb)	FBgn0034523	FBtr0086257	0	Nnf1a
chr2R	20741722	20743972	Intron (FBtr0344877/FBgn0040726, intron 4 of 7)	FBgn0085230	FBtr0112394	-6942	CG34201
chr2R	20884058	20885339	3' UTR	FBgn0034558	FBtr0304717	4128	Cib2
chr2R	20996196	20999415	Promoter (<=1kb)	FBgn0034570	FBtr0071524	0	CG10543
chr2R	21000096	21000521	Promoter (<=1kb)	FBgn0034570	FBtr0303195	0	CG10543
chr2R	21141644	21142377	Promoter (<=1kb)	FBgn0034590	FBtr0342873	0	Magi
chr2R	21159397	21161655	Promoter (<=1kb)	FBgn0011871	FBtr0071630	0	tRNA:Gly-GCC-1-12
chr2R	21480561	21481928	Promoter (<=1kb)	FBgn0010415	FBtr0342893	0	Sdc
chr2R	21474899	21477013	Intron (FBtr0342893/FBgn0010415, intron 2 of 6)	FBgn0010415	FBtr0342893	4163	Sdc
chr2R	21501538	21503108	Promoter (<=1kb)	FBgn0034631	FBtr0071701	0	TAF1C-like
chr2R	21521705	21522889	Promoter (<=1kb)	FBgn0003731	FBtr0071653	0	Egfr
chr2R	21545538	21547215	Promoter (<=1kb)	FBgn0003731	FBtr0071654	0	Egfr
chr2R	21645735	21646858	Promoter (<=1kb)	FBgn0034644	FBtr0071661	0	CG10082
chr2R	21702745	21703590	Promoter (<=1kb)	FBgn0010228	FBtr0071674	0	HmgZ
chr2R	21703874	21704924	Promoter (<=1kb)	FBgn0010228	FBtr0071673	0	HmgZ
chr2R	21712995	21714916	Promoter (<=1kb)	FBgn0004362	FBtr0301410	0	HmgD
chr2R	22060357	22061619	Promoter (<=1kb)	FBgn0034684	FBtr0071804	0	CG13501
chr2R	22079892	22080513	Promoter (<=1kb)	FBgn0034691	FBtr0071756	0	Synj
chr2R	22122017	22122943	Promoter (<=1kb)	FBgn0002715	FBtr0071761	0	mei-S332
chr2R	22212553	22213553	Promoter (<=1kb)	FBgn0025186	FBtr0071774	0	ari-2
chr2R	22317331	22318593	Promoter (<=1kb)	FBgn0013272	FBtr0071813	0	Gp150
chr2R	22561401	22562414	Promoter (<=1kb)	FBgn0003175	FBtr0331942	0	px
chr2R	22527573	22529179	Intron (FBtr0331942/FBgn0003175, intron 12 of 14)	FBgn0003175	FBtr0331941	-13474	px
chr2R	22569511	22570817	Intron (FBtr0330229/FBgn0260866, intron 1 of 3)	FBgn0034737	FBtr0071836	7204	CG11362
chr2R	22659830	22662409	Promoter (<=1kb)	FBgn0260767	FBtr0301269	0	CG42565
chr2R	22678072	22679099	Distal Intergenic	FBgn0265982	FBtr0343004	-4377	lncRNA:CR44761
chr2R	22685917	22687033	Promoter (1-2kb)	FBgn0020257	FBtr0343014	1954	Ppa
chr2R	22700225	22701151	Promoter (<=1kb)	FBgn0005631	FBtr0343013	0	robo1
chr2R	22911341	22912194	Exon (FBtr0071942/FBgn0034797, exon 5 of 11)	FBgn0050187	FBtr0301927	6596	CG30187
chr2R	22933813	22935126	Promoter (<=1kb)	FBgn0034800	FBtr0303465	0	CG3788
chr2R	23071536	23073085	Promoter (<=1kb)	FBgn0050201	FBtr0071983	0	tRNA:Ser-TGA-1-1
chr2R	23547473	23548479	Promoter (<=1kb)	FBgn0034876	FBtr0072114	0	wmd
chr2R	23551078	23551965	Promoter (<=1kb)	FBgn0010501	FBtr0072062	0	Dcp-1
chr2R	23579599	23581516	Promoter (<=1kb)	FBgn0015903	FBtr0072070	0	apt
chr2R	23566711	23567940	Promoter (<=1kb)	FBgn0015903	FBtr0072069	-118	apt
chr2R	23652024	23652570	Exon (FBtr0340029/FBgn0004795, exon 9 of 12)	FBgn0266377	FBtr0344180	-4997	Pde8
chr2R	23697524	23698695	Promoter (<=1kb)	FBgn0034893	FBtr0072084	0	mRpL43
chr2R	23839763	23840829	Promoter (<=1kb)	FBgn0086659	FBtr0091917	0	snoRNA:Ψ18S-176
chr2R	23864681	23865685	Promoter (<=1kb)	FBgn0025335	FBtr0343276	0	Cpes
chr2R	23871905	23874177	Promoter (1-2kb)	FBgn0011236	FBtr0072129	1632	ken
chr2R	23977882	23980256	Promoter (<=1kb)	FBgn0005612	FBtr0343282	0	Sox14
chr2R	24057181	24058544	Promoter (<=1kb)	FBgn0285952	FBtr0072172	0	eEF5
chr2R	24085947	24087167	Promoter (<=1kb)	FBgn0086129	FBtr0307174	0	snama
chr2R	24401883	24403221	Promoter (<=1kb)	FBgn0002787	FBtr0072290	0	Rpn8
chr2R	24599344	24600365	Promoter (<=1kb)	FBgn0035032	FBtr0072340	0	ATPsynF
chr2R	24763751	24765025	Promoter (<=1kb)	FBgn0035059	FBtr0300130	584	CG3894
chr2R	24969096	24970297	Promoter (<=1kb)	FBgn0035088	FBtr0343504	0	CG3776
chr2R	25010727	25012425	Promoter (<=1kb)	FBgn0004055	FBtr0072397	0	uzip
chr2R	25075841	25077688	Promoter (<=1kb)	FBgn0050198	FBtr0072445	0	tRNA:Ala-CGC-1-1
chr2R	25115274	25116104	Intron (FBtr0343605/FBgn0266129, intron 2 of 4)	FBgn0050430	FBtr0072448	-13328	CG30430
chr2R	25182920	25183392	Downstream (<1kb)	FBgn0035094	FBtr0333173	5416	CG9380
chr2R	25205871	25206727	Intron (FBtr0333172/FBgn0035094, intron 3 of 8)	FBgn0035094	FBtr0333171	-15747	CG9380
chr2R	25189521	25190932	Promoter (<=1kb)	FBgn0035094	FBtr0333171	0	CG9380
chr3L	49020	50006	Distal Intergenic	FBgn0262679	FBtr0305596	4745	CG43149
chr3L	40062	41031	Distal Intergenic	FBgn0262679	FBtr0305596	13720	CG43149
chr3L	128537	129572	Promoter (<=1kb)	FBgn0020386	FBtr0072464	0	Pdk1
chr3L	130956	132526	Promoter (<=1kb)	FBgn0020386	FBtr0072465	0	Pdk1
chr3L	199021	200643	Promoter (<=1kb)	FBgn0035106	FBtr0072532	0	rno
chr3L	223122	225298	Promoter (<=1kb)	FBgn0053229	FBtr0345592	0	CG33229
chr3L	246272	247074	Promoter (<=1kb)	FBgn0000541	FBtr0072521	0	E(bx)
chr3L	270781	271889	Promoter (<=1kb)	FBgn0029002	FBtr0332839	0	miple2
chr3L	319046	320210	Promoter (<=1kb)	FBgn0004373	FBtr0072516	0	fwd
chr3L	346850	348368	Promoter (<=1kb)	FBgn0023000	FBtr0072570	0	mth
chr3L	539458	540944	Promoter (<=1kb)	FBgn0001316	FBtr0110818	0	klar
chr3L	489579	490813	Promoter (<=1kb)	FBgn0001316	FBtr0333851	10	klar
chr3L	505803	506581	Promoter (2-3kb)	FBgn0267664	FBtr0347133	-2716	lncRNA:CR46002
chr3L	542659	543497	Promoter (<=1kb)	FBgn0035141	FBtr0072564	0	Cypl
chr3L	628039	628984	Promoter (<=1kb)	FBgn0263039	FBtr0306918	0	lncRNA:CR43334
chr3L	639012	641487	Promoter (<=1kb)	FBgn0263039	FBtr0333724	0	lncRNA:CR43334
chr3L	681895	682795	Promoter (<=1kb)	FBgn0035152	FBtr0333379	0	CG3386
chr3L	685036	685788	Promoter (<=1kb)	FBgn0035153	FBtr0072610	0	ebd1
chr3L	748684	749900	Promoter (<=1kb)	FBgn0000575	FBtr0072578	0	emc
chr3L	1034100	1035431	Promoter (<=1kb)	FBgn0024277	FBtr0072644	0	trio
chr3L	1051845	1052807	Intron (FBtr0072642/FBgn0004870, intron 1 of 3)	FBgn0035181	FBtr0072622	16660	CG9205
chr3L	1178108	1178773	Promoter (<=1kb)	FBgn0025525	FBtr0333271	-832	bab2
chr3L	1334567	1336441	Promoter (<=1kb)	FBgn0010786	FBtr0072679	0	l(3)02640
chr3L	1379509	1380602	Promoter (<=1kb)	FBgn0052328	FBtr0072683	0	tRNA:Glu-CTC-3-2
chr3L	1516524	1518168	Promoter (<=1kb)	FBgn0011204	FBtr0072706	0	cue
chr3L	1545580	1547280	Promoter (<=1kb)	FBgn0041342	FBtr0072738	0	Pcyt1
chr3L	1592056	1593334	5' UTR	FBgn0035237	FBtr0347066	5362	CG13917
chr3L	1576107	1577611	Promoter (<=1kb)	FBgn0035237	FBtr0303993	0	CG13917
chr3L	1586336	1587385	Promoter (<=1kb)	FBgn0035237	FBtr0347066	0	CG13917
chr3L	1861480	1862275	Promoter (<=1kb)	FBgn0004636	FBtr0332671	0	Rap1
chr3L	2585824	2586662	Promoter (<=1kb)	FBgn0010909	FBtr0072956	0	msn
chr3L	2589181	2590713	Promoter (<=1kb)	FBgn0016794	FBtr0072926	0	dos
chr3L	2634878	2636395	Promoter (<=1kb)	FBgn0035357	FBtr0072934	0	MEP-1
chr3L	2631509	2632789	Promoter (<=1kb)	FBgn0035357	FBtr0072931	0	MEP-1
chr3L	2765605	2767246	Promoter (<=1kb)	FBgn0035370	FBtr0072969	0	Non2
chr3L	3034984	3035828	Promoter (<=1kb)	FBgn0035388	FBtr0072981	0	CG2162
chr3L	3059927	3061310	Intron (FBtr0073004/FBgn0266918, intron 1 of 7)	FBgn0035393	FBtr0072990	4848	CG16753
chr3L	3069879	3071425	Promoter (<=1kb)	FBgn0035397	FBtr0072991	0	CG11486
chr3L	3071870	3072483	Promoter (<=1kb)	FBgn0035397	FBtr0072992	-64	CG11486
chr3L	3095664	3097536	Promoter (<=1kb)	FBgn0052272	FBtr0073125	0	tRNA:Lys-CTT-1-13
chr3L	3127265	3128641	Promoter (<=1kb)	FBgn0026189	FBtr0306258	0	prominin-like
chr3L	3224908	3226628	Promoter (<=1kb)	FBgn0035424	FBtr0073046	0	Larp4B
chr3L	3303331	3304276	Promoter (<=1kb)	FBgn0035432	FBtr0073054	0	ZnT63C
chr3L	3373749	3374551	Promoter (<=1kb)	FBgn0027616	FBtr0073078	0	Ythdc1
chr3L	3515466	3516295	Promoter (<=1kb)	FBgn0005640	FBtr0073131	0	Eip63E
chr3L	3810656	3811629	Promoter (<=1kb)	FBgn0035464	FBtr0073149	0	PIG-B
chr3L	3818190	3819368	Promoter (<=1kb)	FBgn0004875	FBtr0073152	0	enc
chr3L	4102140	4104012	Promoter (<=1kb)	FBgn0035497	FBtr0073273	0	CG14995
chr3L	4108109	4109106	Promoter (<=1kb)	FBgn0028484	FBtr0073211	0	Ack
chr3L	4363458	4364795	Promoter (<=1kb)	FBgn0035533	FBtr0306534	0	Cip4
chr3L	4541030	4543465	Promoter (<=1kb)	FBgn0035558	FBtr0304987	0	CG11357
chr3L	4625141	4627222	Promoter (<=1kb)	FBgn0015805	FBtr0073317	0	HDAC1
chr3L	5299431	5300764	Distal Intergenic	FBgn0267305	FBtr0346561	15687	lncRNA:CR45741
chr3L	5769078	5771488	Promoter (<=1kb)	FBgn0260936	FBtr0307975	0	scny
chr3L	5810061	5811331	Promoter (<=1kb)	FBgn0035639	FBtr0077112	0	kri
chr3L	6218082	6218662	Promoter (<=1kb)	FBgn0002526	FBtr0077014	-60	LanA
chr3L	6495279	6496786	Promoter (<=1kb)	FBgn0020251	FBtr0076968	0	sfl
chr3L	6549724	6551781	Promoter (<=1kb)	FBgn0042185	FBtr0307510	0	MCU
chr3L	6963844	6965150	Promoter (<=1kb)	FBgn0261445	FBtr0076938	0	sgl
chr3L	6979263	6980344	Promoter (<=1kb)	FBgn0001104	FBtr0076934	0	Galphai
chr3L	7359932	7361452	Promoter (<=1kb)	FBgn0035770	FBtr0273399	0	pst
chr3L	7368255	7369209	Promoter (<=1kb)	FBgn0035772	FBtr0302547	51	Sh3beta
chr3L	7528090	7529575	Promoter (<=1kb)	FBgn0028582	FBtr0076794	0	lqf
chr3L	7804784	7805676	Promoter (<=1kb)	FBgn0052369	FBtr0076783	-109	CG32369
chr3L	7854819	7855668	Promoter (<=1kb)	FBgn0016694	FBtr0306535	0	Pdp1
chr3L	7867067	7868042	Promoter (<=1kb)	FBgn0016694	FBtr0076775	0	Pdp1
chr3L	7834878	7835907	Promoter (1-2kb)	FBgn0016694	FBtr0300500	-1805	Pdp1
chr3L	8059825	8060821	Promoter (<=1kb)	FBgn0052358	FBtr0076744	0	tRNA:Leu-CAG-1-2
chr3L	8065337	8066221	Promoter (<=1kb)	FBgn0052361	FBtr0076741	0	tRNA:Leu-CAG-1-5
chr3L	8115537	8116753	Promoter (<=1kb)	FBgn0026252	FBtr0076685	0	msk
chr3L	8186002	8187561	Promoter (<=1kb)	FBgn0035849	FBtr0076724	0	ERR
chr3L	8298969	8300233	Promoter (<=1kb)	FBgn0035866	FBtr0076715	0	Arl5
chr3L	8314648	8315742	Promoter (<=1kb)	FBgn0035872	FBtr0076710	0	Cpsf6
chr3L	8424676	8425496	Promoter (<=1kb)	FBgn0020224	FBtr0076614	0	Cbl
chr3L	8441518	8442777	Promoter (<=1kb)	FBgn0263352	FBtr0345595	0	Unr
chr3L	8449091	8450379	Promoter (<=1kb)	FBgn0010825	FBtr0076619	0	Gug
chr3L	8544942	8545321	Promoter (<=1kb)	FBgn0260442	FBtr0305211	0	rhea
chr3L	8675083	8676033	Promoter (<=1kb)	FBgn0001168	FBtr0100153	0	h
chr3L	9062696	9063268	Promoter (<=1kb)	FBgn0000116	FBtr0076544	0	Argk
chr3L	9057655	9058378	Promoter (<=1kb)	FBgn0000116	FBtr0076545	-74	Argk
chr3L	9072155	9073508	Promoter (<=1kb)	FBgn0035959	FBtr0345351	0	CG4911
chr3L	9079310	9079846	Intron (FBtr0076525/FBgn0023479, intron 2 of 8)	FBgn0023479	FBtr0344981	4667	teq
chr3L	9398622	9399417	Promoter (<=1kb)	FBgn0035983	FBtr0309506	0	CG4080
chr3L	9401035	9402538	Promoter (<=1kb)	FBgn0015218	FBtr0076493	0	eIF4E1
chr3L	9435172	9435894	Promoter (<=1kb)	FBgn0040305	FBtr0113324	0	MTF-1
chr3L	9446538	9447798	Promoter (<=1kb)	FBgn0035995	FBtr0076461	0	CG3529
chr3L	9455564	9456490	Promoter (<=1kb)	FBgn0035997	FBtr0345600	0	phol
chr3L	9476226	9477757	Promoter (<=1kb)	FBgn0011327	FBtr0076472	0	Uch-L5
chr3L	9508967	9510142	Promoter (<=1kb)	FBgn0036008	FBtr0076426	0	CG3408
chr3L	9511033	9512319	Promoter (<=1kb)	FBgn0010408	FBtr0342577	0	RpS9
chr3L	9527015	9527816	Promoter (1-2kb)	FBgn0036009	FBtr0076375	-1251	Or67a
chr3L	9533908	9534732	Distal Intergenic	FBgn0036009	FBtr0076375	4841	Or67a
chr3L	9535846	9536993	Distal Intergenic	FBgn0036009	FBtr0076375	6779	Or67a
chr3L	9578757	9580569	Promoter (2-3kb)	FBgn0261555	FBtr0302710	-2981	CG42673
chr3L	9678053	9679456	Promoter (<=1kb)	FBgn0016081	FBtr0076417	0	fry
chr3L	9713591	9714842	Promoter (<=1kb)	FBgn0040475	FBtr0076413	0	SH3PX1
chr3L	9853636	9856281	Promoter (<=1kb)	FBgn0004390	FBtr0076368	0	RasGAP1
chr3L	10415514	10416372	Promoter (2-3kb)	FBgn0036082	FBtr0076282	2696	CG12362
chr3L	10664621	10666029	Promoter (<=1kb)	FBgn0010762	FBtr0076262	0	simj
chr3L	10775777	10776976	Distal Intergenic	FBgn0262890	FBtr0334743	3852	CG43245
chr3L	10738515	10740311	Distal Intergenic	FBgn0262890	FBtr0306304	-31614	CG43245
chr3L	10736823	10737609	Distal Intergenic	FBgn0262890	FBtr0306304	-34316	CG43245
chr3L	10856259	10857850	Promoter (<=1kb)	FBgn0026160	FBtr0076267	-39	tna
chr3L	10897934	10899525	Promoter (<=1kb)	FBgn0036111	FBtr0076250	0	Aps
chr3L	11085892	11086596	Intron (FBtr0076237/FBgn0020412, intron 1 of 6)	FBgn0020412	FBtr0076237	5260	JIL-1
chr3L	11092139	11093261	Promoter (<=1kb)	FBgn0020412	FBtr0332707	0	JIL-1
chr3L	11084502	11084932	Intron (FBtr0076237/FBgn0020412, intron 3 of 6)	FBgn0020412	FBtr0076237	6924	JIL-1
chr3L	11118582	11120824	Promoter (<=1kb)	FBgn0036134	FBtr0300784	0	FoxK
chr3L	11214500	11216169	Promoter (<=1kb)	FBgn0261553	FBtr0302697	0	CG42671
chr3L	11245719	11246896	Promoter (<=1kb)	FBgn0265924	FBtr0342863	-57	lncRNA:CR44713
chr3L	11252050	11252601	Promoter (<=1kb)	FBgn0041094	FBtr0076168	0	scyl
chr3L	11329995	11332636	Distal Intergenic	FBgn0265934	FBtr0343036	-4995	lncRNA:CR44723
chr3L	11364533	11366248	Promoter (<=1kb)	FBgn0036155	FBtr0076181	0	CG6163
chr3L	11512450	11513259	Promoter (<=1kb)	FBgn0003373	FBtr0076096	229	Sgs3
chr3L	11552885	11553790	Promoter (<=1kb)	FBgn0259481	FBtr0089332	0	Mob2
chr3L	11789060	11790631	Promoter (<=1kb)	FBgn0015278	FBtr0076087	0	Pi3K68D
chr3L	11832460	11833666	Promoter (<=1kb)	FBgn0000404	FBtr0304650	0	CycA
chr3L	12002427	12003627	Promoter (<=1kb)	FBgn0036239	FBtr0076058	0	Pop2
chr3L	12526403	12526994	Promoter (<=1kb)	FBgn0004926	FBtr0075968	0	eIF2beta
chr3L	12692786	12693721	Promoter (<=1kb)	FBgn0014343	FBtr0075912	0	mirr
chr3L	12805810	12806575	Promoter (<=1kb)	FBgn0262714	FBtr0075927	0	Sap130
chr3L	12913545	12914460	Promoter (<=1kb)	FBgn0052115	FBtr0075904	0	CG32115
chr3L	13044366	13045080	Promoter (<=1kb)	FBgn0036341	FBtr0075886	0	Syx13
chr3L	13227688	13228957	Promoter (<=1kb)	FBgn0023095	FBtr0075832	0	caps
chr3L	13432998	13433755	Promoter (<=1kb)	FBgn0012009	FBtr0075856	0	tRNA:Val-AAC-2-4
chr3L	13964464	13966492	Promoter (<=1kb)	FBgn0025874	FBtr0075791	0	Meics
chr3L	13993409	13994526	Promoter (<=1kb)	FBgn0250848	FBtr0075766	0	26-29-p
chr3L	14002091	14005588	Promoter (<=1kb)	FBgn0036398	FBtr0075768	0	upSET
chr3L	14005950	14006923	Intron (FBtr0075768/FBgn0036398, intron 2 of 7)	FBgn0036398	FBtr0333050	3823	upSET
chr3L	14028321	14029482	Promoter (<=1kb)	FBgn0052133	FBtr0075784	0	Ptip
chr3L	14031072	14032093	Promoter (<=1kb)	FBgn0036402	FBtr0075769	0	CG6650
chr3L	14036680	14038611	Promoter (<=1kb)	FBgn0026418	FBtr0075771	0	Hsc70Cb
chr3L	14052649	14053843	Promoter (<=1kb)	FBgn0036406	FBtr0075780	0	CG13484
chr3L	14189750	14191459	Promoter (<=1kb)	FBgn0013718	FBtr0306619	0	nuf
chr3L	14204472	14205865	Promoter (<=1kb)	FBgn0013718	FBtr0100042	0	nuf
chr3L	14270751	14271564	Promoter (2-3kb)	FBgn0001085	FBtr0075743	-2779	fz
chr3L	14408822	14410918	Promoter (<=1kb)	FBgn0003459	FBtr0333042	0	stwl
chr3L	14673722	14674861	Promoter (<=1kb)	FBgn0011927	FBtr0075713	0	tRNA:iMet-CAT-1-4
chr3L	14755041	14758124	Promoter (<=1kb)	FBgn0013263	FBtr0333045	0	Trl
chr3L	14789446	14790575	Promoter (<=1kb)	FBgn0036451	FBtr0075693	0	CG9425
chr3L	15093977	15095404	Promoter (<=1kb)	FBgn0027088	FBtr0075632	0	GlyRS
chr3L	15104346	15105303	Promoter (<=1kb)	FBgn0266441	FBtr0344433	-579	CG45071
chr3L	15107347	15108155	Promoter (<=1kb)	FBgn0264702	FBtr0333936	780	asRNA:CR43971
chr3L	15141344	15143188	Promoter (<=1kb)	FBgn0014002	FBtr0075648	0	Pdi
chr3L	15267878	15268501	Distal Intergenic	FBgn0036491	FBtr0113172	-30457	Best4
chr3L	15297364	15298497	Promoter (<=1kb)	FBgn0036491	FBtr0113172	-461	Best4
chr3L	15423865	15424410	Distal Intergenic	FBgn0263616	FBtr0309981	-12791	lncRNA:CR43625
chr3L	15425939	15426546	Distal Intergenic	FBgn0263616	FBtr0309981	-10655	lncRNA:CR43625
chr3L	15533961	15536541	Promoter (<=1kb)	FBgn0004396	FBtr0075557	0	CrebA
chr3L	15553979	15555003	Promoter (<=1kb)	FBgn0087035	FBtr0075559	0	AGO2
chr3L	15547830	15549072	Exon (FBtr0075557/FBgn0004396, exon 2 of 6)	FBgn0087035	FBtr0075559	-5041	AGO2
chr3L	15565763	15566874	Promoter (<=1kb)	FBgn0267390	FBtr0075562	0	dop
chr3L	15825443	15827638	Promoter (<=1kb)	FBgn0036534	FBtr0304975	0	DCP2
chr3L	16011148	16012355	Promoter (<=1kb)	FBgn0263601	FBtr0075520	0	mib1
chr3L	16045368	16047364	Promoter (<=1kb)	FBgn0260635	FBtr0075500	0	Diap1
chr3L	16050758	16051219	Promoter (<=1kb)	FBgn0260635	FBtr0333619	0	Diap1
chr3L	16051767	16053038	Promoter (<=1kb)	FBgn0005536	FBtr0308216	0	Mbs
chr3L	16089696	16090964	Promoter (<=1kb)	FBgn0036565	FBtr0075497	0	CG5235
chr3L	16112009	16114149	Promoter (<=1kb)	FBgn0010280	FBtr0075450	0	Taf4
chr3L	16143544	16145714	Promoter (<=1kb)	FBgn0036576	FBtr0307519	0	CG5151
chr3L	16164002	16164958	Promoter (<=1kb)	FBgn0036576	FBtr0307521	0	CG5151
chr3L	16377867	16378733	Promoter (<=1kb)	FBgn0036621	FBtr0333265	0	roq
chr3L	16385352	16386314	Promoter (<=1kb)	FBgn0036623	FBtr0308819	0	Agpat3
chr3L	16411576	16411906	Promoter (<=1kb)	FBgn0014163	FBtr0075412	0	fax
chr3L	16407917	16409393	Promoter (<=1kb)	FBgn0014163	FBtr0331175	0	fax
chr3L	16410230	16410897	Promoter (<=1kb)	FBgn0014163	FBtr0100477	887	fax
chr3L	16480470	16480881	Promoter (2-3kb)	FBgn0004569	FBtr0075408	2769	aos
chr3L	16647126	16648144	Promoter (<=1kb)	FBgn0000017	FBtr0112790	0	Abl
chr3L	16710758	16712659	Promoter (<=1kb)	FBgn0000414	FBtr0305084	0	Dab
chr3L	16853405	16854835	Promoter (<=1kb)	FBgn0003410	FBtr0075332	0	sina
chr3L	17010020	17012653	Promoter (<=1kb)	FBgn0036684	FBtr0321285	0	CG3764
chr3L	17487043	17487550	Promoter (<=1kb)	FBgn0036732	FBtr0075173	0	Oatp74D
chr3L	17532810	17533860	Promoter (<=1kb)	FBgn0259174	FBtr0299645	0	Nedd4
chr3L	17563427	17564290	Promoter (1-2kb)	FBgn0086080	FBtr0114356	1872	snoRNA:Me28S-A576
chr3L	17603770	17604246	Intron (FBtr0075202/FBgn0000567, intron 1 of 7)	FBgn0000567	FBtr0075202	15079	Eip74EF
chr3L	17590388	17591157	Intron (FBtr0075202/FBgn0000567, intron 5 of 7)	FBgn0000567	FBtr0075204	-13762	Eip74EF
chr3L	17611743	17612514	Intron (FBtr0075202/FBgn0000567, intron 1 of 7)	FBgn0000567	FBtr0075202	6811	Eip74EF
chr3L	17596739	17597283	Intron (FBtr0075202/FBgn0000567, intron 5 of 7)	FBgn0000567	FBtr0075204	-20113	Eip74EF
chr3L	17619257	17619699	Promoter (<=1kb)	FBgn0000567	FBtr0075202	0	Eip74EF
chr3L	17613988	17614335	Intron (FBtr0075202/FBgn0000567, intron 1 of 7)	FBgn0000567	FBtr0075202	4990	Eip74EF
chr3L	17576456	17578314	Promoter (<=1kb)	FBgn0000567	FBtr0075204	0	Eip74EF
chr3L	17608168	17608839	Intron (FBtr0075202/FBgn0000567, intron 1 of 7)	FBgn0000567	FBtr0075202	10486	Eip74EF
chr3L	17606640	17607234	Intron (FBtr0075202/FBgn0000567, intron 1 of 7)	FBgn0000567	FBtr0075202	12091	Eip74EF
chr3L	17668095	17669758	Promoter (<=1kb)	FBgn0036746	FBtr0330162	0	Crtc
chr3L	17846169	17847298	Promoter (<=1kb)	FBgn0036761	FBtr0345815	0	MED19
chr3L	17961735	17962506	Promoter (<=1kb)	FBgn0000568	FBtr0075151	0	Eip75B
chr3L	18029096	18029734	Intron (FBtr0306814/FBgn0000568, intron 3 of 7)	FBgn0000568	FBtr0347013	-3064	Eip75B
chr3L	18014304	18014823	Intron (FBtr0306814/FBgn0000568, intron 3 of 7)	FBgn0000568	FBtr0347013	11209	Eip75B
chr3L	18062928	18063688	Promoter (1-2kb)	FBgn0000568	FBtr0306814	1008	Eip75B
chr3L	18016366	18016822	Intron (FBtr0306814/FBgn0000568, intron 3 of 7)	FBgn0000568	FBtr0347013	9210	Eip75B
chr3L	17998775	18000129	Promoter (<=1kb)	FBgn0000568	FBtr0075149	0	Eip75B
chr3L	17972507	17973238	Promoter (1-2kb)	FBgn0000568	FBtr0075150	-1068	Eip75B
chr3L	18185610	18187180	Promoter (<=1kb)	FBgn0003997	FBtr0075133	0	hid
chr3L	18506477	18509372	Distal Intergenic	FBgn0036789	FBtr0330088	-3920	AstC-R2
chr3L	18621172	18622683	Promoter (<=1kb)	FBgn0013717	FBtr0346438	0	not
chr3L	18640765	18641455	Promoter (<=1kb)	FBgn0036801	FBtr0331421	0	MYPT-75D
chr3L	18627169	18628068	Promoter (1-2kb)	FBgn0036801	FBtr0331422	1210	MYPT-75D
chr3L	18672271	18673787	Promoter (<=1kb)	FBgn0042134	FBtr0075098	0	Capr
chr3L	18759049	18759593	Intron (FBtr0304627/FBgn0001078, intron 1 of 7)	FBgn0267600	FBtr0347046	-4964	lncRNA:CR45938
chr3L	18757116	18757535	Intron (FBtr0304627/FBgn0001078, intron 1 of 7)	FBgn0267600	FBtr0347046	-3031	lncRNA:CR45938
chr3L	18771262	18772130	Exon (FBtr0347047/FBgn0267601, exon 3 of 3)	FBgn0001078	FBtr0347045	-5518	ftz-f1
chr3L	18765380	18766512	Promoter (<=1kb)	FBgn0001078	FBtr0304627	0	ftz-f1
chr3L	18790852	18791824	Intron (FBtr0075086/FBgn0001078, intron 2 of 9)	FBgn0001078	FBtr0075086	9485	ftz-f1
chr3L	18800149	18801580	Promoter (<=1kb)	FBgn0001078	FBtr0075086	0	ftz-f1
chr3L	18789495	18789950	Intron (FBtr0075086/FBgn0001078, intron 2 of 9)	FBgn0001078	FBtr0075086	11359	ftz-f1
chr3L	18819383	18821619	Promoter (<=1kb)	FBgn0036814	FBtr0075084	0	CG14073
chr3L	18813987	18814838	Intron (FBtr0075084/FBgn0036814, intron 2 of 5)	FBgn0036814	FBtr0075084	5837	CG14073
chr3L	18812210	18812723	Intron (FBtr0075084/FBgn0036814, intron 2 of 5)	FBgn0036814	FBtr0075084	7952	CG14073
chr3L	18822552	18823174	Promoter (<=1kb)	FBgn0000261	FBtr0075058	0	Cat
chr3L	19062461	19063616	Promoter (<=1kb)	FBgn0036842	FBtr0332648	0	Ugt316A1
chr3L	19294300	19295242	Promoter (<=1kb)	FBgn0028380	FBtr0347258	0	fal
chr3L	19400987	19403063	Promoter (2-3kb)	FBgn0264697	FBtr0333868	-2476	lncRNA:CR43966
chr3L	19399259	19400376	Intron (FBtr0089796/FBgn0052206, intron 1 of 13)	FBgn0264697	FBtr0333868	-5163	lncRNA:CR43966
chr3L	19740425	19741284	Intron (FBtr0302277/FBgn0261360, intron 3 of 17)	FBgn0261361	FBtr0302283	8460	Trpml
chr3L	19790995	19792035	Promoter (<=1kb)	FBgn0261360	FBtr0302277	0	CG42637
chr3L	19815486	19816247	Promoter (<=1kb)	FBgn0023094	FBtr0074924	0	cyc
chr3L	19870100	19871818	Promoter (<=1kb)	FBgn0036913	FBtr0332148	0	Usp32
chr3L	19898960	19899800	Promoter (2-3kb)	FBgn0052218	FBtr0304110	-2569	lncRNA:CR32218
chr3L	19895485	19897972	Promoter (<=1kb)	FBgn0052218	FBtr0304110	0	lncRNA:CR32218
chr3L	19906776	19910250	Promoter (<=1kb)	FBgn0014037	FBtr0302047	0	Su(Tpl)
chr3L	20185412	20186827	Promoter (<=1kb)	FBgn0261556	FBtr0332699	-27	CG42674
chr3L	20197675	20198852	Promoter (<=1kb)	FBgn0261556	FBtr0302712	0	CG42674
chr3L	20216912	20218141	Promoter (2-3kb)	FBgn0036952	FBtr0074855	2039	CG6933
chr3L	20347948	20349750	Promoter (<=1kb)	FBgn0036974	FBtr0331817	0	eRF1
chr3L	20784679	20786456	Promoter (<=1kb)	FBgn0037021	FBtr0078277	0	CG11399
chr3L	20949215	20951227	Promoter (<=1kb)	FBgn0011591	FBtr0078267	0	fng
chr3L	21024804	21028045	Promoter (<=1kb)	FBgn0003415	FBtr0078329	0	skd
chr3L	21130806	21131986	Promoter (<=1kb)	FBgn0020294	FBtr0078324	0	ko
chr3L	21174974	21176553	Promoter (<=1kb)	FBgn0021760	FBtr0089461	0	chb
chr3L	21246004	21246972	Intron (FBtr0306158/FBgn0004865, intron 4 of 6)	FBgn0004865	FBtr0078307	5657	Eip78C
chr3L	21239872	21240380	Promoter (<=1kb)	FBgn0004865	FBtr0078307	0	Eip78C
chr3L	21515553	21517384	Promoter (<=1kb)	FBgn0026371	FBtr0078387	0	SAK
chr3L	21523072	21524359	Promoter (<=1kb)	FBgn0037094	FBtr0078359	0	CG7611
chr3L	21840054	21841744	Promoter (<=1kb)	FBgn0037138	FBtr0078446	0	P5CDh1
chr3L	21878848	21881289	Promoter (<=1kb)	FBgn0262737	FBtr0301364	0	mub
chr3L	22266284	22268031	Promoter (<=1kb)	FBgn0004179	FBtr0344983	0	Csp
chr3L	22407392	22408577	Promoter (<=1kb)	FBgn0004449	FBtr0078509	0	Ten-m
chr3L	22741137	22742384	Promoter (<=1kb)	FBgn0010830	FBtr0078535	0	l(3)04053
chr3L	22812431	22814143	Intron (FBtr0304985/FBgn0027339, intron 1 of 5)	FBgn0027339	FBtr0304985	10692	jim
chr3L	22835220	22836133	Promoter (<=1kb)	FBgn0027339	FBtr0330076	-26	jim
chr3L	22822558	22825142	Promoter (<=1kb)	FBgn0027339	FBtr0304985	0	jim
chr3L	22870783	22872510	Promoter (<=1kb)	FBgn0010348	FBtr0299906	0	Arf79F
chr3L	22947580	22948856	Promoter (1-2kb)	FBgn0037207	FBtr0078563	1585	Mes2
chr3L	22945156	22945689	Promoter (<=1kb)	FBgn0037207	FBtr0078561	0	Mes2
chr3L	23157443	23158369	Distal Intergenic	FBgn0052350	FBtr0070046	-6944	Vps11
chr3L	23166211	23167152	Distal Intergenic	FBgn0054031	FBtr0308948	-7294	CG34031
chr3L	23250057	23250785	Promoter (1-2kb)	FBgn0266347	FBtr0308331	1028	nAChRalpha4
chr3L	23240397	23242051	Intron (FBtr0332872/FBgn0266347, intron 5 of 10)	FBgn0266347	FBtr0308331	-6978	nAChRalpha4
chr3L	23218804	23219898	Intron (FBtr0332872/FBgn0266347, intron 3 of 10)	FBgn0266347	FBtr0346707	12135	nAChRalpha4
chr3L	23355272	23356463	Distal Intergenic	FBgn0052230	FBtr0331408	15946	ND-MLRQ
chr3L	23356858	23358215	Distal Intergenic	FBgn0052230	FBtr0331408	17532	ND-MLRQ
chr3L	23368155	23369115	Distal Intergenic	FBgn0052230	FBtr0331408	28829	ND-MLRQ
chr3L	23522120	23523065	Distal Intergenic	FBgn0250816	FBtr0299881	-31528	AGO3
chr3L	23554430	23555975	Promoter (<=1kb)	FBgn0250816	FBtr0299881	0	AGO3
chr3L	23736999	23738420	Promoter (<=1kb)	FBgn0040056	FBtr0111166	0	CG17698
chr3L	23848968	23849554	Intron (FBtr0111152/FBgn0058470, intron 12 of 12)	FBgn0264569	FBtr0333471	33588	lncRNA:CR43941
chr3L	23994418	23995601	Distal Intergenic	FBgn0058470	FBtr0111152	-8008	CG40470
chr3L	24025588	24027031	Promoter (1-2kb)	FBgn0058045	FBtr0111163	-1484	CG40045
chr3L	24202256	24203456	Intron (FBtr0111143/FBgn0011288, intron 4 of 7)	FBgn0266652	FBtr0344954	87408	lncRNA:CR45159
chr3L	24197801	24198415	Intron (FBtr0111143/FBgn0011288, intron 4 of 7)	FBgn0266652	FBtr0344954	92449	lncRNA:CR45159
chr3L	24311467	24311944	Distal Intergenic	FBgn0259697	FBtr0113473	-12922	nvd
chr3L	24369407	24370844	Intron (FBtr0113473/FBgn0259697, intron 3 of 5)	FBgn0259697	FBtr0113473	44541	nvd
chr3L	25085612	25086855	Distal Intergenic	FBgn0040022	FBtr0302245	-20739	Set1
chr3L	25077502	25078307	Distal Intergenic	FBgn0040022	FBtr0302245	-29287	Set1
chr3L	25101268	25102394	Distal Intergenic	FBgn0040022	FBtr0302245	-5200	Set1
chr3L	25278115	25279162	Intron (FBtr0346768/FBgn0267429, intron 7 of 7)	FBgn0058354	FBtr0302346	76173	CR40354
chr3L	25450404	25451435	Intron (FBtr0346768/FBgn0267429, intron 3 of 7)	FBgn0085734	FBtr0114183	-44464	CR40450
chr3L	25447358	25448200	Intron (FBtr0346768/FBgn0267429, intron 3 of 7)	FBgn0085734	FBtr0114183	-41418	CR40450
chr3L	25369090	25369753	Intron (FBtr0346768/FBgn0267429, intron 5 of 7)	FBgn0085734	FBtr0114183	36187	CR40450
chr3L	25531948	25532363	Intron (FBtr0346768/FBgn0267429, intron 2 of 7)	FBgn0085734	FBtr0114183	-126008	CR40450
chr3L	25411250	25411758	Intron (FBtr0346768/FBgn0267429, intron 5 of 7)	FBgn0085734	FBtr0114183	-5310	CR40450
chr3L	25392434	25393298	Intron (FBtr0346768/FBgn0267429, intron 5 of 7)	FBgn0085734	FBtr0114183	12642	CR40450
chr3L	25370462	25371964	Intron (FBtr0346768/FBgn0267429, intron 5 of 7)	FBgn0085734	FBtr0114183	33976	CR40450
chr3L	25631227	25632997	Intron (FBtr0346768/FBgn0267429, intron 2 of 7)	FBgn0267429	FBtr0346768	37983	CG45782
chr3L	25785541	25788582	Distal Intergenic	FBgn0040001	FBtr0305959	-22762	FASN3
chr3L	25902086	25903228	Intron (FBtr0113817/FBgn0058178, intron 7 of 10)	FBgn0266692	FBtr0345063	58265	asRNA:CR45182
chr3L	25874546	25875071	Intron (FBtr0113817/FBgn0058178, intron 7 of 10)	FBgn0266692	FBtr0345063	30725	asRNA:CR45182
chr3L	26140064	26143186	Distal Intergenic	FBgn0085612	FBtr0347357	-22049	CR41320
chr3L	26575664	26576208	Distal Intergenic	FBgn0260997	FBtr0343637	-204308	CG42598
chr3L	26569634	26570951	Distal Intergenic	FBgn0260997	FBtr0343637	-198278	CG42598
chr3L	26535649	26536627	Distal Intergenic	FBgn0260997	FBtr0343637	-164293	CG42598
chr3L	26470027	26470649	Distal Intergenic	FBgn0260997	FBtr0343637	-98671	CG42598
chr3L	26704591	26706092	Distal Intergenic	FBgn0260997	FBtr0343637	-333235	CG42598
chr3L	26678323	26679618	Distal Intergenic	FBgn0260997	FBtr0343637	-306967	CG42598
chr3L	26438184	26438555	Distal Intergenic	FBgn0260997	FBtr0343637	-66828	CG42598
chr3L	26482542	26483113	Distal Intergenic	FBgn0260997	FBtr0343637	-111186	CG42598
chr3L	26484485	26485559	Distal Intergenic	FBgn0260997	FBtr0343637	-113129	CG42598
chr3L	26596369	26597051	Distal Intergenic	FBgn0260997	FBtr0343637	-225013	CG42598
chr3L	27110642	27111797	Distal Intergenic	FBgn0266687	FBtr0345054	-18443	lncRNA:CR45177
chr3L	27356321	27357275	Intron (FBtr0113715/FBgn0024804, intron 7 of 9)	FBgn0267983	FBtr0347580	8715	lncRNA:CR46250
chr3L	27390382	27390805	Intron (FBtr0113715/FBgn0024804, intron 8 of 9)	FBgn0267983	FBtr0347580	-24392	lncRNA:CR46250
chr3L	27813598	27814098	Distal Intergenic	FBgn0260469	FBtr0301970	-35128	CR14578
chr3L	27767630	27770593	Distal Intergenic	FBgn0260469	FBtr0301970	-78633	CR14578
chr3L	27727921	27728628	Distal Intergenic	FBgn0260469	FBtr0301970	-120598	CR14578
chr3L	27700080	27701152	Distal Intergenic	FBgn0260469	FBtr0301970	-148074	CR14578
chr3L	27927005	27927807	Distal Intergenic	FBgn0020660	FBtr0113681	-68734	eIF4B
chr3L	27931801	27934210	Distal Intergenic	FBgn0020660	FBtr0113681	-73530	eIF4B
chr3R	122931	124163	Distal Intergenic	FBgn0267431	FBtr0392909	-442913	Myo81F
chr3R	326875	328608	Distal Intergenic	FBgn0267431	FBtr0392909	-238468	Myo81F
chr3R	137328	137880	Distal Intergenic	FBgn0267431	FBtr0392909	-429196	Myo81F
chr3R	220817	222491	Distal Intergenic	FBgn0267431	FBtr0392909	-344585	Myo81F
chr3R	357324	360446	Distal Intergenic	FBgn0267431	FBtr0392909	-206630	Myo81F
chr3R	140146	140692	Distal Intergenic	FBgn0267431	FBtr0392909	-426384	Myo81F
chr3R	141511	141813	Distal Intergenic	FBgn0267431	FBtr0392909	-425263	Myo81F
chr3R	156344	157062	Distal Intergenic	FBgn0267431	FBtr0392909	-410014	Myo81F
chr3R	424584	425755	Distal Intergenic	FBgn0267431	FBtr0392909	-141321	Myo81F
chr3R	687323	689086	Intron (FBtr0392909/FBgn0267431, intron 1 of 21)	FBgn0085804	FBtr0114258	33535	CR41571
chr3R	661629	662017	Intron (FBtr0392909/FBgn0267431, intron 1 of 21)	FBgn0085804	FBtr0114258	60604	CR41571
chr3R	864063	865096	Intron (FBtr0392909/FBgn0267431, intron 2 of 21)	FBgn0085804	FBtr0114258	-141442	CR41571
chr3R	675335	675734	Intron (FBtr0392909/FBgn0267431, intron 1 of 21)	FBgn0085804	FBtr0114258	46887	CR41571
chr3R	685353	686559	Intron (FBtr0392909/FBgn0267431, intron 1 of 21)	FBgn0085804	FBtr0114258	36062	CR41571
chr3R	727325	727875	Intron (FBtr0392909/FBgn0267431, intron 1 of 21)	FBgn0085804	FBtr0114258	-4704	CR41571
chr3R	725452	726251	Promoter (2-3kb)	FBgn0085804	FBtr0114258	-2831	CR41571
chr3R	663106	665530	Intron (FBtr0392909/FBgn0267431, intron 1 of 21)	FBgn0085804	FBtr0114258	57091	CR41571
chr3R	723646	724245	Promoter (1-2kb)	FBgn0085804	FBtr0114258	-1025	CR41571
chr3R	1571554	1571891	Intron (FBtr0392909/FBgn0267431, intron 11 of 21)	FBgn0267798	FBtr0347367	-204953	lncRNA:CR46123
chr3R	1340909	1341387	Intron (FBtr0392909/FBgn0267431, intron 8 of 21)	FBgn0267798	FBtr0347367	25214	lncRNA:CR46123
chr3R	1405322	1409079	Intron (FBtr0392909/FBgn0267431, intron 9 of 21)	FBgn0267798	FBtr0347367	-38721	lncRNA:CR46123
chr3R	1812137	1812804	Intron (FBtr0392909/FBgn0267431, intron 12 of 21)	FBgn0267797	FBtr0347366	53204	lncRNA:CR46122
chr3R	1988640	1989371	Intron (FBtr0392909/FBgn0267431, intron 16 of 21)	FBgn0267797	FBtr0347366	-122632	lncRNA:CR46122
chr3R	1749803	1750572	Intron (FBtr0392909/FBgn0267431, intron 12 of 21)	FBgn0267797	FBtr0347366	115436	lncRNA:CR46122
chr3R	1806549	1807770	Intron (FBtr0392909/FBgn0267431, intron 12 of 21)	FBgn0267797	FBtr0347366	58238	lncRNA:CR46122
chr3R	1994274	1995382	Intron (FBtr0392909/FBgn0267431, intron 16 of 21)	FBgn0267797	FBtr0347366	-128266	lncRNA:CR46122
chr3R	1948977	1949547	Intron (FBtr0392909/FBgn0267431, intron 15 of 21)	FBgn0267797	FBtr0347366	-82969	lncRNA:CR46122
chr3R	1906118	1906481	Intron (FBtr0392909/FBgn0267431, intron 14 of 21)	FBgn0267797	FBtr0347366	-40110	lncRNA:CR46122
chr3R	1621170	1622196	Intron (FBtr0392909/FBgn0267431, intron 12 of 21)	FBgn0267797	FBtr0347366	243812	lncRNA:CR46122
chr3R	1647479	1647868	Intron (FBtr0392909/FBgn0267431, intron 12 of 21)	FBgn0267797	FBtr0347366	218140	lncRNA:CR46122
chr3R	2194725	2195290	Intron (FBtr0392909/FBgn0267431, intron 17 of 21)	FBgn0058182	FBtr0302347	-37519	CR40182
chr3R	2134045	2135145	Intron (FBtr0392909/FBgn0267431, intron 16 of 21)	FBgn0058182	FBtr0302347	22061	CR40182
chr3R	2411426	2412263	Intron (FBtr0392909/FBgn0267431, intron 18 of 21)	FBgn0058182	FBtr0302347	-254220	CR40182
chr3R	2087776	2089221	Intron (FBtr0392909/FBgn0267431, intron 16 of 21)	FBgn0058182	FBtr0302347	67985	CR40182
chr3R	2268675	2269280	Intron (FBtr0392909/FBgn0267431, intron 17 of 21)	FBgn0058182	FBtr0302347	-111469	CR40182
chr3R	3020638	3021810	Intron (FBtr0445191/FBgn0267430, intron 12 of 20)	FBgn0267430	FBtr0445191	241772	Pzl
chr3R	3283499	3284516	Distal Intergenic	FBgn0267430	FBtr0445191	-19917	Pzl
chr3R	3153968	3156304	Intron (FBtr0445191/FBgn0267430, intron 8 of 20)	FBgn0267430	FBtr0445191	107278	Pzl
chr3R	3015713	3016326	Intron (FBtr0445191/FBgn0267430, intron 12 of 20)	FBgn0267430	FBtr0445191	247256	Pzl
chr3R	3298539	3299455	Distal Intergenic	FBgn0086917	FBtr0300207	-23355	spok
chr3R	3588732	3589080	Promoter (1-2kb)	FBgn0010247	FBtr0113885	-1678	Parp
chr3R	3587760	3588199	Promoter (<=1kb)	FBgn0010247	FBtr0113885	-706	Parp
chr3R	3775359	3777033	Distal Intergenic	FBgn0069923	FBtr0301812	24996	CG41128
chr3R	3831727	3832107	Distal Intergenic	FBgn0039955	FBtr0113990	-14622	CG41099
chr3R	3846686	3847258	Promoter (<=1kb)	FBgn0039955	FBtr0113990	0	CG41099
chr3R	3805694	3809366	Distal Intergenic	FBgn0039955	FBtr0113990	-37363	CG41099
chr3R	3986036	3987523	Distal Intergenic	FBgn0259821	FBtr0336454	-90416	CG42402
chr3R	4087724	4088690	Intron (FBtr0336454/FBgn0259821, intron 3 of 11)	FBgn0259821	FBtr0301942	3688	CG42402
chr3R	4081718	4082426	Promoter (1-2kb)	FBgn0259821	FBtr0301942	-1610	CG42402
chr3R	4031521	4032486	Distal Intergenic	FBgn0259821	FBtr0336454	-45453	CG42402
chr3R	4062280	4063110	Distal Intergenic	FBgn0259821	FBtr0336454	-14829	CG42402
chr3R	4206176	4207562	Intron (FBtr0078988/FBgn0037217, intron 1 of 1)	FBgn0037218	FBtr0078965	-4221	aux
chr3R	4264960	4265747	Promoter (1-2kb)	FBgn0037228	FBtr0336480	-1023	CG1092
chr3R	4380948	4381937	Promoter (<=1kb)	FBgn0037240	FBtr0078917	0	Cont
chr3R	4452541	4454056	Promoter (<=1kb)	FBgn0051522	FBtr0078939	0	CG31522
chr3R	4640699	4642386	Promoter (<=1kb)	FBgn0037261	FBtr0078895	0	CG9775
chr3R	4658947	4660286	Promoter (<=1kb)	FBgn0263346	FBtr0308849	0	smash
chr3R	4755500	4757300	Intron (FBtr0334899/FBgn0010750, intron 3 of 5)	FBgn0010750	FBtr0334899	5465	atms
chr3R	4910521	4911325	Promoter (<=1kb)	FBgn0265082	FBtr0336810	0	Cdep
chr3R	4912951	4913618	Promoter (2-3kb)	FBgn0265082	FBtr0336811	2399	Cdep
chr3R	5072174	5073411	Distal Intergenic	FBgn0010313	FBtr0308118	13301	corto
chr3R	5231748	5232847	Promoter (<=1kb)	FBgn0037301	FBtr0078778	0	Mms19
chr3R	5251119	5251942	Promoter (<=1kb)	FBgn0260462	FBtr0078822	0	CG12163
chr3R	5298426	5299530	Promoter (<=1kb)	FBgn0013576	FBtr0100197	0	mtd
chr3R	5367662	5368793	Promoter (<=1kb)	FBgn0037315	FBtr0078803	0	Cerk
chr3R	5547149	5547974	Promoter (<=1kb)	FBgn0037336	FBtr0078761	0	CG2519
chr3R	5611410	5613545	Promoter (<=1kb)	FBgn0017550	FBtr0078741	0	Rga
chr3R	5647331	5649513	Promoter (<=1kb)	FBgn0027951	FBtr0290206	0	MTA1-like
chr3R	5659018	5661074	Promoter (<=1kb)	FBgn0037360	FBtr0078730	0	CG2182
chr3R	5741993	5742936	Promoter (<=1kb)	FBgn0027497	FBtr0078722	0	Madm
chr3R	5778481	5779546	Promoter (<=1kb)	FBgn0037374	FBtr0078625	0	jagn
chr3R	6007420	6008961	Promoter (<=1kb)	FBgn0003261	FBtr0302597	0	Rm62
chr3R	6382863	6383730	Promoter (<=1kb)	FBgn0037442	FBtr0081720	0	godzilla
chr3R	6417403	6418918	Intron (FBtr0334322/FBgn0264495, intron 1 of 6)	FBgn0264787	FBtr0334323	-7825	lncRNA:CR44017
chr3R	6423765	6424719	Intron (FBtr0334322/FBgn0264495, intron 1 of 6)	FBgn0264787	FBtr0334323	-14187	lncRNA:CR44017
chr3R	6409190	6409759	Promoter (<=1kb)	FBgn0264787	FBtr0334323	0	lncRNA:CR44017
chr3R	6738017	6738826	Intron (FBtr0089276/FBgn0051481, intron 2 of 8)	FBgn0051481	FBtr0089276	3237	pb
chr3R	6912193	6913183	Intron (FBtr0081648/FBgn0260642, intron 1 of 5)	FBgn0262897	FBtr0344599	-7511	lncRNA:CR43252
chr3R	7088951	7090424	Promoter (2-3kb)	FBgn0003884	FBtr0081639	2352	alphaTub84B
chr3R	7122367	7124857	Promoter (<=1kb)	FBgn0037472	FBtr0081563	0	CG10098
chr3R	7186377	7188169	Promoter (<=1kb)	FBgn0037482	FBtr0081605	0	CG10055
chr3R	7962891	7963953	Promoter (<=1kb)	FBgn0000504	FBtr0081761	-105	dsx
chr3R	8122356	8122762	Promoter (<=1kb)	FBgn0037549	FBtr0113205	0	CG7878
chr3R	8119489	8120108	Promoter (2-3kb)	FBgn0037549	FBtr0113205	-2617	CG7878
chr3R	8139190	8141038	Promoter (<=1kb)	FBgn0011960	FBtr0081810	0	tRNA:Arg-ACG-1-9
chr3R	8181479	8182005	Promoter (<=1kb)	FBgn0001138	FBtr0330188	-35	grn
chr3R	8356747	8358229	Promoter (<=1kb)	FBgn0020249	FBtr0081844	0	stck
chr3R	8658875	8660565	Promoter (<=1kb)	FBgn0263231	FBtr0081888	0	bel
chr3R	8747318	8748648	Promoter (<=1kb)	FBgn0037623	FBtr0081944	0	CG9801
chr3R	8811527	8812879	Promoter (<=1kb)	FBgn0037635	FBtr0309098	700	CG9837
chr3R	8819542	8820849	Promoter (<=1kb)	FBgn0037636	FBtr0334659	0	aqz
chr3R	8902194	8903230	Intron (FBtr0305301/FBgn0262614, intron 1 of 13)	FBgn0262614	FBtr0305301	28666	pyd
chr3R	8898867	8901741	Intron (FBtr0305301/FBgn0262614, intron 1 of 13)	FBgn0262614	FBtr0305301	30155	pyd
chr3R	8846147	8848041	Promoter (<=1kb)	FBgn0262614	FBtr0305295	0	pyd
chr3R	8927533	8928433	Intron (FBtr0305301/FBgn0262614, intron 1 of 13)	FBgn0262614	FBtr0305301	3463	pyd
chr3R	8857721	8858290	Promoter (<=1kb)	FBgn0262614	FBtr0305298	-60	pyd
chr3R	8861930	8863757	Promoter (<=1kb)	FBgn0053551	FBtr0091521	0	tRNA:Arg-TCG-2-4
chr3R	9019546	9020101	Promoter (<=1kb)	FBgn0264075	FBtr0082005	0	tgo
chr3R	9235775	9237977	Promoter (<=1kb)	FBgn0003165	FBtr0333667	0	pum
chr3R	9157918	9158591	Promoter (<=1kb)	FBgn0003165	FBtr0333668	0	pum
chr3R	9220402	9221011	Intron (FBtr0333667/FBgn0003165, intron 3 of 12)	FBgn0003165	FBtr0081993	5829	pum
chr3R	9226631	9227501	Promoter (<=1kb)	FBgn0003165	FBtr0081993	0	pum
chr3R	9229013	9230654	Promoter (<=1kb)	FBgn0266706	FBtr0345157	880	lncRNA:CR45196
chr3R	9340681	9342916	Promoter (<=1kb)	FBgn0266410	FBtr0344368	0	CG45050
chr3R	9573429	9575110	Promoter (<=1kb)	FBgn0037715	FBtr0082110	0	CG9399
chr3R	9677475	9678425	Promoter (<=1kb)	FBgn0037728	FBtr0308353	0	p23
chr3R	9808599	9809771	Promoter (<=1kb)	FBgn0037760	FBtr0334684	0	FBXO11
chr3R	9873509	9874987	Promoter (<=1kb)	FBgn0267336	FBtr0114581	0	Glut4EF
chr3R	9928441	9929288	Promoter (<=1kb)	FBgn0267336	FBtr0114583	0	Glut4EF
chr3R	10042431	10043391	Promoter (<=1kb)	FBgn0027524	FBtr0082172	0	CG3909
chr3R	10087153	10087766	Intron (FBtr0344594/FBgn0266414, intron 1 of 1)	FBgn0262378	FBtr0304217	-3360	mir-317
chr3R	10089140	10089994	Promoter (1-2kb)	FBgn0262378	FBtr0304217	-1132	mir-317
chr3R	10093373	10094189	Promoter (<=1kb)	FBgn0263413	FBtr0309196	0	lncRNA:CR43459
chr3R	10108807	10110347	Promoter (<=1kb)	FBgn0028734	FBtr0082198	0	Fmr1
chr3R	10133072	10135000	Promoter (<=1kb)	FBgn0004889	FBtr0082190	0	tws
chr3R	10143929	10145364	Promoter (<=1kb)	FBgn0037792	FBtr0333825	0	TAF1B
chr3R	10614244	10614915	Promoter (<=1kb)	FBgn0001235	FBtr0082255	0	hth
chr3R	10622200	10622706	Intron (FBtr0100454/FBgn0001235, intron 1 of 7)	FBgn0001235	FBtr0100455	-7924	hth
chr3R	10616729	10617379	Promoter (2-3kb)	FBgn0001235	FBtr0100455	-2453	hth
chr3R	10760800	10761967	Promoter (<=1kb)	FBgn0037831	FBtr0301310	0	Cap-H2
chr3R	10886671	10887331	Promoter (1-2kb)	FBgn0037856	FBtr0082325	1131	Leash
chr3R	11562190	11563382	Promoter (<=1kb)	FBgn0037912	FBtr0100462	0	sea
chr3R	11566755	11567431	Promoter (<=1kb)	FBgn0037912	FBtr0100464	0	sea
chr3R	11649927	11651204	Promoter (<=1kb)	FBgn0037926	FBtr0082420	0	Elp1
chr3R	11779346	11781017	Promoter (<=1kb)	FBgn0267155	FBtr0346237	0	lncRNA:CR45595
chr3R	12425629	12426556	Promoter (<=1kb)	FBgn0004103	FBtr0082595	0	Pp1-87B
chr3R	12712121	12713057	Promoter (<=1kb)	FBgn0002905	FBtr0082662	0	mus308
chr3R	13010991	13013231	Promoter (<=1kb)	FBgn0020496	FBtr0082699	0	CtBP
chr3R	13263818	13264738	Promoter (<=1kb)	FBgn0003598	FBtr0301657	0	Su(var)3-7
chr3R	13381553	13382856	Promoter (<=1kb)	FBgn0038145	FBtr0082751	0	Droj2
chr3R	13645027	13648264	Promoter (<=1kb)	FBgn0015778	FBtr0082797	0	rin
chr3R	13837468	13838151	Promoter (<=1kb)	FBgn0266464	FBtr0344767	0	Nsf2
chr3R	13983413	13984010	Promoter (<=1kb)	FBgn0264493	FBtr0100361	-50	rdx
chr3R	14024580	14026727	Promoter (<=1kb)	FBgn0264493	FBtr0301634	0	rdx
chr3R	14017583	14018602	Intron (FBtr0301634/FBgn0264493, intron 2 of 8)	FBgn0264493	FBtr0301634	7360	rdx
chr3R	14031326	14032738	Promoter (<=1kb)	FBgn0038195	FBtr0082869	0	CG3061
chr3R	14056028	14057743	Promoter (<=1kb)	FBgn0038197	FBtr0082886	0	foxo
chr3R	14182750	14185320	Intron (FBtr0308191/FBgn0011582, intron 4 of 5)	FBgn0038210	FBtr0082894	20041	CG3199
chr3R	14246576	14247331	Promoter (1-2kb)	FBgn0038214	FBtr0300059	-1105	CG9616
chr3R	14297762	14299072	Promoter (<=1kb)	FBgn0285913	FBtr0082923	0	red
chr3R	14315465	14316688	Promoter (<=1kb)	FBgn0011474	FBtr0082929	0	PR-Set7
chr3R	14326258	14327668	Promoter (<=1kb)	FBgn0038223	FBtr0310001	0	Afti
chr3R	14369748	14370893	Promoter (<=1kb)	FBgn0024321	FBtr0306742	0	NK7.1
chr3R	14624076	14626329	Promoter (<=1kb)	FBgn0003169	FBtr0334030	0	put
chr3R	14649079	14650915	5' UTR	FBgn0086686	FBtr0344158	4282	l(3)L1231
chr3R	14654787	14656943	Promoter (<=1kb)	FBgn0086686	FBtr0344158	0	l(3)L1231
chr3R	14730866	14731996	Promoter (<=1kb)	FBgn0038256	FBtr0083021	0	CG7530
chr3R	14739096	14742059	Promoter (<=1kb)	FBgn0011217	FBtr0336876	0	eff
chr3R	15041838	15042865	Distal Intergenic	FBgn0266249	FBtr0343916	3500	lncRNA:CR44944
chr3R	15106980	15107874	Intron (FBtr0303485/FBgn0261859, intron 2 of 9)	FBgn0038286	FBtr0113236	-11349	CG6966
chr3R	15162844	15165632	Intron (FBtr0110961/FBgn0038295, intron 2 of 15)	FBgn0038295	FBtr0334926	10979	Gyc88E
chr3R	15195944	15197189	Promoter (<=1kb)	FBgn0038296	FBtr0306246	0	CG6752
chr3R	15735492	15738364	Distal Intergenic	FBgn0085303	FBtr0112469	3746	CG34274
chr3R	16050694	16051676	Promoter (<=1kb)	FBgn0027948	FBtr0301479	0	msps
chr3R	16097746	16100417	Promoter (<=1kb)	FBgn0010379	FBtr0083226	0	Akt1
chr3R	16186439	16187570	Promoter (<=1kb)	FBgn0024491	FBtr0083279	0	Bin1
chr3R	16260489	16261720	Promoter (2-3kb)	FBgn0040237	FBtr0083276	2375	bor
chr3R	16272369	16273895	Promoter (<=1kb)	FBgn0250823	FBtr0083261	0	gish
chr3R	16280064	16281435	Promoter (<=1kb)	FBgn0250823	FBtr0083264	0	gish
chr3R	16341703	16342671	Promoter (<=1kb)	FBgn0038418	FBtr0301514	0	pad
chr3R	16449266	16449919	Intron (FBtr0305003/FBgn0044826, intron 1 of 1)	FBgn0044826	FBtr0305003	3902	Pak3
chr3R	16453058	16453906	Promoter (<=1kb)	FBgn0044826	FBtr0305003	0	Pak3
chr3R	16624784	16626277	Promoter (<=1kb)	FBgn0285925	FBtr0083334	0	Fas1
chr3R	16934324	16934786	Promoter (<=1kb)	FBgn0000015	FBtr0083384	-82	Abd-B
chr3R	16969559	16970264	Promoter (<=1kb)	FBgn0000015	FBtr0415465	-985	Abd-B
chr3R	17079120	17081328	Promoter (<=1kb)	FBgn0038475	FBtr0083422	0	Keap1
chr3R	17347032	17348161	Promoter (<=1kb)	FBgn0038498	FBtr0339170	-699	beat-IIa
chr3R	17534082	17535145	Promoter (<=1kb)	FBgn0038515	FBtr0083505	0	CG5823
chr3R	17616553	17618622	Promoter (<=1kb)	FBgn0011944	FBtr0083501	0	tRNA:Pro-TGG-1-1
chr3R	17700392	17702023	Promoter (<=1kb)	FBgn0267703	FBtr0347243	0	lncRNA:CR46036
chr3R	18061856	18063048	Distal Intergenic	FBgn0010389	FBtr0083548	-8872	htl
chr3R	18039638	18040375	Distal Intergenic	FBgn0010389	FBtr0083549	8991	htl
chr3R	18121390	18122106	Promoter (<=1kb)	FBgn0003499	FBtr0083543	0	sr
chr3R	18242365	18245236	Promoter (<=1kb)	FBgn0020238	FBtr0083566	0	14-3-3epsilon
chr3R	18274189	18275498	Promoter (<=1kb)	FBgn0026250	FBtr0083572	0	eIF1A
chr3R	18298001	18299752	Promoter (<=1kb)	FBgn0010877	FBtr0083595	0	l(3)05822
chr3R	18396958	18397669	Promoter (<=1kb)	FBgn0264751	FBtr0334145	0	Vti1b
chr3R	18412028	18413186	Promoter (<=1kb)	FBgn0051122	FBtr0083653	0	CG31122
chr3R	18436470	18437233	Promoter (1-2kb)	FBgn0004652	FBtr0083652	1538	fru
chr3R	18473995	18474846	Intron (FBtr0083644/FBgn0004652, intron 2 of 7)	FBgn0004652	FBtr0083650	5830	fru
chr3R	18447098	18449218	Promoter (<=1kb)	FBgn0004652	FBtr0083651	0	fru
chr3R	18905814	18906879	Promoter (<=1kb)	FBgn0038659	FBtr0083698	0	EndoA
chr3R	18916904	18917289	Promoter (<=1kb)	FBgn0261113	FBtr0083701	-971	Xrp1
chr3R	18923102	18924567	Promoter (<=1kb)	FBgn0261113	FBtr0083703	0	Xrp1
chr3R	18917976	18919058	Promoter (<=1kb)	FBgn0261113	FBtr0083701	0	Xrp1
chr3R	19093540	19095425	Promoter (<=1kb)	FBgn0004876	FBtr0305321	0	cdi
chr3R	19195289	19197039	Intron (FBtr0083735/FBgn0051475, intron 2 of 3)	FBgn0267706	FBtr0347245	3308	lncRNA:CR46039
chr3R	19889929	19891351	Promoter (<=1kb)	FBgn0038744	FBtr0308829	0	CG4733
chr3R	20252447	20254416	Promoter (<=1kb)	FBgn0262582	FBtr0305029	0	cic
chr3R	20245624	20248084	Distal Intergenic	FBgn0262582	FBtr0305029	-4686	cic
chr3R	20308971	20310606	Promoter (<=1kb)	FBgn0261550	FBtr0302673	0	CG42668
chr3R	20557122	20558352	Promoter (<=1kb)	FBgn0043457	FBtr0340547	0	CG5180
chr3R	20783374	20784836	Promoter (<=1kb)	FBgn0038826	FBtr0083961	391	Syp
chr3R	20778259	20778787	Promoter (<=1kb)	FBgn0038826	FBtr0334716	-108	Syp
chr3R	20781800	20782837	Promoter (<=1kb)	FBgn0038826	FBtr0334718	-146	Syp
chr3R	20790267	20791459	Promoter (<=1kb)	FBgn0038826	FBtr0083963	281	Syp
chr3R	20821766	20822430	Promoter (<=1kb)	FBgn0019936	FBtr0083964	0	RpS20
chr3R	20890460	20892076	Promoter (<=1kb)	FBgn0051333	FBtr0083977	0	tRNA:Thr-CGT-1-3
chr3R	20948162	20950079	Promoter (<=1kb)	FBgn0002921	FBtr0333324	0	Atpalpha
chr3R	20957020	20958087	Promoter (<=1kb)	FBgn0002921	FBtr0089511	0	Atpalpha
chr3R	21059958	21061084	Promoter (<=1kb)	FBgn0011672	FBtr0301477	0	Mvl
chr3R	21064227	21065429	Promoter (<=1kb)	FBgn0000083	FBtr0089519	0	AnxB9
chr3R	21096620	21098513	Promoter (<=1kb)	FBgn0038853	FBtr0084036	0	RhoGAP93B
chr3R	21101480	21102423	Promoter (<=1kb)	FBgn0038854	FBtr0084035	0	CG7044
chr3R	21126514	21127785	Promoter (<=1kb)	FBgn0038858	FBtr0333930	0	CG5793
chr3R	21155972	21157514	Promoter (<=1kb)	FBgn0264357	FBtr0084020	0	SNF4Agamma
chr3R	21186505	21188877	Promoter (<=1kb)	FBgn0264357	FBtr0084021	0	SNF4Agamma
chr3R	21223142	21224403	Promoter (<=1kb)	FBgn0038871	FBtr0347217	0	CG3337
chr3R	21364843	21366001	Promoter (<=1kb)	FBgn0261839	FBtr0303405	0	pre-mod(mdg4)-Y
chr3R	21376370	21377369	Promoter (<=1kb)	FBgn0002781	FBtr0343765	32	mod(mdg4)
chr3R	21589809	21590614	Promoter (<=1kb)	FBgn0283499	FBtr0290232	0	InR
chr3R	21587134	21587580	Promoter (2-3kb)	FBgn0283499	FBtr0290232	2611	InR
chr3R	21650923	21652324	Intron (FBtr0346157/FBgn0011766, intron 1 of 7)	FBgn0267724	FBtr0347264	4622	lncRNA:CR46057
chr3R	21821850	21822922	Promoter (<=1kb)	FBgn0013759	FBtr0301327	0	CASK
chr3R	21855717	21856905	Promoter (<=1kb)	FBgn0015229	FBtr0084157	0	glec
chr3R	21853655	21854515	Promoter (1-2kb)	FBgn0015229	FBtr0084157	1751	glec
chr3R	21948268	21949520	Promoter (<=1kb)	FBgn0264490	FBtr0112874	0	Eip93F
chr3R	21970751	21972373	Promoter (<=1kb)	FBgn0264490	FBtr0084169	-6	Eip93F
chr3R	22356434	22357536	Promoter (<=1kb)	FBgn0038947	FBtr0084206	0	Sar1
chr3R	22396412	22397873	Promoter (<=1kb)	FBgn0051162	FBtr0084233	0	tRNA:Ser-GCT-2-4
chr3R	22726194	22727887	Promoter (<=1kb)	FBgn0039013	FBtr0084326	0	CG4813
chr3R	23156761	23158168	Promoter (<=1kb)	FBgn0004395	FBtr0337052	0	unk
chr3R	23190060	23191784	Promoter (<=1kb)	FBgn0262975	FBtr0306745	0	cnc
chr3R	23220152	23222323	Promoter (<=1kb)	FBgn0262975	FBtr0306748	0	cnc
chr3R	23214737	23215797	Promoter (<=1kb)	FBgn0262975	FBtr0306755	-180	cnc
chr3R	23345567	23348186	Promoter (<=1kb)	FBgn0003118	FBtr0089717	0	pnt
chr3R	23729803	23730882	Promoter (<=1kb)	FBgn0065098	FBtr0091662	0	RNaseMRP:RNA
chr3R	23781202	23782723	Promoter (<=1kb)	FBgn0015513	FBtr0084459	0	mbc
chr3R	23818499	23819782	Promoter (<=1kb)	FBgn0053111	FBtr0084530	0	CG33111
chr3R	23827155	23828363	Promoter (<=1kb)	FBgn0004186	FBtr0084488	0	snRNA:U1:95Cb
chr3R	23922066	23923149	Promoter (<=1kb)	FBgn0016754	FBtr0112888	0	sba
chr3R	23986087	23987228	Promoter (<=1kb)	FBgn0039135	FBtr0084510	0	CG13603
chr3R	23992545	23993687	Promoter (<=1kb)	FBgn0015795	FBtr0084503	0	Rab7
chr3R	24031014	24032139	Promoter (<=1kb)	FBgn0020647	FBtr0084507	0	KrT95D
chr3R	24046632	24048504	Promoter (<=1kb)	FBgn0005649	FBtr0333200	0	Rox8
chr3R	24220983	24222264	Promoter (<=1kb)	FBgn0011725	FBtr0084568	0	twin
chr3R	24318321	24320794	Promoter (<=1kb)	FBgn0011785	FBtr0084604	0	BRWD3
chr3R	24625123	24626270	Promoter (<=1kb)	FBgn0039212	FBtr0084670	0	Syx18
chr3R	24730572	24731529	Intron (FBtr0084689/FBgn0004885, intron 2 of 13)	FBgn0086059	FBtr0114335	6746	snoRNA:Me18S-C1280
chr3R	24768748	24769233	Promoter (<=1kb)	FBgn0040600	FBtr0084693	-118	CG13631
chr3R	24875910	24877260	Promoter (<=1kb)	FBgn0039240	FBtr0334574	0	CG3744
chr3R	24914795	24915807	Promoter (<=1kb)	FBgn0051382	FBtr0084714	0	tRNA:Asp-GTC-1-12
chr3R	25471985	25473466	Promoter (<=1kb)	FBgn0004509	FBtr0089982	0	Fur1
chr3R	25517962	25518862	Promoter (<=1kb)	FBgn0011666	FBtr0084881	0	msi
chr3R	25593582	25594705	Promoter (<=1kb)	FBgn0011666	FBtr0084882	0	msi
chr3R	25624204	25625265	Promoter (<=1kb)	FBgn0039348	FBtr0084892	0	Npl4
chr3R	25646850	25648426	Promoter (<=1kb)	FBgn0039350	FBtr0113288	0	jigr1
chr3R	25880827	25883048	Promoter (<=1kb)	FBgn0027865	FBtr0330164	0	Tsp96F
chr3R	25888032	25889213	Promoter (<=1kb)	FBgn0028717	FBtr0084935	0	Lnk
chr3R	26020079	26021627	Promoter (<=1kb)	FBgn0263653	FBtr0310084	0	lncRNA:CR43644
chr3R	26041623	26042908	Promoter (<=1kb)	FBgn0001139	FBtr0084962	0	gro
chr3R	26534656	26537206	Promoter (<=1kb)	FBgn0039431	FBtr0305049	0	plum
chr3R	26866409	26867398	Promoter (<=1kb)	FBgn0001197	FBtr0085062	0	His2Av
chr3R	27244637	27245643	Promoter (<=1kb)	FBgn0042111	FBtr0333327	0	CG18766
chr3R	27263262	27264215	Promoter (<=1kb)	FBgn0010328	FBtr0085178	0	woc
chr3R	27274594	27275787	Promoter (<=1kb)	FBgn0046247	FBtr0085159	0	CG5938
chr3R	27280831	27282522	Promoter (<=1kb)	FBgn0039507	FBtr0305972	0	mrt
chr3R	27606842	27608540	Promoter (<=1kb)	FBgn0039528	FBtr0335247	0	dsd
chr3R	27792454	27794571	Intron (FBtr0305292/FBgn0085382, intron 5 of 11)	FBgn0005659	FBtr0339318	49274	Ets98B
chr3R	28335249	28336537	Promoter (<=1kb)	FBgn0261618	FBtr0306389	0	larp
chr3R	28599127	28600743	Promoter (<=1kb)	FBgn0001215	FBtr0085298	0	Hrb98DE
chr3R	28634510	28635897	Promoter (<=1kb)	FBgn0039590	FBtr0085319	0	CG10011
chr3R	28844159	28845787	Promoter (<=1kb)	FBgn0015589	FBtr0085351	0	Apc
chr3R	28857871	28859387	Promoter (<=1kb)	FBgn0265274	FBtr0330306	0	Inx3
chr3R	28887838	28889840	Promoter (<=1kb)	FBgn0265998	FBtr0299745	0	Doa
chr3R	29038870	29040538	Promoter (<=1kb)	FBgn0003093	FBtr0301516	0	Pkc98E
chr3R	29122489	29123788	Promoter (<=1kb)	FBgn0005596	FBtr0085415	0	yem
chr3R	29213510	29215617	Promoter (<=1kb)	FBgn0051044	FBtr0085391	0	lncRNA:CR31044
chr3R	29492809	29493576	Promoter (<=1kb)	FBgn0039665	FBtr0085433	0	CG2310
chr3R	29503136	29504140	Promoter (<=1kb)	FBgn0039668	FBtr0085430	0	Trc8
chr3R	29748654	29750022	Promoter (<=1kb)	FBgn0020235	FBtr0085541	0	ATPsyngamma
chr3R	29868393	29869578	Promoter (<=1kb)	FBgn0039714	FBtr0089925	0	Zip99C
chr3R	30021694	30023140	Promoter (<=1kb)	FBgn0026597	FBtr0085554	0	Axn
chr3R	30134079	30134769	Promoter (<=1kb)	FBgn0086355	FBtr0085583	0	Tpi
chr3R	30247757	30249161	Promoter (<=1kb)	FBgn0051023	FBtr0085636	0	tRNA:Leu-TAG-1-2
chr3R	30272776	30273398	Promoter (<=1kb)	FBgn0267782	FBtr0347348	157	lncRNA:CR46113
chr3R	30270421	30271676	Promoter (1-2kb)	FBgn0267782	FBtr0347348	1879	lncRNA:CR46113
chr3R	30275881	30277294	Promoter (<=1kb)	FBgn0010113	FBtr0085619	-638	hdc
chr3R	30386856	30389595	Promoter (<=1kb)	FBgn0015221	FBtr0085622	0	Fer2LCH
chr3R	30394424	30395067	Distal Intergenic	FBgn0015221	FBtr0085624	5285	Fer2LCH
chr3R	30424952	30425835	Promoter (<=1kb)	FBgn0039766	FBtr0085628	0	CG15536
chr3R	30803440	30804239	Promoter (2-3kb)	FBgn0011739	FBtr0085720	2380	wts
chr3R	30805823	30807328	Promoter (<=1kb)	FBgn0011739	FBtr0085720	0	wts
chr3R	30887868	30889646	Promoter (<=1kb)	FBgn0000416	FBtr0085714	0	Sap-r
chr3R	31059513	31061538	Promoter (<=1kb)	FBgn0002413	FBtr0334548	0	dco
chr3R	31713106	31713953	Promoter (<=1kb)	FBgn0003870	FBtr0085826	0	ttk
chr3R	31724736	31726650	Promoter (<=1kb)	FBgn0003870	FBtr0085828	0	ttk
chr3R	31985170	31985912	Promoter (<=1kb)	FBgn0011224	FBtr0112866	0	heph
chr3R	32014067	32016065	Promoter (<=1kb)	FBgn0011224	FBtr0346192	0	heph
chr3R	31945772	31946435	Intron (FBtr0112866/FBgn0011224, intron 4 of 13)	FBgn0011224	FBtr0300268	-8380	heph
chr4	456828	457283	Promoter (2-3kb)	FBgn0266619	FBtr0344902	-2485	asRNA:CR45126
chr4	592639	593757	Distal Intergenic	FBgn0266726	FBtr0345199	4517	lncRNA:CR45199
chr4	594333	595069	Downstream (2-3kb)	FBgn0266726	FBtr0345199	3205	lncRNA:CR45199
chr4	659387	660749	Promoter (<=1kb)	FBgn0051992	FBtr0089097	0	gw
chrX	300343	301095	Intron (FBtr0070066/FBgn0024989, intron 1 of 5)	FBgn0040370	FBtr0342963	-5381	CG13375
chrX	302440	303370	Intron (FBtr0070066/FBgn0024989, intron 1 of 5)	FBgn0040371	FBtr0070069	-4314	CG12470
chrX	564012	565330	Intron (FBtr0070109/FBgn0000108, intron 3 of 11)	FBgn0263534	FBtr0309626	-4573	mir-4960
chrX	554083	554662	Intron (FBtr0070109/FBgn0000108, intron 2 of 11)	FBgn0263534	FBtr0309626	-15241	mir-4960
chrX	616426	618115	Promoter (<=1kb)	FBgn0025633	FBtr0110791	0	CG13366
chrX	635546	637338	Promoter (<=1kb)	FBgn0003575	FBtr0070120	0	su(sable)
chrX	1398645	1400258	Distal Intergenic	FBgn0024985	FBtr0332292	5591	Rilpl
chrX	1773448	1774896	Promoter (<=1kb)	FBgn0026086	FBtr0309962	0	Adar
chrX	1899026	1900896	Promoter (<=1kb)	FBgn0000117	FBtr0089988	0	arm
chrX	1951217	1953446	5' UTR	FBgn0264562	FBtr0333345	9277	Hr4
chrX	1947352	1948527	Intron (FBtr0333337/FBgn0264562, intron 2 of 11)	FBgn0264562	FBtr0333345	5412	Hr4
chrX	1963066	1964910	Intron (FBtr0333337/FBgn0264562, intron 3 of 11)	FBgn0264562	FBtr0333345	21126	Hr4
chrX	1976020	1976360	Intron (FBtr0333337/FBgn0264562, intron 4 of 11)	FBgn0264562	FBtr0333338	-15940	Hr4
chrX	2049643	2050614	Promoter (<=1kb)	FBgn0025631	FBtr0303043	0	moody
chrX	2122800	2124596	Promoter (<=1kb)	FBgn0004860	FBtr0112843	0	ph-d
chrX	2136252	2138566	Promoter (<=1kb)	FBgn0004861	FBtr0070432	0	ph-p
chrX	2157837	2159415	Promoter (<=1kb)	FBgn0004655	FBtr0344159	0	wapl
chrX	2645724	2646630	Promoter (<=1kb)	FBgn0003371	FBtr0331752	-7	sgg
chrX	2642102	2643471	Promoter (<=1kb)	FBgn0003371	FBtr0331753	0	sgg
chrX	2635676	2637338	Promoter (<=1kb)	FBgn0003371	FBtr0070470	-87	sgg
chrX	2633901	2635138	Promoter (<=1kb)	FBgn0003371	FBtr0070466	0	sgg
chrX	3162149	3163256	Intron (FBtr0304659/FBgn0004647, intron 5 of 8)	FBgn0028746	FBtr0345708	9884	CG18508
chrX	3172959	3173663	Promoter (<=1kb)	FBgn0028746	FBtr0345708	0	CG18508
chrX	3288259	3289729	Promoter (<=1kb)	FBgn0000479	FBtr0333313	0	dnc
chrX	3294663	3295734	Promoter (<=1kb)	FBgn0000479	FBtr0070518	0	dnc
chrX	3185451	3185883	Intron (FBtr0070509/FBgn0000479, intron 1 of 14)	FBgn0000479	FBtr0333317	9011	dnc
chrX	3369423	3370913	Promoter (2-3kb)	FBgn0262656	FBtr0070525	-2246	Myc
chrX	3371357	3373074	Promoter (<=1kb)	FBgn0262656	FBtr0070525	-85	Myc
chrX	3415324	3416406	Intron (FBtr0344076/FBgn0266350, intron 2 of 3)	FBgn0052493	FBtr0070533	11117	tRNA:Gln-TTG-2-1
chrX	3671491	3672867	Promoter (<=1kb)	FBgn0023215	FBtr0301821	0	Mnt
chrX	3694018	3695961	Intron (FBtr0301821/FBgn0023215, intron 3 of 8)	FBgn0023215	FBtr0343578	4655	Mnt
chrX	3676746	3678360	Intron (FBtr0301821/FBgn0023215, intron 1 of 8)	FBgn0023215	FBtr0301821	4945	Mnt
chrX	3686870	3689320	Promoter (<=1kb)	FBgn0023215	FBtr0070578	0	Mnt
chrX	3718692	3720806	Promoter (<=1kb)	FBgn0015286	FBtr0070584	0	Rala
chrX	3722586	3724270	Promoter (<=1kb)	FBgn0283657	FBtr0299579	-367	Tlk
chrX	3779849	3781024	Promoter (<=1kb)	FBgn0283657	FBtr0070596	0	Tlk
chrX	3742022	3744917	Promoter (2-3kb)	FBgn0283657	FBtr0333751	2125	Tlk
chrX	4116920	4117644	Promoter (<=1kb)	FBgn0026080	FBtr0333186	0	Tip60
chrX	4954909	4956464	3' UTR	FBgn0061196	FBtr0070727	4664	CG15468
chrX	5524394	5525171	Promoter (<=1kb)	FBgn0086667	FBtr0091788	0	snoRNA:Ψ28S-3342
chrX	5745362	5747829	Promoter (<=1kb)	FBgn0029798	FBtr0070807	0	CG4078
chrX	5886855	5887557	Intron (FBtr0346401/FBgn0267228, intron 1 of 2)	FBgn0029820	FBtr0345313	6036	CG16721
chrX	5904001	5905232	Promoter (<=1kb)	FBgn0029821	FBtr0333800	-514	CG4020
chrX	6177306	6178961	Intron (FBtr0334984/FBgn0264386, intron 2 of 26)	FBgn0264386	FBtr0334984	13522	Ca-alpha1T
chrX	6171839	6172548	Intron (FBtr0334984/FBgn0264386, intron 2 of 26)	FBgn0264386	FBtr0334984	19935	Ca-alpha1T
chrX	6224277	6225912	Promoter (<=1kb)	FBgn0003514	FBtr0339502	0	sqh
chrX	6278925	6279983	Promoter (<=1kb)	FBgn0086558	FBtr0345892	0	Ubi-p5E
chrX	6731819	6733131	Promoter (<=1kb)	FBgn0263415	FBtr0309201	0	lncRNA:CR43461
chrX	6874428	6876486	Promoter (<=1kb)	FBgn0263993	FBtr0330263	0	CG43736
chrX	6862577	6863249	Promoter (<=1kb)	FBgn0263993	FBtr0345897	-639	CG43736
chrX	6867553	6869028	Promoter (<=1kb)	FBgn0263993	FBtr0345898	0	CG43736
chrX	7023742	7024061	Intron (FBtr0343324/FBgn0029930, intron 5 of 5)	FBgn0029929	FBtr0071009	9855	CG4593
chrX	7027834	7028407	Intron (FBtr0343324/FBgn0029930, intron 5 of 5)	FBgn0029931	FBtr0071010	-12196	CG14427
chrX	7096516	7098156	Promoter (<=1kb)	FBgn0264270	FBtr0331251	0	Sxl
chrX	7299754	7301204	Intron (FBtr0339821/FBgn0265457, intron 2 of 3)	FBgn0024250	FBtr0071048	-6735	brk
chrX	7306108	7308207	Promoter (<=1kb)	FBgn0024250	FBtr0071048	0	brk
chrX	7935663	7936474	Promoter (<=1kb)	FBgn0260970	FBtr0301748	0	Ubr3
chrX	7937482	7938842	Promoter (1-2kb)	FBgn0260970	FBtr0331299	1586	Ubr3
chrX	7944364	7945536	Promoter (<=1kb)	FBgn0027280	FBtr0071130	0	l(1)G0193
chrX	8033596	8035118	Promoter (2-3kb)	FBgn0029990	FBtr0071123	2399	CG2233
chrX	8060536	8062159	Promoter (<=1kb)	FBgn0004656	FBtr0071121	0	fs(1)h
chrX	8056460	8058962	Promoter (<=1kb)	FBgn0004656	FBtr0071122	0	fs(1)h
chrX	8560236	8562390	Promoter (<=1kb)	FBgn0030049	FBtr0071213	0	Trf4-1
chrX	8904742	8906320	Promoter (<=1kb)	FBgn0011586	FBtr0071267	0	e(r)
chrX	9155432	9157327	Promoter (<=1kb)	FBgn0004828	FBtr0340343	0	His3.3B
chrX	9599479	9601522	Promoter (<=1kb)	FBgn0030141	FBtr0071363	0	Gga
chrX	9658059	9659333	Promoter (<=1kb)	FBgn0028341	FBtr0100193	0	Ptpmeg2
chrX	9674798	9675269	Exon (FBtr0302723/FBgn0261617, exon 8 of 14)	FBgn0261617	FBtr0071402	10398	nej
chrX	9684080	9687124	Promoter (<=1kb)	FBgn0261617	FBtr0302723	0	nej
chrX	10209654	10212569	Promoter (<=1kb)	FBgn0030183	FBtr0332900	0	CG15309
chrX	10546405	10548215	Promoter (<=1kb)	FBgn0085443	FBtr0310292	0	spri
chrX	10743937	10745405	Promoter (<=1kb)	FBgn0003204	FBtr0071495	0	ras
chrX	10728639	10730798	Intron (FBtr0333017/FBgn0052676, intron 1 of 3)	FBgn0003204	FBtr0071495	-13704	ras
chrX	10767394	10768598	Promoter (<=1kb)	FBgn0030228	FBtr0071497	0	BTBD9
chrX	10857086	10858382	Promoter (<=1kb)	FBgn0030242	FBtr0346273	0	sofe
chrX	11136001	11137746	Promoter (<=1kb)	FBgn0030268	FBtr0073479	0	Klp10A
chrX	11339140	11341093	Promoter (<=1kb)	FBgn0028421	FBtr0289955	0	Kap3
chrX	11678468	11679762	Promoter (<=1kb)	FBgn0014133	FBtr0073526	0	bif
chrX	11694979	11696094	Promoter (<=1kb)	FBgn0011754	FBtr0090002	0	PhKgamma
chrX	11713866	11715267	Promoter (<=1kb)	FBgn0030328	FBtr0073619	0	Amun
chrX	11791734	11793696	Promoter (<=1kb)	FBgn0000259	FBtr0308085	0	CkIIbeta
chrX	11805149	11806668	Promoter (<=1kb)	FBgn0001218	FBtr0073611	0	Hsc70-3
chrX	11806824	11807674	Promoter (<=1kb)	FBgn0001218	FBtr0073608	0	Hsc70-3
chrX	11815858	11819100	Promoter (<=1kb)	FBgn0030336	FBtr0339749	0	CG1578
chrX	12028157	12029131	Promoter (<=1kb)	FBgn0030366	FBtr0073641	0	Usp7
chrX	12574587	12576058	Intron (FBtr0331718/FBgn0030400, intron 1 of 2)	FBgn0264542	FBtr0333154	-6135	hwt
chrX	12567956	12569214	Promoter (<=1kb)	FBgn0264542	FBtr0333154	0	hwt
chrX	12582656	12583793	Promoter (<=1kb)	FBgn0030400	FBtr0331718	0	Pits
chrX	12579106	12580796	Promoter (2-3kb)	FBgn0030400	FBtr0331718	2397	Pits
chrX	12591077	12592193	Promoter (<=1kb)	FBgn0283712	FBtr0073660	0	LIMK1
chrX	12653677	12654822	Promoter (<=1kb)	FBgn0015024	FBtr0300380	0	CkIalpha
chrX	12715929	12717043	Promoter (1-2kb)	FBgn0264678	FBtr0333775	1417	lncRNA:CR43963
chrX	12727700	12728239	Promoter (2-3kb)	FBgn0264678	FBtr0333774	2714	lncRNA:CR43963
chrX	12734729	12737752	Intron (FBtr0333767/FBgn0265523, intron 1 of 9)	FBgn0264678	FBtr0333774	-3776	lncRNA:CR43963
chrX	12749958	12752635	Promoter (<=1kb)	FBgn0265830	FBtr0342623	0	lncRNA:CR44619
chrX	12905157	12907133	Promoter (<=1kb)	FBgn0030432	FBtr0073694	0	CG4404
chrX	13128172	13129275	Promoter (<=1kb)	FBgn0030451	FBtr0344608	0	CG15717
chrX	13463732	13465143	Intron (FBtr0339702/FBgn0265416, intron 2 of 10)	FBgn0085353	FBtr0112526	-6069	CG34324
chrX	13563543	13564276	Promoter (<=1kb)	FBgn0086674	FBtr0113443	0	Tpst
chrX	13988723	13989260	Promoter (<=1kb)	FBgn0267033	FBtr0346002	0	mamo
chrX	13986490	13986849	Promoter (<=1kb)	FBgn0267033	FBtr0346004	-48	mamo
chrX	13890518	13891285	Intron (FBtr0346001/FBgn0267033, intron 4 of 10)	FBgn0267033	FBtr0346003	42058	mamo
chrX	13990548	13991044	Promoter (<=1kb)	FBgn0265866	FBtr0342709	0	lncRNA:CR44655
chrX	13994747	13996952	Promoter (<=1kb)	FBgn0000173	FBtr0300566	0	ben
chrX	14211292	14212342	Promoter (<=1kb)	FBgn0040153	FBtr0333428	0	l(1)G0469
chrX	14208220	14209436	Promoter (2-3kb)	FBgn0040153	FBtr0333428	2021	l(1)G0469
chrX	14418496	14420550	Intron (FBtr0073913/FBgn0052600, intron 5 of 9)	FBgn0030566	FBtr0073915	38145	betaNACtes4
chrX	14416605	14417976	Intron (FBtr0073913/FBgn0052600, intron 5 of 9)	FBgn0030566	FBtr0073915	36254	betaNACtes4
chrX	14839110	14840349	Promoter (<=1kb)	FBgn0264078	FBtr0330214	0	Flo2
chrX	14937147	14937911	Intron (FBtr0303294/FBgn0027601, intron 5 of 7)	FBgn0264078	FBtr0300435	6831	Flo2
chrX	15709901	15711049	Promoter (<=1kb)	FBgn0030672	FBtr0074056	0	CG9281
chrX	15817306	15818125	Promoter (<=1kb)	FBgn0003345	FBtr0074101	-26	sd
chrX	15802959	15804724	Promoter (<=1kb)	FBgn0003345	FBtr0308128	0	sd
chrX	15811631	15813729	Promoter (<=1kb)	FBgn0003345	FBtr0308129	0	sd
chrX	16216583	16217945	Promoter (<=1kb)	FBgn0000459	FBtr0074250	0	disco
chrX	16332657	16334741	Promoter (<=1kb)	FBgn0030743	FBtr0333303	0	CG9921
chrX	16372286	16374422	Promoter (<=1kb)	FBgn0004598	FBtr0074261	0	Fur2
chrX	16586050	16587811	Promoter (<=1kb)	FBgn0267912	FBtr0305198	0	CanA-14F
chrX	17076775	17078068	Promoter (<=1kb)	FBgn0030812	FBtr0304840	0	wcy
chrX	17199524	17200271	Promoter (2-3kb)	FBgn0030823	FBtr0074403	2327	TTLL1A
chrX	17651387	17652892	Promoter (<=1kb)	FBgn0026375	FBtr0074482	0	RhoGAPp190
chrX	17751271	17751922	3' UTR	FBgn0261570	FBtr0340632	12858	CG42684
chrX	17738099	17739257	Promoter (<=1kb)	FBgn0261570	FBtr0302833	0	CG42684
chrX	17826806	17827702	Promoter (<=1kb)	FBgn0030869	FBtr0310310	0	Socs16D
chrX	17885723	17887568	Promoter (<=1kb)	FBgn0259168	FBtr0300508	0	mnb
chrX	17878117	17879386	5' UTR	FBgn0259168	FBtr0342786	-3077	mnb
chrX	18136734	18138463	Promoter (<=1kb)	FBgn0017418	FBtr0306057	0	ari-1
chrX	18366156	18367053	Promoter (<=1kb)	FBgn0265784	FBtr0346093	0	CrebB
chrX	18370824	18371746	Promoter (<=1kb)	FBgn0265784	FBtr0308232	0	CrebB
chrX	19138766	19139731	Promoter (2-3kb)	FBgn0030985	FBtr0074701	-2898	Obp18a
chrX	19136707	19137550	Promoter (<=1kb)	FBgn0030985	FBtr0074701	-839	Obp18a
chrX	19153024	19154442	Promoter (<=1kb)	FBgn0261461	FBtr0299624	0	RhoGAP18B
chrX	19297235	19299038	Promoter (<=1kb)	FBgn0031011	FBtr0074684	0	CG8034
chrX	19505760	19506179	Promoter (<=1kb)	FBgn0027621	FBtr0074720	0	Pfrx
chrX	19495148	19497157	Promoter (<=1kb)	FBgn0027621	FBtr0074713	0	Pfrx
chrX	19578195	19580024	Promoter (<=1kb)	FBgn0031030	FBtr0303999	0	Tao
chrX	19712348	19713784	Promoter (<=1kb)	FBgn0040089	FBtr0074812	0	meso18E
chrX	19897332	19898261	Intron (FBtr0074800/FBgn0052529, intron 4 of 8)	FBgn0052529	FBtr0306523	3503	Hers
chrX	19886856	19887941	Promoter (<=1kb)	FBgn0052529	FBtr0306522	0	Hers
chrX	21323424	21324380	Promoter (<=1kb)	FBgn0029067	FBtr0077226	0	Dd
chrX	21367486	21369534	Promoter (<=1kb)	FBgn0024251	FBtr0100599	0	bbx
chrX	21458973	21460540	Promoter (1-2kb)	FBgn0259245	FBtr0299900	-1235	DIP-beta
chrX	21812638	21813884	Distal Intergenic	FBgn0267704	FBtr0347227	180747	lncRNA:flam
chrX	21832578	21833373	Distal Intergenic	FBgn0267704	FBtr0347227	200687	lncRNA:flam
chrX	21850730	21851768	Distal Intergenic	FBgn0267704	FBtr0347227	218839	lncRNA:flam
chrX	21645558	21646510	Intron (FBtr0347468/FBgn0267704, intron 2 of 2)	FBgn0267704	FBtr0347227	13667	lncRNA:flam
chrX	21662927	21666717	Intron (FBtr0347468/FBgn0267704, intron 2 of 2)	FBgn0267704	FBtr0347227	31036	lncRNA:flam
chrX	21724330	21725807	Intron (FBtr0347227/FBgn0267704, intron 1 of 1)	FBgn0267704	FBtr0347227	92439	lncRNA:flam
chrX	21743139	21743952	Intron (FBtr0347227/FBgn0267704, intron 1 of 1)	FBgn0267704	FBtr0347227	111248	lncRNA:flam
chrX	21730197	21730788	Intron (FBtr0347227/FBgn0267704, intron 1 of 1)	FBgn0267704	FBtr0347227	98306	lncRNA:flam
chrX	22092736	22093408	Distal Intergenic	FBgn0085521	FBtr0346695	-49694	CG40813
chrX	21895009	21895466	Distal Intergenic	FBgn0085521	FBtr0346695	-247636	CG40813
chrX	22221178	22222509	Distal Intergenic	FBgn0085693	FBtr0114142	-29117	CG41562
chrX	22552405	22552973	Distal Intergenic	FBgn0031197	FBtr0077361	5308	CG17601
chrX	22568017	22569526	Distal Intergenic	FBgn0031197	FBtr0077361	20920	CG17601
chrX	22699664	22701116	Intron (FBtr0344073/FBgn0266348, intron 2 of 3)	FBgn0266348	FBtr0344073	42340	lncRNA:CR44997
chrX	22813654	22816523	Promoter (1-2kb)	FBgn0031201	FBtr0077343	-1719	CG12446
chrX	23152886	23153466	Distal Intergenic	FBgn0039946	FBtr0301978	46883	ATbp
chrY	87	712	Distal Intergenic	FBgn0261399	FBtr0346674	-9121	Pp1-Y1
chrY	9006	9375	Promoter (<=1kb)	FBgn0261399	FBtr0346674	-458	Pp1-Y1
chrY	554887	555338	Intron (FBtr0346771/FBgn0267432, intron 13 of 15)	FBgn0001313	FBtr0346722	-17750	kl-2
chrY	505669	506924	Intron (FBtr0346771/FBgn0267432, intron 11 of 15)	FBgn0001313	FBtr0346722	-66164	kl-2
chrY	550754	552020	Intron (FBtr0346771/FBgn0267432, intron 13 of 15)	FBgn0001313	FBtr0346722	-21068	kl-2
chrY	591463	592080	Intron (FBtr0346722/FBgn0001313, intron 1 of 11)	FBgn0001313	FBtr0346722	18375	kl-2
chrY	587568	589538	Intron (FBtr0346722/FBgn0001313, intron 1 of 11)	FBgn0001313	FBtr0346722	14480	kl-2
chrY	753838	754502	Distal Intergenic	FBgn0058064	FBtr0301808	51408	ARY
chrY	761043	762482	Distal Intergenic	FBgn0058064	FBtr0301808	58613	ARY
chrY	783381	783839	Distal Intergenic	FBgn0058064	FBtr0301808	80951	ARY
chrY	853845	855756	Distal Intergenic	FBgn0259853	FBtr0300151	15474	Su(Ste):CR42422
chrY	858966	859426	Distal Intergenic	FBgn0259853	FBtr0300151	11804	Su(Ste):CR42422
chrY	815826	816646	Distal Intergenic	FBgn0259853	FBtr0300151	54584	Su(Ste):CR42422
chrY	790158	790860	Distal Intergenic	FBgn0259853	FBtr0300151	80370	Su(Ste):CR42422
chrY	883760	886030	Distal Intergenic	FBgn0259838	FBtr0300135	8171	Su(Ste):CR42407
chrY	887084	887876	Distal Intergenic	FBgn0259838	FBtr0300135	6325	Su(Ste):CR42407
chrY	893227	893933	Promoter (<=1kb)	FBgn0259838	FBtr0300135	268	Su(Ste):CR42407
chrY	896948	897733	Promoter (<=1kb)	FBgn0085673	FBtr0302348	0	Su(Ste):CR41533
chrY	901515	901896	Promoter (2-3kb)	FBgn0259850	FBtr0346688	2603	Su(Ste):CR42419
chrY	917168	918055	Promoter (<=1kb)	FBgn0259861	FBtr0300158	0	Su(Ste):CR42430
chrY	914898	915322	Promoter (2-3kb)	FBgn0259861	FBtr0300158	2498	Su(Ste):CR42430
chrY	912585	913821	Downstream (2-3kb)	FBgn0259861	FBtr0300158	3999	Su(Ste):CR42430
chrY	924495	925407	Distal Intergenic	FBgn0259861	FBtr0300158	-6675	Su(Ste):CR42430
chrY	932114	933049	Promoter (2-3kb)	FBgn0259857	FBtr0300154	2696	Su(Ste):CR42426
chrY	933949	934763	Promoter (<=1kb)	FBgn0259857	FBtr0300154	982	Su(Ste):CR42426
chrY	945338	946147	Distal Intergenic	FBgn0259859	FBtr0300156	4169	Su(Ste):CR42428
chrY	956323	957668	Promoter (2-3kb)	FBgn0085523	FBtr0302336	-2010	Su(Ste):CR40820
chrY	975320	976036	Distal Intergenic	FBgn0259863	FBtr0346689	4248	Su(Ste):CR42432
chrY	979602	980233	Promoter (<=1kb)	FBgn0259863	FBtr0346689	51	Su(Ste):CR42432
chrY	988205	988684	Distal Intergenic	FBgn0259843	FBtr0300137	3691	Su(Ste):CR42412
chrY	1019922	1021343	Promoter (2-3kb)	FBgn0259841	FBtr0300140	-2087	Su(Ste):CR42410
chrY	1034095	1034714	Promoter (<=1kb)	FBgn0259856	FBtr0300153	264	Su(Ste):CR42425
chrY	1240214	1240668	Distal Intergenic	FBgn0085505	FBtr0302349	117226	lncRNA:CR40629
chrY	1321261	1322136	Distal Intergenic	FBgn0085505	FBtr0302349	198273	lncRNA:CR40629
chrY	1336458	1337533	Distal Intergenic	FBgn0085505	FBtr0302349	213470	lncRNA:CR40629
chrY	1177354	1177730	Distal Intergenic	FBgn0085505	FBtr0302349	54366	lncRNA:CR40629
chrY	1346119	1346937	Distal Intergenic	FBgn0085505	FBtr0302349	223131	lncRNA:CR40629
chrY	1300164	1300955	Distal Intergenic	FBgn0085505	FBtr0302349	177176	lncRNA:CR40629
chrY	1247338	1247790	Distal Intergenic	FBgn0085505	FBtr0302349	124350	lncRNA:CR40629
chrY	1339644	1340639	Distal Intergenic	FBgn0085505	FBtr0302349	216656	lncRNA:CR40629
chrY	1282497	1285425	Distal Intergenic	FBgn0085505	FBtr0302349	159509	lncRNA:CR40629
chrY	1266055	1266834	Distal Intergenic	FBgn0085505	FBtr0302349	143067	lncRNA:CR40629
chrY	1401345	1402279	Distal Intergenic	FBgn0046697	FBtr0346721	-234295	Ppr-Y
chrY	1417460	1417962	Distal Intergenic	FBgn0046697	FBtr0346721	-218612	Ppr-Y
chrY	1745161	1745568	Intron (FBtr0346721/FBgn0046697, intron 4 of 5)	FBgn0046697	FBtr0346721	108587	Ppr-Y
chrY	1763548	1764055	Intron (FBtr0346721/FBgn0046697, intron 4 of 5)	FBgn0058441	FBtr0302914	119917	CR40441
chrY	1761418	1762226	Intron (FBtr0346721/FBgn0046697, intron 4 of 5)	FBgn0058441	FBtr0302914	121746	CR40441
chrY	1967059	1967445	Distal Intergenic	FBgn0058441	FBtr0302914	-83087	CR40441
chrY	1779818	1780535	Intron (FBtr0346721/FBgn0046697, intron 4 of 5)	FBgn0058441	FBtr0302914	103437	CR40441
chrY	2119112	2120068	Distal Intergenic	FBgn0267593	FBtr0347032	147191	CR45931
chrY	2241476	2243341	Distal Intergenic	FBgn0267593	FBtr0347032	23918	CR45931
chrY	2104515	2104840	Distal Intergenic	FBgn0267593	FBtr0347032	162419	CR45931
chrY	2116496	2117576	Distal Intergenic	FBgn0267593	FBtr0347032	149683	CR45931
chrY	2297382	2299040	Intron (FBtr0347028/FBgn0267449, intron 1 of 5)	FBgn0267449	FBtr0347028	23960	WDY
chrY	2334381	2334995	Intron (FBtr0347028/FBgn0267449, intron 1 of 5)	FBgn0267449	FBtr0347028	60959	WDY
chrY	2352896	2353802	Intron (FBtr0347028/FBgn0267449, intron 1 of 5)	FBgn0267449	FBtr0347028	79474	WDY
chrY	2295757	2297026	Intron (FBtr0347028/FBgn0267449, intron 1 of 5)	FBgn0267449	FBtr0347028	22335	WDY
chrY	2609837	2611077	Distal Intergenic	FBgn0259855	FBtr0300152	16215	Su(Ste):CR42424
chrY	2635879	2638189	Distal Intergenic	FBgn0259855	FBtr0300152	42257	Su(Ste):CR42424
chrY	2639706	2640641	Distal Intergenic	FBgn0259855	FBtr0300152	46084	Su(Ste):CR42424
chrY	2720775	2721601	Distal Intergenic	FBgn0259855	FBtr0300152	127153	Su(Ste):CR42424
chrY	2734246	2735658	Distal Intergenic	FBgn0259855	FBtr0300152	140624	Su(Ste):CR42424
chrY	2660816	2661944	Distal Intergenic	FBgn0259855	FBtr0300152	67194	Su(Ste):CR42424
chrY	2666201	2666962	Distal Intergenic	FBgn0259855	FBtr0300152	72579	Su(Ste):CR42424
chrY	2702732	2703681	Distal Intergenic	FBgn0259855	FBtr0300152	109110	Su(Ste):CR42424
chrY	2655123	2656367	Distal Intergenic	FBgn0259855	FBtr0300152	61501	Su(Ste):CR42424
chrY	2830957	2831499	Distal Intergenic	FBgn0265047	FBtr0302230	-190790	FDY
chrY	2837913	2838629	Distal Intergenic	FBgn0265047	FBtr0302230	-183660	FDY
chrY	2874454	2875694	Distal Intergenic	FBgn0265047	FBtr0302230	-146595	FDY
chrY	2884628	2885091	Distal Intergenic	FBgn0265047	FBtr0302230	-137198	FDY
chrY	2894627	2895138	Distal Intergenic	FBgn0265047	FBtr0302230	-127151	FDY
chrY	2901205	2902030	Distal Intergenic	FBgn0265047	FBtr0302230	-120259	FDY
chrY	2907839	2908401	Distal Intergenic	FBgn0265047	FBtr0302230	-113888	FDY
chrY	2933514	2933963	Distal Intergenic	FBgn0265047	FBtr0302230	-88326	FDY
chrY	2948280	2949034	Distal Intergenic	FBgn0265047	FBtr0302230	-73255	FDY
chrY	2950495	2950959	Distal Intergenic	FBgn0265047	FBtr0302230	-71330	FDY
chrY	2951560	2952180	Distal Intergenic	FBgn0265047	FBtr0302230	-70109	FDY
chrY	2960972	2961509	Distal Intergenic	FBgn0265047	FBtr0302230	-60780	FDY
chrY	2963064	2963592	Distal Intergenic	FBgn0265047	FBtr0302230	-58697	FDY
chrY	2977856	2978255	Distal Intergenic	FBgn0265047	FBtr0302230	-44034	FDY
chrY	3007558	3007890	Distal Intergenic	FBgn0265047	FBtr0302230	-14399	FDY
chrY	2930999	2931968	Distal Intergenic	FBgn0265047	FBtr0302230	-90321	FDY
chrY	2909743	2910346	Distal Intergenic	FBgn0265047	FBtr0302230	-111943	FDY
chrY	2919723	2920739	Distal Intergenic	FBgn0265047	FBtr0302230	-101550	FDY
chrY	2929676	2929999	Distal Intergenic	FBgn0265047	FBtr0302230	-92290	FDY
chrY	3057260	3058249	Promoter (1-2kb)	FBgn0267869	FBtr0347464	1231	CR46157
chrY	3496060	3496354	Distal Intergenic	FBgn0046698	FBtr0346673	44368	Pp1-Y2
chrY	3503343	3504744	Distal Intergenic	FBgn0046698	FBtr0346673	35978	Pp1-Y2
chrY	3505187	3507647	Distal Intergenic	FBgn0046698	FBtr0346673	33075	Pp1-Y2
chrY	3525273	3526153	Distal Intergenic	FBgn0046698	FBtr0346673	14569	Pp1-Y2
chrY	3527322	3527612	Distal Intergenic	FBgn0046698	FBtr0346673	13110	Pp1-Y2
chrY	3531785	3532578	Distal Intergenic	FBgn0046698	FBtr0346673	8144	Pp1-Y2
chrY	3534119	3534530	Distal Intergenic	FBgn0046698	FBtr0346673	6192	Pp1-Y2
chrY	3562347	3562645	Promoter (<=1kb)	FBgn0046323	FBtr0346720	602	ORY
chrX	19750724	19751176	Promoter (<=1kb)	FBgn0031069	FBtr0074795	0	Pmp70
chr2R	18754722	18755358	Promoter (<=1kb)	FBgn0034387	FBtr0086609	0	Cyp12b2
chr2R	18796369	18797169	Promoter (<=1kb)	FBgn0034392	FBtr0086636	0	MFS15
chr2R	18802432	18802817	Promoter (<=1kb)	FBgn0010651	FBtr0086635	-27	MFS14
chr2R	18806143	18807882	Promoter (<=1kb)	FBgn0265661	FBtr0340529	548	NA
chr2L	86987	87974	Promoter (<=1kb)	FBgn0002931	FBtr0290323	0	net
chr2L	107617	108763	Promoter (<=1kb)	FBgn0005278	FBtr0308091	0	Sam-S
chr2L	128447	129475	Promoter (<=1kb)	FBgn0025683	FBtr0078154	0	CG3164
chr2L	142763	143591	Promoter (<=1kb)	FBgn0031224	FBtr0078116	0	CG11454
chr2L	182500	183537	Promoter (<=1kb)	FBgn0016977	FBtr0332337	0	spen
chr2R	19125863	19126401	Promoter (<=1kb)	FBgn0034417	FBtr0340457	0	CG15117
chr2L	223835	225293	Promoter (<=1kb)	FBgn0265153	FBtr0336985	316	NA
chr2R	19141405	19142941	Promoter (<=1kb)	FBgn0000578	FBtr0100174	0	ena
chr2R	19163742	19164742	Promoter (<=1kb)	FBgn0034420	FBtr0086585	0	CG10737
chr2L	276819	277997	Promoter (<=1kb)	FBgn0003444	FBtr0078129	0	smo
chr2L	285054	286265	Promoter (<=1kb)	FBgn0031245	FBtr0078136	0	CG3625
chrX	20837035	20837658	Intron (FBtr0342859/FBgn0085387, intron 2 of 10)	FBgn0085387	FBtr0112569	-10579	shakB
chr2L	305088	306071	Promoter (<=1kb)	FBgn0004611	FBtr0078047	0	Plc21C
chr2L	395479	396104	Promoter (<=1kb)	FBgn0263871	FBtr0329831	-16	NA
chr2L	403766	404311	Promoter (<=1kb)	FBgn0003278	FBtr0078054	0	RpI135
chr2L	414319	415517	Promoter (<=1kb)	FBgn0263933	FBtr0078055	0	ebi
chr2L	419430	420231	Promoter (<=1kb)	FBgn0002593	FBtr0078056	0	RpLP1
chr2L	430693	432163	Promoter (<=1kb)	FBgn0004583	FBtr0078059	0	ex
chr2L	452371	453306	Promoter (<=1kb)	FBgn0015924	FBtr0078087	0	crq
chr2L	490005	491184	Promoter (<=1kb)	FBgn0003963	FBtr0310027	0	ush
chr2L	540005	541087	Promoter (1-2kb)	FBgn0010602	FBtr0310028	1493	lwr
chr2L	559323	560434	Promoter (<=1kb)	FBgn0031263	FBtr0078066	0	Tspo
chr2L	739746	740457	Promoter (1-2kb)	FBgn0026438	FBtr0301316	1334	Eaat2
chr2L	819358	820152	Promoter (<=1kb)	FBgn0015621	FBtr0078011	0	Clp
chr2L	825660	826701	Promoter (<=1kb)	FBgn0010583	FBtr0332973	0	dock
chr2L	16251023	16252003	Promoter (<=1kb)	FBgn0024734	FBtr0080857	0	PRL-1
chr2L	870618	871816	Promoter (<=1kb)	FBgn0053526	FBtr0091486	0	PNUTS
chr2L	900982	901812	Promoter (<=1kb)	FBgn0003916	FBtr0078028	0	NA
chr2L	1006641	1007596	Downstream (<1kb)	FBgn0266036	FBtr0445830	-15341	NA
chr2L	1047086	1048273	Promoter (<=1kb)	FBgn0031294	FBtr0301417	0	IA-2
chr2L	16333468	16334544	Exon (FBtr0307508/FBgn0028899, exon 3 of 3)	FBgn0028899	FBtr0307508	3341	CG31817
chr2L	1107896	1109014	Promoter (<=1kb)	FBgn0031301	FBtr0077954	0	CG14339
chr2L	16448488	16449520	Promoter (<=1kb)	FBgn0020415	FBtr0308080	0	Idgf2
chr2R	20244995	20246094	Promoter (<=1kb)	FBgn0034488	FBtr0086322	0	Hacl
chr2L	1157379	1158887	Promoter (<=1kb)	FBgn0031312	FBtr0077961	0	Tango14
chr2L	1172341	1173084	Promoter (<=1kb)	FBgn0031317	FBtr0077979	0	Charon
chr2L	1419936	1420718	Promoter (<=1kb)	FBgn0002543	FBtr0077941	0	robo2
chr2R	20326611	20328011	Promoter (<=1kb)	FBgn0034503	FBtr0086297	0	MED8
chr2L	1613623	1614610	Promoter (<=1kb)	FBgn0021906	FBtr0334842	0	RFeSP
chr3R	9399928	9401517	Promoter (<=1kb)	FBgn0037686	FBtr0082049	0	RpL34b
chr2R	20602574	20603707	Promoter (<=1kb)	FBgn0267791	FBtr0086222	0	HnRNP-K
chr2R	20617845	20618869	Promoter (<=1kb)	FBgn0034527	FBtr0086226	0	CG9945
chr2R	20622986	20623621	Promoter (<=1kb)	FBgn0034528	FBtr0086254	0	CG11180
chr2L	1710205	1711902	Promoter (<=1kb)	FBgn0031356	FBtr0077912	0	CG17660
chr2L	1727781	1729018	Promoter (<=1kb)	FBgn0000579	FBtr0077907	0	Eno
chr2L	1737030	1737584	Promoter (<=1kb)	FBgn0264494	FBtr0077886	0	CG17646
chr2L	1805208	1806777	Distal Intergenic	FBgn0045501	FBtr0077897	-10291	Gr22a
chr2R	20783598	20785185	Promoter (2-3kb)	FBgn0265877	FBtr0342792	-2903	NA
chr2L	1974088	1974706	Promoter (<=1kb)	FBgn0267972	FBtr0077813	0	Der-1
chr2L	1980548	1982443	Promoter (<=1kb)	FBgn0031377	FBtr0077869	0	CG15356
chr2R	20976767	20977472	Promoter (<=1kb)	FBgn0034564	FBtr0071520	0	CG9344
chr2L	16826757	16827578	Promoter (<=1kb)	FBgn0051739	FBtr0080919	0	AspRS-m
chr2L	2031308	2032072	Promoter (<=1kb)	FBgn0011860	FBtr0077821	0	NA
chr2R	21056810	21058102	Promoter (<=1kb)	FBgn0003391	FBtr0071546	0	shg
chr2R	21072791	21074277	Promoter (<=1kb)	FBgn0003748	FBtr0071535	0	Treh
chr2L	2146935	2147893	Promoter (<=1kb)	FBgn0027509	FBtr0077829	0	TBCD
chr3R	10079204	10079539	Distal Intergenic	FBgn0037786	FBtr0309853	-3831	Alp13
chr2L	17286746	17287264	Promoter (<=1kb)	FBgn0032631	FBtr0302408	506	CG15140
chr2R	21168215	21169181	Promoter (<=1kb)	FBgn0034598	FBtr0071629	0	CG4266
chr2L	2216597	2217527	Promoter (<=1kb)	FBgn0031399	FBtr0077835	0	mio
chr2R	21182436	21183892	Promoter (<=1kb)	FBgn0003891	FBtr0071582	0	tud
chr2L	2236523	2237728	Promoter (<=1kb)	FBgn0262126	FBtr0329964	0	Sec24CD
chr2L	2357344	2357873	Promoter (<=1kb)	FBgn0031413	FBtr0100648	0	CG9967
chr2R	21282292	21282965	Promoter (<=1kb)	FBgn0034611	FBtr0071589	0	MFS16
chr2L	2374264	2374902	Promoter (<=1kb)	FBgn0031418	FBtr0077791	0	CG3609
chr2R	21311736	21313241	Promoter (<=1kb)	FBgn0034617	FBtr0071615	0	Panx
chr2L	2492276	2494608	Promoter (<=1kb)	FBgn0011818	FBtr0077779	0	oaf
chr2L	2584829	2585629	Promoter (<=1kb)	FBgn0026479	FBtr0335173	0	Drp1
chr2L	18151093	18152654	Promoter (<=1kb)	FBgn0041184	FBtr0081040	0	Socs36E
chr2L	2855349	2858251	Promoter (<=1kb)	FBgn0015521	FBtr0273293	0	RpS21
chr2L	2873928	2875110	Promoter (<=1kb)	FBgn0031478	FBtr0077629	0	CG8814
chr2R	21518727	21519626	Promoter (<=1kb)	FBgn0034634	FBtr0071699	0	CG10494
chr3R	10686014	10686861	Promoter (<=1kb)	FBgn0262717	FBtr0305663	-82	Skeletor
chr2R	21535109	21536172	Promoter (<=1kb)	FBgn0050286	FBtr0300951	623	CG30286
chr3R	10810544	10811477	Promoter (2-3kb)	FBgn0037837	FBtr0082301	2159	CG14693
chr2L	2955438	2957429	Promoter (<=1kb)	FBgn0010263	FBtr0077637	0	Rbp9
chr2L	2976587	2977429	Promoter (<=1kb)	FBgn0031483	FBtr0077676	0	CG9641
chr2L	2987501	2988761	Promoter (<=1kb)	FBgn0025109	FBtr0077643	0	Bem46
chr2L	2992793	2993728	Promoter (<=1kb)	FBgn0025681	FBtr0331653	0	CG3558
chr2L	2998830	2999858	Promoter (<=1kb)	FBgn0031488	FBtr0077646	0	CG17265
chr2L	3030318	3030884	Promoter (<=1kb)	FBgn0031495	FBtr0077651	0	GABPI
chr2L	3055930	3056988	Promoter (<=1kb)	FBgn0283427	FBtr0077659	0	FASN1
chr2L	3058649	3059359	Promoter (1-2kb)	FBgn0283427	FBtr0335387	1660	FASN1
chr2L	3108212	3108622	Promoter (<=1kb)	FBgn0015600	FBtr0335389	-70	toc
chr3R	11243368	11244510	Promoter (<=1kb)	FBgn0037890	FBtr0082360	0	CG17734
chr3R	11253953	11254641	Promoter (1-2kb)	FBgn0262972	FBtr0306729	1482	NA
chr2L	3251596	3252824	Distal Intergenic	FBgn0266876	FBtr0345731	8457	NA
chr2L	3257697	3258954	Promoter (2-3kb)	FBgn0266876	FBtr0345731	2327	NA
chr2L	3372651	3373685	Promoter (<=1kb)	FBgn0085423	FBtr0112638	0	GramD1B
chr2L	3376542	3376978	Promoter (<=1kb)	FBgn0031529	FBtr0332407	0	CG9662
chr2L	3465729	3466775	Promoter (<=1kb)	FBgn0005616	FBtr0077570	0	msl-2
chr3R	11568245	11569720	Promoter (<=1kb)	FBgn0263316	FBtr0302027	0	Mrp4
chr2L	3618270	3619863	Promoter (<=1kb)	FBgn0015663	FBtr0339571	0	Ugt36A1
chr2L	3632114	3633074	Promoter (<=1kb)	FBgn0000721	FBtr0089306	0	for
chr2L	3655439	3657699	Promoter (<=1kb)	FBgn0000721	FBtr0089304	0	for
chr2L	3770557	3772080	Promoter (<=1kb)	FBgn0004893	FBtr0077490	0	bowl
chr3R	11655645	11656584	Promoter (<=1kb)	FBgn0259227	FBtr0299789	0	CG42327
chr2R	22580550	22581018	Intron (FBtr0330229/FBgn0260866, intron 1 of 3)	FBgn0260866	FBtr0330229	11946	dnr1
chr2L	3862589	3862950	Promoter (<=1kb)	FBgn0031574	FBtr0077502	0	TTLL4B
chr2L	3867256	3868129	Promoter (<=1kb)	FBgn0031575	FBtr0077504	0	Cep97
chr2L	3872197	3873109	Promoter (<=1kb)	FBgn0051957	FBtr0334833	0	CG31957
chr2L	4031326	4031913	Promoter (<=1kb)	FBgn0000547	FBtr0077465	0	ed
chr2L	4197404	4198145	Promoter (<=1kb)	FBgn0031589	FBtr0334791	0	Naprt
chr3R	11974063	11975239	Promoter (<=1kb)	FBgn0260744	FBtr0347147	0	Tango9
chr2L	4393615	4394387	Promoter (<=1kb)	FBgn0022153	FBtr0077432	0	l(2)k05819
chr2L	4458335	4459832	Promoter (<=1kb)	FBgn0031608	FBtr0345632	0	CG15435
chr2L	4463020	4463721	Promoter (<=1kb)	FBgn0031609	FBtr0335134	0	CG15443
chr2L	4645894	4646279	Promoter (<=1kb)	FBgn0264342	FBtr0332006	-772	CG43798
chr2L	4700693	4701555	Promoter (<=1kb)	FBgn0031623	FBtr0077420	0	Taf12L
chr2L	4794264	4794604	Promoter (<=1kb)	FBgn0031628	FBtr0077382	0	CG3294
chr3R	12430895	12431663	Promoter (<=1kb)	FBgn0086134	FBtr0082590	0	Prosalpha2
chr2L	4837709	4838953	Promoter (<=1kb)	FBgn0031635	FBtr0077412	0	tank
chr2L	4852800	4853601	Promoter (<=1kb)	FBgn0051660	FBtr0077388	0	smog
chr2L	4891468	4892501	Promoter (<=1kb)	FBgn0031645	FBtr0336832	0	CG3036
chr2L	4971068	4972040	Promoter (<=1kb)	FBgn0010607	FBtr0079050	0	l(2)05714
chr3R	12961216	12961720	Promoter (<=1kb)	FBgn0040493	FBtr0082730	0	grsm
chr2R	23097109	23097701	Promoter (2-3kb)	FBgn0034822	FBtr0071978	2777	RpL37b
chr2R	23099580	23100632	Promoter (<=1kb)	FBgn0034822	FBtr0071978	0	RpL37b
chr2R	23265421	23265971	Promoter (<=1kb)	FBgn0034838	FBtr0072048	0	CG12782
chr2L	5020615	5021739	Intron (FBtr0079036/FBgn0016075, intron 2 of 8)	FBgn0016075	FBtr0079036	5706	vkg
chr2L	5043034	5044206	Promoter (<=1kb)	FBgn0031673	FBtr0079034	0	CG31650
chr2L	5052505	5053381	Promoter (<=1kb)	FBgn0022023	FBtr0079031	0	eIF3h
chr2L	5054576	5055741	Promoter (<=1kb)	FBgn0014857	FBtr0079010	0	His3.3B
chr3R	13147174	13148529	Intron (FBtr0082712/FBgn0038118, intron 11 of 17)	FBgn0260793	FBtr0301436	7158	2mit
chr2L	5107851	5108609	Promoter (<=1kb)	FBgn0261836	FBtr0303385	0	Msp300
chr3R	13363553	13365084	Promoter (<=1kb)	FBgn0027610	FBtr0082747	0	Dic1
chr3R	13379275	13379856	Promoter (<=1kb)	FBgn0038143	FBtr0082765	0	CG9813
chr2L	20104404	20105439	Promoter (<=1kb)	FBgn0032851	FBtr0089388	-254	CG13970
chr3R	13402813	13403623	Promoter (<=1kb)	FBgn0053977	FBtr0100020	0	CG33977
chr2R	23752749	23753429	Promoter (<=1kb)	FBgn0034902	FBtr0072091	0	CG5532
chr2R	23808601	23809255	Promoter (<=1kb)	FBgn0010278	FBtr0072242	0	Ssrp
chr3R	13538885	13539368	Promoter (2-3kb)	FBgn0284419	FBtr0452186	-2545	NA
chr2L	5324991	5327225	Promoter (<=1kb)	FBgn0031698	FBtr0307041	0	Ncoa6
chr2L	5343257	5344976	Promoter (1-2kb)	FBgn0031703	FBtr0079077	-1023	CG12512
chr2L	5403515	5404045	Promoter (<=1kb)	FBgn0016660	FBtr0079076	-235	H15
chr2L	5476141	5477097	Distal Intergenic	FBgn0266825	FBtr0345552	-9808	NA
chr2R	23897913	23898811	Promoter (<=1kb)	FBgn0034925	FBtr0072220	0	CG5339
chr2R	23918728	23919647	Intron (FBtr0343299/FBgn0261794, intron 14 of 21)	FBgn0034931	FBtr0072140	-5589	CG2812
chr2L	5723888	5725115	Promoter (<=1kb)	FBgn0031736	FBtr0079135	0	CG11030
chr2L	20733889	20735629	Promoter (<=1kb)	FBgn0032880	FBtr0335149	0	TM9SF2
chr2L	5879488	5879907	Promoter (<=1kb)	FBgn0031745	FBtr0079158	0	rau
chr2L	5881162	5881971	Promoter (1-2kb)	FBgn0031745	FBtr0342620	-1664	rau
chr2R	24037215	24038302	Promoter (<=1kb)	FBgn0034963	FBtr0072189	0	Not11
chr2R	24045160	24047434	Promoter (<=1kb)	FBgn0003353	FBtr0343342	0	sei
chr2L	5997421	5999852	Promoter (<=1kb)	FBgn0031759	FBtr0345336	0	lid
chr2L	6045681	6046368	Promoter (<=1kb)	FBgn0000052	FBtr0079219	0	Pfas
chr2L	6047492	6048683	Promoter (<=1kb)	FBgn0029161	FBtr0343130	0	slmo
chr2L	6053975	6054778	Promoter (<=1kb)	FBgn0031770	FBtr0079187	0	CG13995
chr2L	6062697	6063412	Promoter (<=1kb)	FBgn0031771	FBtr0343129	0	ND-51
chr2L	6070663	6071482	Promoter (<=1kb)	FBgn0031777	FBtr0343128	0	CG9154
chr2L	6078599	6079437	Promoter (<=1kb)	FBgn0031778	FBtr0308942	146	NA
chr2R	24388763	24390327	Promoter (<=1kb)	FBgn0000037	FBtr0072367	0	mAChR-A
chr2L	21107581	21109247	Promoter (<=1kb)	FBgn0040297	FBtr0299909	0	Nhe2
chr2L	6098723	6099511	Promoter (<=1kb)	FBgn0031779	FBtr0079211	0	CG9175
chr2L	6100249	6101147	Promoter (<=1kb)	FBgn0266521	FBtr0079196	0	stai
chr2R	24560772	24561671	Promoter (<=1kb)	FBgn0016687	FBtr0273253	0	Nurf-38
chr3R	14609036	14609611	Promoter (<=1kb)	FBgn0038246	FBtr0334028	-31	CG14853
chr2R	24611128	24611906	Promoter (<=1kb)	FBgn0035039	FBtr0072320	0	Adck
chr2R	24652346	24652802	Distal Intergenic	FBgn0035044	FBtr0072323	-8701	CG3663
chr2R	24743436	24744384	Promoter (<=1kb)	FBgn0050421	FBtr0343495	0	Usp15-31
chr3R	14714007	14714886	Intron (FBtr0344383/FBgn0262127, intron 1 of 8)	FBgn0262127	FBtr0344383	9375	kibra
chr2L	6488339	6489505	Promoter (<=1kb)	FBgn0027496	FBtr0079261	0	epsilonCOP
chr2L	6490390	6491184	Promoter (<=1kb)	FBgn0031822	FBtr0079264	0	Phf5a
chr2L	6497660	6499284	Promoter (<=1kb)	FBgn0051637	FBtr0343155	0	CG31637
chr2L	6527019	6527559	Promoter (2-3kb)	FBgn0000320	FBtr0306113	2950	eya
chr2L	6557491	6558244	Promoter (<=1kb)	FBgn0031829	FBtr0079333	0	IFT52
chr2R	24964113	24965524	Promoter (<=1kb)	FBgn0035087	FBtr0308687	0	CG2765
chr3R	15146532	15148107	Promoter (<=1kb)	FBgn0266064	FBtr0333276	0	GlyS
chr2L	6684175	6685151	Promoter (<=1kb)	FBgn0028703	FBtr0273247	0	Nhe3
chr2R	25038329	25039278	3' UTR	FBgn0035092	FBtr0290092	5952	Nplp1
chr3R	29758906	29759753	Promoter (<=1kb)	FBgn0266258	FBtr0343925	0	NA
chr2L	6851994	6852727	Promoter (<=1kb)	FBgn0017551	FBtr0079342	0	Rca1
chr3R	15225082	15226152	Promoter (<=1kb)	FBgn0051344	FBtr0083136	0	CG31344
chr2L	6939126	6940046	Promoter (2-3kb)	FBgn0031869	FBtr0079367	2768	CG18304
chr2L	6966169	6968373	Promoter (<=1kb)	FBgn0264922	FBtr0346716	0	smt3
chr2L	7023741	7024522	Promoter (<=1kb)	FBgn0000053	FBtr0339663	0	Gart
chr2L	7026759	7027672	Promoter (<=1kb)	FBgn0031881	FBtr0079389	0	MME1
chr3L	15694	17134	Distal Intergenic	FBgn0052475	FBtr0329896	-5294	mthl8
chr3L	17526	18623	Distal Intergenic	FBgn0052475	FBtr0329896	-3805	mthl8
chr3R	15332827	15333565	Promoter (<=1kb)	FBgn0013269	FBtr0083120	0	Fkbp39
chr3R	15342739	15343576	Promoter (<=1kb)	FBgn0038321	FBtr0083119	0	CG6218
chr3L	101429	104502	Distal Intergenic	FBgn0040688	FBtr0072540	-3054	CG12483
chr2L	7063714	7064786	Promoter (<=1kb)	FBgn0266666	FBtr0079403	0	Sem1
chr3L	122987	124323	Promoter (1-2kb)	FBgn0266950	FBtr0345843	1097	NA
chr2L	7194141	7194943	Promoter (<=1kb)	FBgn0031895	FBtr0079418	0	CG4497
chr3R	15417379	15419475	Promoter (<=1kb)	FBgn0262367	FBtr0304169	0	NA
chr2L	7219067	7220565	Promoter (<=1kb)	FBgn0031897	FBtr0330197	0	CG13784
chr2L	7387798	7388519	Promoter (<=1kb)	FBgn0031904	FBtr0079469	0	CG5149
chr3R	15664297	15666708	Promoter (<=1kb)	FBgn0053207	FBtr0083162	0	pxb
chr3L	206010	207038	Promoter (<=1kb)	FBgn0035109	FBtr0072484	0	CG13876
chr3R	15792408	15794598	Promoter (<=1kb)	FBgn0000246	FBtr0083194	0	c(3)G
chr3L	14631776	14633147	Promoter (<=1kb)	FBgn0027375	FBtr0075714	0	RecQ5
chr2L	7495316	7497025	Promoter (<=1kb)	FBgn0260486	FBtr0330721	0	Ziz
chr3L	263453	265057	Promoter (<=1kb)	FBgn0035121	FBtr0332107	0	Tudor-SN
chr3L	14781053	14781559	Intron (FBtr0075699/FBgn0036449, intron 1 of 7)	FBgn0036449	FBtr0075699	4853	bmm
chr2L	7782818	7783139	Promoter (<=1kb)	FBgn0031947	FBtr0079488	0	CG7154
chr3L	291880	292781	Promoter (<=1kb)	FBgn0264707	FBtr0333958	0	RhoGEF3
chr2L	7809218	7810698	Promoter (<=1kb)	FBgn0031952	FBtr0343423	5	cdc14
chr2L	7821235	7821807	Promoter (<=1kb)	FBgn0027515	FBtr0079523	0	CG7115
chr2L	23318952	23319566	Downstream (<1kb)	FBgn0260435	FBtr0302459	4626	NA
chr2L	7872153	7873129	Promoter (<=1kb)	FBgn0011861	FBtr0079528	0	NA
chr2L	7885085	7886612	Promoter (<=1kb)	FBgn0083968	FBtr0110879	0	CG34132
chr2L	7976527	7977102	Promoter (<=1kb)	FBgn0085450	FBtr0112717	0	Snoo
chr2L	7984122	7985709	Promoter (<=1kb)	FBgn0031968	FBtr0300184	0	CG7231
chrX	13616156	13617211	Promoter (<=1kb)	FBgn0030502	FBtr0073849	0	tth
chr2L	7998609	7999164	Promoter (<=1kb)	FBgn0031971	FBtr0343382	0	Sirup
chr2L	8019150	8019677	Intron (FBtr0079533/FBgn0031975, intron 1 of 2)	FBgn0031975	FBtr0079534	6378	Tg
chr3R	31074913	31076404	Intron (FBtr0085735/FBgn0024288, intron 2 of 2)	FBgn0024288	FBtr0085735	9660	Sox100B
chr2L	8042372	8043448	Promoter (<=1kb)	FBgn0031980	FBtr0345332	0	RpL36A
chr2L	8072205	8073326	Promoter (<=1kb)	FBgn0010287	FBtr0079542	0	Trf
chr3L	707866	708311	Promoter (<=1kb)	FBgn0035158	FBtr0072605	0	CG13895
chr3L	711830	712286	Promoter (<=1kb)	FBgn0035159	FBtr0290220	0	CG13896
chr2L	8126515	8127451	Promoter (<=1kb)	FBgn0031987	FBtr0079642	0	CG12375
chr2L	8161992	8163687	Promoter (<=1kb)	FBgn0031992	FBtr0079640	0	Acbp1
chr2L	8205083	8205489	Promoter (<=1kb)	FBgn0031998	FBtr0079637	0	SLC5A11
chr2L	8239295	8240192	Promoter (<=1kb)	FBgn0032006	FBtr0302147	0	Pvr
chr3L	871849	873030	Promoter (<=1kb)	FBgn0052479	FBtr0072589	0	Usp10
chr3L	881055	882732	Promoter (<=1kb)	FBgn0035173	FBtr0072593	0	CG13907
chr2L	8319830	8320557	Promoter (<=1kb)	FBgn0032020	FBtr0079601	0	strat
chr2L	8361375	8363109	Promoter (<=1kb)	FBgn0032026	FBtr0307092	0	CG7627
chr2L	8364302	8364948	Promoter (<=1kb)	FBgn0010265	FBtr0346454	0	RpS13
chr2L	8365793	8366573	Promoter (<=1kb)	FBgn0260439	FBtr0005088	0	Pp2A-29B
chr2L	8382107	8383204	Promoter (<=1kb)	FBgn0032033	FBtr0331995	0	CG13392
chr3L	1313023	1313895	Promoter (<=1kb)	FBgn0035206	FBtr0072728	0	CG9186
chr3L	1317857	1318592	Promoter (<=1kb)	FBgn0010246	FBtr0072672	0	Myo61F
chr2L	8437264	8437950	Promoter (<=1kb)	FBgn0027490	FBtr0079707	0	D12
chr2L	8485660	8486694	Promoter (<=1kb)	FBgn0263489	FBtr0309788	0	NA
chr2L	8521380	8522541	Promoter (<=1kb)	FBgn0016122	FBtr0079685	0	Acer
chr2L	8534522	8535769	Promoter (<=1kb)	FBgn0028394	FBtr0079688	-17	CG17834
chr3R	17794082	17795364	Promoter (<=1kb)	FBgn0038545	FBtr0083513	0	pasi1
chr2L	8619607	8620267	Promoter (<=1kb)	FBgn0051602	FBtr0079693	0	NA
chr2L	8708848	8709706	Promoter (<=1kb)	FBgn0004914	FBtr0079747	0	Hnf4
chr3L	1463430	1464310	Promoter (<=1kb)	FBgn0004635	FBtr0072694	0	rho
chr3L	1485761	1486953	Promoter (1-2kb)	FBgn0263839	FBtr0321280	-1786	NA
chr2L	8949729	8951776	Promoter (<=1kb)	FBgn0032078	FBtr0079788	0	C1GalTA
chr2L	8957789	8958422	Promoter (<=1kb)	FBgn0032079	FBtr0079787	0	CG31886
chr2L	8988939	8989634	Promoter (<=1kb)	FBgn0011705	FBtr0079782	0	rost
chr2L	9089723	9090216	Distal Intergenic	FBgn0032095	FBtr0079768	5616	Toll-4
chr2L	9166165	9167420	Promoter (<=1kb)	FBgn0032101	FBtr0079774	0	CG9586
chr3R	18167302	18168923	Promoter (<=1kb)	FBgn0042693	FBtr0083552	0	wrd
chr3R	18225506	18226906	Promoter (<=1kb)	FBgn0038586	FBtr0083608	0	CG7168
chr2L	9218517	9219254	Intron (FBtr0303871/FBgn0041092, intron 2 of 13)	FBgn0051885	FBtr0079820	17340	NA
chr2L	9221727	9222457	Intron (FBtr0303871/FBgn0041092, intron 2 of 13)	FBgn0051885	FBtr0079820	14137	NA
chr2L	9237269	9238264	Promoter (<=1kb)	FBgn0051885	FBtr0079820	-675	NA
chr2L	9393875	9394660	Intron (FBtr0332598/FBgn0085395, intron 2 of 10)	FBgn0032115	FBtr0303900	3328	CG4438
chr2L	9394987	9396328	Promoter (1-2kb)	FBgn0032115	FBtr0303900	1660	CG4438
chr2L	9430771	9431438	Promoter (<=1kb)	FBgn0011232	FBtr0079809	0	scat
chr2L	9437083	9438605	Promoter (<=1kb)	FBgn0002973	FBtr0079821	0	numb
chr2L	9493968	9496003	Promoter (<=1kb)	FBgn0004868	FBtr0306169	0	Gdi
chr2L	9520348	9521711	Promoter (<=1kb)	FBgn0032123	FBtr0079827	0	Oatp30B
chr2L	9567601	9569024	Promoter (<=1kb)	FBgn0032130	FBtr0079834	0	brwl
chr2L	9570409	9571482	Promoter (<=1kb)	FBgn0032130	FBtr0079835	138	brwl
chr2L	9576338	9576997	Promoter (<=1kb)	FBgn0028479	FBtr0079857	0	Mtpalpha
chr2L	9612543	9614068	Promoter (<=1kb)	FBgn0040070	FBtr0079839	0	Trx-2
chr3R	18606822	18610266	Intron (FBtr0329922/FBgn0263974, intron 3 of 9)	FBgn0038631	FBtr0083694	7245	CG7695
chr3R	18628295	18628744	Promoter (<=1kb)	FBgn0051228	FBtr0083693	0	NA
chr2L	9782087	9782879	Promoter (<=1kb)	FBgn0032147	FBtr0079869	0	IP3K1
chr2L	9790263	9791410	Promoter (<=1kb)	FBgn0032149	FBtr0303447	0	CG4036
chr2L	9792685	9793136	Promoter (<=1kb)	FBgn0032150	FBtr0079917	0	CG13123
chr2L	9887515	9888431	Promoter (<=1kb)	FBgn0029174	FBtr0342837	0	Fkbp59
chr2L	9912445	9913167	Promoter (<=1kb)	FBgn0024285	FBtr0079875	0	Srp54
chr2L	9937899	9939106	Promoter (<=1kb)	FBgn0032166	FBtr0300550	0	CG4619
chr2L	9976414	9977328	Distal Intergenic	FBgn0000180	FBtr0079929	-7317	bib
chr2L	10002303	10004351	Promoter (<=1kb)	FBgn0043456	FBtr0343740	0	Ndf
chr2L	10142545	10143737	Promoter (1-2kb)	FBgn0032187	FBtr0079943	-1039	CG4839
chr2L	10220233	10221817	Promoter (<=1kb)	FBgn0024320	FBtr0303907	0	Npc1a
chrX	629135	629755	Promoter (<=1kb)	FBgn0002579	FBtr0070156	0	RpL36
chr2L	10230153	10232541	Promoter (<=1kb)	FBgn0032197	FBtr0079953	0	CG5694
chr2L	10246424	10247146	Promoter (<=1kb)	FBgn0024248	FBtr0080088	0	chico
chr2L	10249798	10250747	Promoter (<=1kb)	FBgn0000229	FBtr0080087	0	bsk
chr3L	3178541	3179596	Promoter (<=1kb)	FBgn0035410	FBtr0307018	0	CG14964
chr3L	3195675	3196517	Promoter (1-2kb)	FBgn0035415	FBtr0073108	1114	CG14966
chr3L	3198759	3199712	Promoter (<=1kb)	FBgn0035416	FBtr0073042	0	gry
chr2L	10291543	10292390	Promoter (<=1kb)	FBgn0032208	FBtr0080074	0	Ufd4
chr2L	10298280	10299089	Promoter (<=1kb)	FBgn0032210	FBtr0080072	-13	CYLD
chr2L	10321268	10322024	Promoter (<=1kb)	FBgn0032218	FBtr0080060	0	CG5381
chr3L	3249106	3251107	Promoter (<=1kb)	FBgn0262368	FBtr0304174	0	NA
chr2L	10341631	10343047	Promoter (<=1kb)	FBgn0032224	FBtr0079998	0	Sps2
chr2L	10366653	10367119	Promoter (<=1kb)	FBgn0032231	FBtr0080003	0	CG5056
chr2L	10375760	10377221	Promoter (<=1kb)	FBgn0032233	FBtr0332191	0	dpr19
chr3R	19648199	19649053	Promoter (<=1kb)	FBgn0038723	FBtr0083803	0	CG6195
chr2L	10395835	10397532	Promoter (<=1kb)	FBgn0051716	FBtr0080009	0	Cnot4
chr2L	10413242	10414513	Promoter (<=1kb)	FBgn0032242	FBtr0080047	0	CG5355
chr2L	10430665	10431580	Promoter (<=1kb)	FBgn0004915	FBtr0080025	0	TfIIB
chr2L	10506300	10507379	Promoter (<=1kb)	FBgn0032261	FBtr0337004	0	CG6094
chr2L	10597585	10599038	Intron (FBtr0080096/FBgn0051721, intron 1 of 8)	FBgn0085190	FBtr0301006	-15883	CG34161
chr2L	10767412	10768378	Promoter (<=1kb)	FBgn0015320	FBtr0333492	0	Ubc2
chr2L	10841869	10843312	Promoter (<=1kb)	FBgn0032305	FBtr0080187	0	CG6700
chr2L	10850395	10850914	Promoter (<=1kb)	FBgn0004363	FBtr0100584	0	porin
chr3R	20030834	20031849	Promoter (<=1kb)	FBgn0038767	FBtr0083840	0	trem
chr2L	10976017	10977377	Promoter (<=1kb)	FBgn0010612	FBtr0305994	0	ATPsynG
chr2L	11004005	11004853	Promoter (<=1kb)	FBgn0015756	FBtr0340226	0	RpL9
chr2L	11057553	11058353	Promoter (<=1kb)	FBgn0032330	FBtr0347160	-89	Samuel
chr2L	11100534	11101044	Promoter (<=1kb)	FBgn0283682	FBtr0080232	0	Ge-1
chr2L	11106345	11107144	Promoter (<=1kb)	FBgn0032341	FBtr0080230	0	Reps
chr2L	11217271	11218518	Intron (FBtr0332557/FBgn0264442, intron 2 of 8)	FBgn0264442	FBtr0332561	5474	ab
chr2L	11268574	11270156	Promoter (<=1kb)	FBgn0040232	FBtr0332202	0	cmet
chr2L	11277922	11278429	Promoter (<=1kb)	FBgn0052831	FBtr0091682	0	CG33695
chr2L	11358659	11359062	Promoter (<=1kb)	FBgn0000287	FBtr0307093	0	salr
chr2L	11445599	11446324	Promoter (<=1kb)	FBgn0261648	FBtr0089913	0	salm
chr2L	11447553	11448086	Promoter (1-2kb)	FBgn0261648	FBtr0343619	-1939	salm
chr3L	4239497	4240069	Promoter (<=1kb)	FBgn0035515	FBtr0073225	-104	CG14997
chr3L	4253409	4254729	Promoter (<=1kb)	FBgn0041171	FBtr0073246	0	ago
chr3L	4331060	4331910	Intron (FBtr0306534/FBgn0035533, intron 4 of 10)	FBgn0035532	FBtr0073340	-8801	CG15014
chr2L	11970599	11971546	Promoter (<=1kb)	FBgn0263019	FBtr0306899	0	NA
chr2L	11989490	11990474	Promoter (<=1kb)	FBgn0032390	FBtr0080285	0	dgt2
chr2L	12043850	12046940	Promoter (<=1kb)	FBgn0032399	FBtr0342595	0	CG6785
chr2L	12055330	12056542	Promoter (<=1kb)	FBgn0028425	FBtr0305089	0	JhI-21
chr2L	12103254	12104431	Promoter (<=1kb)	FBgn0027081	FBtr0080331	0	ThrRS
chr2L	12133441	12134544	Promoter (<=1kb)	FBgn0032415	FBtr0342604	-30	rho-6
chr2L	12174413	12175220	Promoter (<=1kb)	FBgn0000114	FBtr0331998	0	bru1
chr3L	5104629	5107590	Distal Intergenic	FBgn0054047	FBtr0308936	-4834	NA
chr2L	12445738	12446986	Promoter (<=1kb)	FBgn0032433	FBtr0333092	0	Oatp33Ea
chr3L	5276515	5278268	Promoter (<=1kb)	FBgn0052423	FBtr0308859	0	shep
chr3R	20908511	20909486	Promoter (2-3kb)	FBgn0264915	FBtr0335017	-2154	NA
chr3L	5360226	5361289	Promoter (<=1kb)	FBgn0035600	FBtr0077144	15	Cyt-c1
chr2L	12507666	12508536	Promoter (<=1kb)	FBgn0262353	FBtr0334410	0	NA
chr3L	5458259	5459100	Distal Intergenic	FBgn0035607	FBtr0333613	-20690	CG4835
chr3L	5498702	5499598	Promoter (<=1kb)	FBgn0035608	FBtr0077152	0	blanks
chr3L	5583285	5583972	Promoter (<=1kb)	FBgn0035617	FBtr0077085	0	l(3)psg2
chr2L	12542589	12543498	Promoter (<=1kb)	FBgn0261709	FBtr0303215	0	NA
chr3L	5690825	5691902	Promoter (<=1kb)	FBgn0085447	FBtr0330126	0	sif
chr2L	12559255	12560275	Distal Intergenic	FBgn0265809	FBtr0342630	10882	NA
chr2L	12562004	12563422	Distal Intergenic	FBgn0265809	FBtr0342630	7735	NA
chr2L	12618063	12618633	Promoter (<=1kb)	FBgn0085424	FBtr0112643	0	nub
chr2L	12678069	12678848	Promoter (<=1kb)	FBgn0004394	FBtr0080393	0	pdm2
chr2L	12731325	12731798	Intron (FBtr0090015/FBgn0032456, intron 9 of 12)	FBgn0283550	FBtr0445456	6368	NA
chr2L	12732274	12733087	Intron (FBtr0090015/FBgn0032456, intron 9 of 12)	FBgn0283550	FBtr0445456	7317	NA
chr2L	12733376	12735606	Intron (FBtr0090015/FBgn0032456, intron 9 of 12)	FBgn0283550	FBtr0445456	8419	NA
chr2L	12742565	12743669	Intron (FBtr0090015/FBgn0032456, intron 12 of 12)	FBgn0283550	FBtr0445456	17608	NA
chr3L	6075155	6076151	Promoter (<=1kb)	FBgn0035674	FBtr0077065	0	CG13295
chr3L	6124887	6125639	Promoter (<=1kb)	FBgn0267667	FBtr0347134	0	NA
chr2L	12822223	12823070	Promoter (<=1kb)	FBgn0015399	FBtr0332210	0	kek1
chr2L	12974159	12975128	Promoter (<=1kb)	FBgn0263598	FBtr0336614	0	Vha68-2
chr2L	12987018	12987406	Distal Intergenic	FBgn0032464	FBtr0080421	8232	Vha68-3
chr2L	13003712	13004544	Promoter (<=1kb)	FBgn0021796	FBtr0080422	0	Tor
chr3R	21408106	21408878	Promoter (<=1kb)	FBgn0051438	FBtr0084090	-245	CheB93b
chr2L	13164674	13166116	Promoter (<=1kb)	FBgn0024291	FBtr0080434	0	Sirt1
chr2L	13176371	13177422	Promoter (<=1kb)	FBgn0032475	FBtr0333236	0	Sfmbt
chr3L	6742195	6744108	Promoter (<=1kb)	FBgn0261934	FBtr0303750	0	dikar
chr2L	13202952	13204228	Promoter (<=1kb)	FBgn0032481	FBtr0080488	0	CG16972
chr3L	6856140	6860238	Distal Intergenic	FBgn0266590	FBtr0344811	6201	NA
chr3L	6942267	6943811	Promoter (<=1kb)	FBgn0035719	FBtr0333079	0	tow
chr2L	13295846	13296934	Promoter (<=1kb)	FBgn0051729	FBtr0080462	0	CG31729
chr2L	13373590	13374450	Promoter (<=1kb)	FBgn0032512	FBtr0080471	0	Bdp1
chr2L	13378509	13379290	Promoter (<=1kb)	FBgn0025724	FBtr0080469	0	beta'COP
chr2L	13406035	13406729	Intron (FBtr0345438/FBgn0032521, intron 6 of 6)	FBgn0003983	FBtr0080521	4902	Vm34Ca
chr2L	13409203	13410004	Promoter (1-2kb)	FBgn0003983	FBtr0080521	1627	Vm34Ca
chr3L	7156132	7157495	Promoter (<=1kb)	FBgn0259173	FBtr0299641	0	corn
chr3L	7243608	7244451	Promoter (<=1kb)	FBgn0016036	FBtr0076836	0	mei-P22
chr3L	7328347	7329347	Promoter (<=1kb)	FBgn0002909	FBtr0076839	0	mus312
chr3L	7338773	7339752	Promoter (<=1kb)	FBgn0011640	FBtr0076844	0	lark
chr3L	7344885	7345869	Promoter (<=1kb)	FBgn0035767	FBtr0076881	0	Cln7
chr2L	13656563	13656934	Distal Intergenic	FBgn0028527	FBtr0080527	-8591	CG18507
chr2L	13779696	13780888	Promoter (<=1kb)	FBgn0024846	FBtr0080534	0	p38b
chr2L	13783243	13784296	Promoter (<=1kb)	FBgn0028539	FBtr0300996	0	Eato
chr2L	13834833	13835848	Promoter (<=1kb)	FBgn0028509	FBtr0080546	0	CenG1A
chr2L	13877789	13879586	Promoter (<=1kb)	FBgn0028509	FBtr0080547	0	CenG1A
chr3L	7502086	7503305	Promoter (2-3kb)	FBgn0035792	FBtr0076830	2912	CG7548
chr2L	14011111	14011796	Promoter (<=1kb)	FBgn0028909	FBtr0080609	-475	NA
chr3R	22362273	22362901	Promoter (<=1kb)	FBgn0038948	FBtr0084239	0	PSR
chr2L	14023885	14024626	Promoter (<=1kb)	FBgn0051840	FBtr0345758	0	NA
chr2L	14094679	14095341	Distal Intergenic	FBgn0283651	FBtr0445731	-8749	CG46301
chr2L	14233582	14235075	Promoter (<=1kb)	FBgn0016930	FBtr0100447	0	Dyrk2
chr3L	7781427	7782148	Intron (FBtr0304992/FBgn0052369, intron 2 of 6)	FBgn0023076	FBtr0100134	-5824	Clk
chr2L	14467635	14468755	Distal Intergenic	FBgn0265943	FBtr0342911	10522	NA
chr3R	22547245	22547956	Promoter (<=1kb)	FBgn0038984	FBtr0084282	0	AdipoR
chr2L	14516578	14517873	Promoter (<=1kb)	FBgn0011862	FBtr0089613	-218	NA
chr3R	22587309	22588542	Promoter (<=1kb)	FBgn0051158	FBtr0113395	0	Efa6
chr3L	7887562	7888858	Intron (FBtr0076746/FBgn0052365, intron 2 of 4)	FBgn0035823	FBtr0076747	-6022	eIF4E5
chr2L	14705932	14706695	Distal Intergenic	FBgn0028855	FBtr0343706	-5776	CG15282
chr3L	7917130	7917555	Promoter (1-2kb)	FBgn0052368	FBtr0076749	1693	CG32368
chr3L	7935375	7936903	Promoter (<=1kb)	FBgn0024187	FBtr0345912	0	syd
chr2L	15038879	15040021	Promoter (<=1kb)	FBgn0004837	FBtr0346621	0	Su(H)
chr2L	15057044	15057985	Promoter (<=1kb)	FBgn0000317	FBtr0080723	0	ck
chr2L	15060527	15062546	Promoter (<=1kb)	FBgn0010422	FBtr0332475	0	TfIIS
chr2L	15076421	15077344	Promoter (1-2kb)	FBgn0028879	FBtr0344792	1645	CG15270
chr2L	15113286	15113697	Promoter (<=1kb)	FBgn0001978	FBtr0080705	0	stc
chr3L	8091234	8091951	Promoter (<=1kb)	FBgn0035833	FBtr0076738	0	CG7565
chr2L	15333495	15333964	Promoter (<=1kb)	FBgn0001981	FBtr0080734	0	esg
chr2L	15498921	15499676	Promoter (<=1kb)	FBgn0002524	FBtr0343735	0	lace
chr2R	8251107	8252266	Promoter (1-2kb)	FBgn0265632	FBtr0340498	-1512	CG44439
chr3L	8238363	8238844	Promoter (<=1kb)	FBgn0263219	FBtr0299841	0	Dscam4
chr3L	20004497	20005289	Promoter (<=1kb)	FBgn0261574	FBtr0346077	-12	kug
chr3L	8308290	8309960	Promoter (<=1kb)	FBgn0035871	FBtr0076711	0	BI-1
chr2L	15750751	15751614	Promoter (<=1kb)	FBgn0001989	FBtr0343722	0	ND-B17
chr3L	8345783	8346949	Promoter (<=1kb)	FBgn0035878	FBtr0076677	0	CG7182
chr3L	8358712	8359346	Promoter (<=1kb)	FBgn0001248	FBtr0076670	0	Idh
chr2L	16223404	16224616	Distal Intergenic	FBgn0264392	FBtr0332359	-6360	NA
chr2R	8648809	8650116	Promoter (<=1kb)	FBgn0003892	FBtr0089427	0	ptc
chr2L	16256961	16258267	Promoter (<=1kb)	FBgn0024734	FBtr0080856	0	PRL-1
chr2L	16279673	16280266	Intron (FBtr0343814/FBgn0001994, intron 1 of 2)	FBgn0001994	FBtr0343814	7464	crp
chr3R	23669412	23670199	Promoter (<=1kb)	FBgn0051145	FBtr0290056	0	CG31145
chr2L	16328774	16329214	Promoter (<=1kb)	FBgn0001995	FBtr0080843	0	mRpL4
chr2R	8683116	8683685	Promoter (<=1kb)	FBgn0011906	FBtr0088703	0	NA
chr2R	8715407	8716380	Promoter (<=1kb)	FBgn0043575	FBtr0088709	-570	PGRP-SC2
chr3L	20375551	20376779	Promoter (<=1kb)	FBgn0001247	FBtr0273273	0	Ide
chr2R	8733124	8734205	Promoter (<=1kb)	FBgn0086784	FBtr0088716	0	stmA
chr2L	16491289	16492956	Promoter (<=1kb)	FBgn0032586	FBtr0080866	0	Tpr2
chr3L	8765928	8766903	Promoter (<=1kb)	FBgn0266084	FBtr0302086	0	Fhos
chr3L	8827121	8828055	Promoter (<=1kb)	FBgn0263930	FBtr0076583	0	dally
chr2L	16530234	16530929	Promoter (1-2kb)	FBgn0086038	FBtr0114314	-1312	NA
chr3L	8952664	8954689	Promoter (<=1kb)	FBgn0264305	FBtr0331518	0	CG43783
chr2L	16543453	16544101	Promoter (<=1kb)	FBgn0051816	FBtr0080868	907	CG31816
chr3L	8978473	8979218	Promoter (<=1kb)	FBgn0035948	FBtr0076556	662	CG5644
chr3L	8996688	8998413	Promoter (<=1kb)	FBgn0016070	FBtr0290103	0	smg
chr2L	16679682	16680663	Promoter (<=1kb)	FBgn0261278	FBtr0080884	0	grp
chr2L	16683518	16684151	Promoter (<=1kb)	FBgn0051807	FBtr0344410	0	CG31807
chr2L	16689766	16691034	5' UTR	FBgn0261278	FBtr0080886	4376	grp
chr2L	16700749	16702037	Promoter (<=1kb)	FBgn0263744	FBtr0310393	0	NA
chr2L	16719713	16721248	Promoter (<=1kb)	FBgn0284248	FBtr0080889	0	Cyt-c-p
chr2L	16727540	16728311	Promoter (<=1kb)	FBgn0027779	FBtr0335143	0	VhaSFD
chr2L	16742857	16743885	Promoter (<=1kb)	FBgn0032600	FBtr0080893	0	BuGZ
chr2L	16815957	16817296	Promoter (<=1kb)	FBgn0004797	FBtr0080915	0	mdy
chr2L	16824695	16825263	Promoter (<=1kb)	FBgn0022213	FBtr0080930	0	NA
chr2R	9425960	9427152	Promoter (<=1kb)	FBgn0017558	FBtr0088508	0	Pdk
chr2L	16858540	16859868	Promoter (<=1kb)	FBgn0051809	FBtr0344852	0	CG31809
chr2L	16887517	16889047	Promoter (<=1kb)	FBgn0040985	FBtr0345447	0	CG6115
chr2L	16961471	16962239	Distal Intergenic	FBgn0266823	FBtr0345550	-3236	NA
chr2L	17144631	17145111	Intron (FBtr0303301/FBgn0265607, intron 2 of 6)	FBgn0265607	FBtr0340178	13607	beat-IIIa
chr3R	24252004	24252990	Promoter (<=1kb)	FBgn0039175	FBtr0084637	0	beta-PheRS
chr2R	9605285	9606338	Promoter (<=1kb)	FBgn0050000	FBtr0088463	0	GstT1
chr3L	9426644	9427274	Promoter (<=1kb)	FBgn0015296	FBtr0076458	0	Shc
chr2L	17472224	17473715	Promoter (<=1kb)	FBgn0000183	FBtr0330225	0	BicD
chr2L	17477543	17478002	Promoter (<=1kb)	FBgn0027885	FBtr0081001	0	cass
chr2L	17496840	17498335	Promoter (<=1kb)	FBgn0003187	FBtr0080996	0	qua
chr2L	17589834	17590199	Promoter (<=1kb)	FBgn0032651	FBtr0303253	0	Oli
chr3R	24555223	24557312	Promoter (<=1kb)	FBgn0004188	FBtr0084650	0	NA
chr3L	9461667	9463109	Promoter (<=1kb)	FBgn0266101	FBtr0343557	0	CG44838
chr3R	24571944	24573309	Promoter (<=1kb)	FBgn0039209	FBtr0345204	0	REPTOR
chr2L	17990439	17991308	Promoter (<=1kb)	FBgn0051742	FBtr0340183	21	Prosbeta5R2
chr2L	18150183	18150791	Promoter (1-2kb)	FBgn0041184	FBtr0081040	1626	Socs36E
chr2R	10025426	10027442	Promoter (<=1kb)	FBgn0022382	FBtr0088438	0	Pka-R2
chr2L	18319842	18320804	Promoter (<=1kb)	FBgn0000636	FBtr0112804	0	Fas3
chr2L	18454221	18456369	Promoter (<=1kb)	FBgn0032680	FBtr0081063	0	Ntf-2r
chr2L	18478718	18479397	Intron (FBtr0081085/FBgn0032681, intron 1 of 8)	FBgn0032681	FBtr0081085	5041	CG10283
chr2L	18562007	18563320	Promoter (<=1kb)	FBgn0085370	FBtr0343830	0	Pde11
chr2L	18572031	18573168	Promoter (<=1kb)	FBgn0085370	FBtr0303163	0	Pde11
chr2L	18634130	18634868	Intron (FBtr0081073/FBgn0032694, intron 2 of 3)	FBgn0032694	FBtr0343808	16874	MESR3
chr2L	18636917	18638138	Intron (FBtr0081073/FBgn0032694, intron 2 of 3)	FBgn0032693	FBtr0081077	14872	Cyp310a1
chr2L	18665831	18666571	Promoter (<=1kb)	FBgn0086200	FBtr0347030	699	NA
chr2L	18677133	18677685	Promoter (<=1kb)	FBgn0086909	FBtr0081092	0	CG31751
chr2L	18688557	18689610	Promoter (<=1kb)	FBgn0005617	FBtr0081130	0	msl-1
chr2L	18694662	18696077	Promoter (<=1kb)	FBgn0032699	FBtr0089628	0	CG10383
chr2L	18702730	18703657	Promoter (<=1kb)	FBgn0032702	FBtr0081128	0	CG10376
chr2L	18708056	18709018	Promoter (<=1kb)	FBgn0025608	FBtr0343115	0	Faf2
chr2L	18830668	18831274	Promoter (<=1kb)	FBgn0015808	FBtr0081109	0	ScpX
chr3L	10506537	10508226	Exon (FBtr0305097/FBgn0052062, exon 2 of 14)	FBgn0052062	FBtr0305094	-7777	Rbfox1
chr2L	18858849	18859415	Promoter (<=1kb)	FBgn0032720	FBtr0089318	0	mRpL13
chr2L	18936189	18937060	Exon (FBtr0342929/FBgn0032723, exon 6 of 11)	FBgn0032723	FBtr0342929	6900	ssp3
chr2L	18951373	18951991	Promoter (<=1kb)	FBgn0032725	FBtr0342928	0	Nedd8
chr3L	10677537	10679261	Intron (FBtr0076262/FBgn0010762, intron 2 of 9)	FBgn0036099	FBtr0076265	-11763	CG11811
chr2L	18974127	18975075	Promoter (<=1kb)	FBgn0032729	FBtr0340323	0	L2HGDH
chr2L	19002680	19003804	Promoter (<=1kb)	FBgn0051793	FBtr0081138	0	CG31793
chr2L	19008825	19009869	Promoter (<=1kb)	FBgn0086710	FBtr0340319	0	RpL30
chr2L	19021645	19022364	Promoter (<=1kb)	FBgn0032740	FBtr0081140	-53	CG15172
chr3L	22338795	22339975	Intron (FBtr0078509/FBgn0004449, intron 2 of 8)	FBgn0267625	FBtr0347075	-5408	NA
chr2L	19053844	19054770	Promoter (<=1kb)	FBgn0032748	FBtr0113043	0	CG10492
chr3L	22571789	22573109	Downstream (<1kb)	FBgn0037170	FBtr0078514	21563	Trxr-2
chr3R	25626519	25627194	Promoter (<=1kb)	FBgn0039349	FBtr0084891	0	Ssadh
chr2L	19160937	19161716	Promoter (1-2kb)	FBgn0266312	FBtr0344041	-1638	NA
chr3L	11010368	11010944	Promoter (1-2kb)	FBgn0013469	FBtr0345346	-1180	klu
chr2L	19190066	19190736	Promoter (<=1kb)	FBgn0015380	FBtr0081195	0	drl
chr3L	11069538	11070907	Promoter (<=1kb)	FBgn0036121	FBtr0076239	0	CG6310
chr3R	25883830	25884176	Promoter (1-2kb)	FBgn0039381	FBtr0084911	1256	SppL
chr2L	19424988	19426923	Promoter (<=1kb)	FBgn0032779	FBtr0334164	0	Alp12
chr2L	19432123	19433051	Promoter (<=1kb)	FBgn0032782	FBtr0081206	0	Rab9
chr2L	19444506	19445581	Promoter (<=1kb)	FBgn0003346	FBtr0334174	0	RanGAP
chr2L	19452842	19453609	Promoter (<=1kb)	FBgn0284220	FBtr0332320	0	Top2
chr2L	19462606	19464294	Promoter (<=1kb)	FBgn0000964	FBtr0301669	0	tj
chr3R	26051808	26053079	Promoter (<=1kb)	FBgn0039402	FBtr0084967	0	Vps2
chr2L	19508319	19509325	Promoter (<=1kb)	FBgn0032796	FBtr0081282	0	CG10188
chr2L	19517232	19518237	Promoter (<=1kb)	FBgn0032797	FBtr0081281	-28	Hasp
chr2L	19526112	19526709	Promoter (<=1kb)	FBgn0032799	FBtr0081279	0	CG10166
chr2L	19533112	19533928	Promoter (<=1kb)	FBgn0053116	FBtr0081249	0	CG33116
chr2L	19542073	19543147	Promoter (<=1kb)	FBgn0003231	FBtr0081253	0	ref(2)P
chr2L	19548002	19548550	Promoter (<=1kb)	FBgn0041180	FBtr0331328	0	Tep4
chr2L	19565339	19566352	Promoter (<=1kb)	FBgn0032810	FBtr0081257	0	CG13077
chr3L	11380157	11381971	Promoter (2-3kb)	FBgn0261813	FBtr0344645	2287	NA
chr3L	11487285	11488199	Promoter (<=1kb)	FBgn0036165	FBtr0076093	0	chrb
chr2L	19582125	19582537	Promoter (<=1kb)	FBgn0032812	FBtr0081263	0	Hakai
chr2L	19587158	19587767	Promoter (<=1kb)	FBgn0000464	FBtr0331241	0	Lar
chr3R	27111662	27112595	Promoter (<=1kb)	FBgn0027574	FBtr0085106	0	CG5815
chr2L	19735475	19736463	Promoter (<=1kb)	FBgn0032815	FBtr0100352	0	CG10462
chr3L	11567275	11567999	Promoter (2-3kb)	FBgn0053267	FBtr0305649	2792	CG33267
chr2L	19815352	19816607	Promoter (<=1kb)	FBgn0003922	FBtr0081313	0	NA
chr2L	19887304	19887736	5' UTR	FBgn0032827	FBtr0081312	4814	CG10481
chr2L	20060716	20061750	Promoter (<=1kb)	FBgn0014127	FBtr0081348	0	barr
chr2L	20075155	20076074	Promoter (<=1kb)	FBgn0003141	FBtr0089395	0	pr
chr2L	20083559	20085459	Promoter (<=1kb)	FBgn0263773	FBtr0310560	0	fok
chr2L	20097248	20098322	Promoter (<=1kb)	FBgn0032849	FBtr0081338	0	mRpS18B
chrX	10472715	10474742	Promoter (<=1kb)	FBgn0030206	FBtr0071450	0	CG2889
chr3L	11764813	11766166	Promoter (<=1kb)	FBgn0036202	FBtr0332132	0	CG6024
chr3L	11819637	11820528	Promoter (<=1kb)	FBgn0036211	FBtr0076079	0	CG5946
chr3R	27676930	27677885	Promoter (<=1kb)	FBgn0039537	FBtr0085215	0	CG5590
chr3R	27699691	27700698	Promoter (<=1kb)	FBgn0045862	FBtr0330084	0	btz
chr2L	20310763	20311864	Promoter (<=1kb)	FBgn0003475	FBtr0307894	0	spir
chr2L	20349763	20351054	Promoter (<=1kb)	FBgn0011638	FBtr0081374	0	La
chr2L	20416560	20417863	Promoter (<=1kb)	FBgn0032858	FBtr0081367	0	CG10949
chr2L	20428484	20429361	Promoter (<=1kb)	FBgn0263355	FBtr0273378	0	CG31688
chr2L	20449478	20450511	Promoter (<=1kb)	FBgn0051683	FBtr0081365	0	CG31683
chr2L	20458555	20459636	Promoter (<=1kb)	FBgn0032863	FBtr0332969	0	Cdc23
chr2L	20638100	20638700	Promoter (<=1kb)	FBgn0262688	FBtr0305612	-315	NA
chr3L	24987533	24987985	Distal Intergenic	FBgn0058002	FBtr0113773	11279	ND-AGGG
chr2L	20757587	20759120	Promoter (<=1kb)	FBgn0011202	FBtr0081410	0	dia
chr2L	20787080	20788040	Promoter (<=1kb)	FBgn0032884	FBtr0081414	0	Pomp
chr2L	20796970	20798470	Promoter (<=1kb)	FBgn0032886	FBtr0081415	0	CG9328
chr3L	12514553	12516095	Promoter (<=1kb)	FBgn0002466	FBtr0075970	0	sti
chr2L	20829611	20831222	Promoter (<=1kb)	FBgn0051673	FBtr0339562	2	CG31673
chr2L	20864446	20865413	Promoter (<=1kb)	FBgn0032899	FBtr0081428	0	CG9338
chr2L	20892070	20895099	Promoter (1-2kb)	FBgn0032901	FBtr0081445	-1675	sky
chr2L	20916901	20918980	Promoter (<=1kb)	FBgn0032901	FBtr0081442	0	sky
chr2L	20922519	20923980	Promoter (<=1kb)	FBgn0053318	FBtr0089857	0	NA
chr3L	12749545	12750863	Promoter (<=1kb)	FBgn0010235	FBtr0331556	0	Klc
chr3L	12773030	12773600	Promoter (<=1kb)	FBgn0036309	FBtr0075948	0	Hip1
chr2L	21102149	21102936	Promoter (<=1kb)	FBgn0032916	FBtr0081465	0	CG9257
chr2R	12343921	12345331	Promoter (<=1kb)	FBgn0033717	FBtr0087957	0	CG8839
chr2L	21141861	21143432	Promoter (<=1kb)	FBgn0023388	FBtr0306017	0	Dap160
chr2L	21167876	21169435	Promoter (<=1kb)	FBgn0010100	FBtr0346587	0	mAcon1
chr2L	21178751	21179948	Promoter (<=1kb)	FBgn0000239	FBtr0343875	0	bur
chr2L	21214321	21215613	Promoter (<=1kb)	FBgn0003930	FBtr0081489	0	NA
chr3L	13015361	13016500	Promoter (<=1kb)	FBgn0036334	FBtr0075875	0	CG11267
chr2L	21250475	21251395	Intron (FBtr0081478/FBgn0261239, intron 2 of 4)	FBgn0021856	FBtr0081482	-9773	l(2)k14505
chr2L	21260814	21261516	Promoter (<=1kb)	FBgn0021856	FBtr0081482	0	l(2)k14505
chr2L	21262103	21263857	Promoter (<=1kb)	FBgn0032938	FBtr0081483	0	CG8671
chr3R	29376281	29377407	Promoter (<=1kb)	FBgn0004369	FBtr0303148	-239	Ptp99A
chr2L	21324220	21325071	Promoter (1-2kb)	FBgn0261586	FBtr0344486	-1589	NA
chr2L	21343839	21345104	Promoter (<=1kb)	FBgn0032943	FBtr0273404	0	Tsp39D
chr2L	21401085	21401725	Promoter (2-3kb)	FBgn0051616	FBtr0085889	-2456	NA
chr2L	21405692	21405983	Promoter (<=1kb)	FBgn0051754	FBtr0085891	24	NA
chr2L	21553031	21554322	Distal Intergenic	FBgn0051614	FBtr0085895	10167	NA
chr2L	21572749	21573876	Promoter (<=1kb)	FBgn0032949	FBtr0085896	0	Lamp1
chr2L	21582384	21582771	Intron (FBtr0340651/FBgn0016919, intron 4 of 7)	FBgn0260718	FBtr0331679	-4708	NA
chr2L	21623576	21624302	Promoter (<=1kb)	FBgn0032955	FBtr0085921	0	CG2201
chr3R	15165947	15166998	Intron (FBtr0110961/FBgn0038295, intron 2 of 15)	FBgn0038294	FBtr0306643	12352	Mf
chr2L	21676592	21678113	Promoter (<=1kb)	FBgn0032957	FBtr0085915	0	CG2225
chr3R	29772105	29774862	Promoter (<=1kb)	FBgn0001297	FBtr0099989	0	kay
chr3R	29799099	29799855	Promoter (<=1kb)	FBgn0019972	FBtr0085482	0	Drice
chr3R	29806517	29807431	Promoter (<=1kb)	FBgn0000247	FBtr0085484	0	ca
chr2L	21756739	21758384	Promoter (<=1kb)	FBgn0032961	FBtr0085904	0	CG1416
chr3R	29861269	29861905	Promoter (<=1kb)	FBgn0039712	FBtr0085523	0	CG15514
chr3L	27244367	27244960	Distal Intergenic	FBgn0028697	FBtr0308333	-22295	RpL15
chr3L	14071547	14072456	Promoter (<=1kb)	FBgn0013563	FBtr0075777	0	Pex1
chr3L	14177149	14178183	Promoter (<=1kb)	FBgn0000411	FBtr0333035	0	D
chr2L	22148098	22149467	Promoter (2-3kb)	FBgn0083973	FBtr0110947	-2156	dunk
chr2L	22168443	22169784	Promoter (<=1kb)	FBgn0032979	FBtr0100407	0	Clamp
chr2L	22282353	22283308	Distal Intergenic	FBgn0039972	FBtr0306235	-25447	Marf1
chr2L	22353824	22354568	Promoter (<=1kb)	FBgn0039972	FBtr0306236	0	Marf1
chr2L	22549001	22550666	Promoter (<=1kb)	FBgn0040010	FBtr0332630	0	CG17493
chr2L	22577670	22579593	Promoter (<=1kb)	FBgn0040011	FBtr0111252	0	Slmap
chr3L	14524591	14526807	Promoter (2-3kb)	FBgn0036427	FBtr0333038	-2901	CG4613
chr2L	23043902	23044623	Distal Intergenic	FBgn0250907	FBtr0111127	-17987	Cht10
chr3L	14537399	14538083	Promoter (<=1kb)	FBgn0026409	FBtr0075718	0	Mpcp2
chr3L	14550935	14551663	Promoter (<=1kb)	FBgn0036428	FBtr0333037	0	Gbs-70E
chr3L	14621049	14622097	Promoter (<=1kb)	FBgn0036433	FBtr0301239	-699	CG9628
chr2R	13437642	13439093	Promoter (<=1kb)	FBgn0050509	FBtr0087665	0	NA
chr2R	13453246	13453609	Promoter (2-3kb)	FBgn0086757	FBtr0309887	2660	cbs
chr2R	13482388	13483339	Promoter (<=1kb)	FBgn0000119	FBtr0087702	0	arr
chrX	13277296	13279100	Intron (FBtr0333331/FBgn0041210, intron 2 of 13)	FBgn0041210	FBtr0073798	-4552	HDAC4
chr3L	14785515	14786797	Promoter (<=1kb)	FBgn0036449	FBtr0075699	0	bmm
chr3R	30465833	30467258	Promoter (<=1kb)	FBgn0039776	FBtr0085650	0	PH4alphaEFB
chr3L	14801583	14802997	Promoter (<=1kb)	FBgn0029148	FBtr0333076	0	NHP2
chr2L	23289553	23290235	Distal Intergenic	FBgn0063368	FBtr0332975	-21465	Gpb5
chr2R	13557438	13558264	Promoter (<=1kb)	FBgn0083006	FBtr0113500	0	NA
chr2L	23498383	23499546	Distal Intergenic	FBgn0085664	FBtr0304148	82467	NA
chrX	13412805	13413446	Promoter (<=1kb)	FBgn0030485	FBtr0343148	0	CG1998
chr3L	15099678	15100063	Promoter (<=1kb)	FBgn0264704	FBtr0333938	-176	NA
chr3L	15101325	15101791	Promoter (<=1kb)	FBgn0264703	FBtr0333937	249	NA
chr3R	16431289	16432472	Promoter (<=1kb)	FBgn0051279	FBtr0337013	0	CG31279
chr3R	31053695	31054270	Promoter (<=1kb)	FBgn0010808	FBtr0085745	0	Chchd3
chr3L	15136234	15137330	Promoter (<=1kb)	FBgn0036483	FBtr0075652	0	CG12316
chrX	13735735	13736351	Promoter (<=1kb)	FBgn0001087	FBtr0331709	0	g
chr3R	31252279	31253061	Promoter (<=1kb)	FBgn0039835	FBtr0085759	0	mRpL32
chr3R	31404818	31406012	Promoter (<=1kb)	FBgn0039846	FBtr0085811	0	PNPase
chr3R	31458032	31459026	Promoter (<=1kb)	FBgn0039848	FBtr0085810	843	Loxl1
chr3R	31669183	31670292	Promoter (<=1kb)	FBgn0039863	FBtr0085823	0	CG1815
chr3L	15498468	15499425	Promoter (<=1kb)	FBgn0036500	FBtr0075547	0	CG7275
chr3L	15507054	15508574	Promoter (<=1kb)	FBgn0036502	FBtr0334085	0	CG7841
chr3L	15514449	15515173	Promoter (1-2kb)	FBgn0036503	FBtr0075603	1883	CG13454
chrX	13783748	13784473	Promoter (<=1kb)	FBgn0261244	FBtr0340291	34	inaE
chr2R	14024174	14025617	Intron (FBtr0087596/FBgn0002643, intron 3 of 6)	FBgn0033893	FBtr0087599	-3003	CG18371
chr2R	953069	954970	Promoter (1-2kb)	FBgn0069969	FBtr0344187	-1817	CG40498
chr2R	981370	982395	Distal Intergenic	FBgn0069969	FBtr0344187	-30118	CG40498
chr2R	1000908	1001759	Distal Intergenic	FBgn0069969	FBtr0344187	-49656	CG40498
chr2R	1082663	1083932	Intron (FBtr0113703/FBgn0003256, intron 4 of 7)	FBgn0003256	FBtr0345337	10688	rl
chr2R	1162976	1163574	Distal Intergenic	FBgn0261505	FBtr0334741	-43842	NA
chr2R	1167371	1168315	Distal Intergenic	FBgn0261505	FBtr0334741	-39101	NA
chr2R	1172108	1172837	Distal Intergenic	FBgn0261505	FBtr0334741	-34579	NA
chr2R	1176841	1177439	Distal Intergenic	FBgn0261505	FBtr0334741	-29977	NA
chr2R	1186658	1187561	Distal Intergenic	FBgn0261505	FBtr0334741	-19855	NA
chr3L	15834757	15835454	Promoter (<=1kb)	FBgn0036537	FBtr0306855	0	CG18081
chr3L	15954573	15955799	Promoter (<=1kb)	FBgn0000489	FBtr0075528	0	Pka-C3
chr3L	15956300	15957175	Promoter (<=1kb)	FBgn0283649	FBtr0075510	0	elgi
chr2R	1414122	1416259	Intron (FBtr0114030/FBgn0262123, intron 3 of 6)	FBgn0264835	FBtr0334737	-42654	NA
chr3L	16003887	16005195	Promoter (<=1kb)	FBgn0036556	FBtr0075521	0	CG5830
chr4	131690	132698	Promoter (<=1kb)	FBgn0052000	FBtr0089445	0	anne
chr4	359547	360465	Promoter (<=1kb)	FBgn0039904	FBtr0089126	0	Hcf
chr2R	14526159	14527296	Promoter (<=1kb)	FBgn0265974	FBtr0333164	0	ttv
chr2R	1632925	1633296	Distal Intergenic	FBgn0058068	FBtr0302912	14753	NA
chr4	488774	490347	Promoter (<=1kb)	FBgn0039908	FBtr0344869	0	Asator
chr4	557031	559019	Promoter (<=1kb)	FBgn0022361	FBtr0089995	0	Pur-alpha
chr2R	14624178	14625107	Promoter (<=1kb)	FBgn0082919	FBtr0113511	0	NA
chr2R	14644820	14645635	Promoter (<=1kb)	FBgn0033951	FBtr0087433	0	CG10139
chr3L	16228561	16229195	Promoter (<=1kb)	FBgn0036579	FBtr0075457	0	CG5027
chr2R	14755811	14756881	Promoter (<=1kb)	FBgn0033960	FBtr0087472	0	CG10151
chr3L	16380863	16381942	Promoter (<=1kb)	FBgn0036622	FBtr0075422	0	Agpat4
chr4	695336	696062	Promoter (<=1kb)	FBgn0026199	FBtr0089095	0	myo
chr4	696828	697590	Promoter (<=1kb)	FBgn0005558	FBtr0089235	-99	ey
chr4	833761	836086	Promoter (<=1kb)	FBgn0039938	FBtr0100600	0	Sox102F
chr2R	2548337	2550558	Promoter (1-2kb)	FBgn0262204	FBtr0304240	1724	NA
chr3L	16418846	16419610	Promoter (<=1kb)	FBgn0027080	FBtr0075410	0	TyrRS
chr3L	16436173	16436694	Intron (FBtr0075390/FBgn0053158, intron 3 of 5)	FBgn0261799	FBtr0075409	15264	dsx-c73A
chr4	979482	980543	Promoter (<=1kb)	FBgn0039932	FBtr0301335	-993	fuss
chr3L	16494497	16495394	Promoter (<=1kb)	FBgn0260388	FBtr0300657	0	CG42514
chr3L	16527643	16528701	Intron (FBtr0307367/FBgn0263131, intron 4 of 30)	FBgn0263131	FBtr0307367	14669	CG43373
chr3L	16580904	16581631	Promoter (<=1kb)	FBgn0036641	FBtr0075395	0	Smn
chr2R	3002155	3003402	Distal Intergenic	FBgn0020908	FBtr0334933	-34103	Scp1
chr3L	16590716	16591566	Promoter (<=1kb)	FBgn0003741	FBtr0075364	0	tra
chr3L	16595072	16595519	Promoter (<=1kb)	FBgn0042178	FBtr0345368	0	Apl
chr3L	16612228	16613421	Promoter (<=1kb)	FBgn0025558	FBtr0075314	0	CG4101
chrX	278255	279657	Promoter (<=1kb)	FBgn0005427	FBtr0100577	0	NA
chr3L	16653694	16654057	Promoter (<=1kb)	FBgn0041721	FBtr0075315	0	NA
chr3L	16660029	16662483	Promoter (<=1kb)	FBgn0260960	FBtr0075355	0	Baldspot
chrX	318539	319299	Intron (FBtr0070066/FBgn0024989, intron 1 of 5)	FBgn0029521	FBtr0070070	3416	Or1a
chr3L	16765110	16766401	Promoter (<=1kb)	FBgn0004108	FBtr0304018	0	Nrt
chr3L	16779769	16780832	Promoter (<=1kb)	FBgn0036661	FBtr0075324	0	CG9705
chr3L	16786690	16787242	Promoter (<=1kb)	FBgn0025582	FBtr0075345	0	eIF3e
chr3L	16806331	16808576	Promoter (<=1kb)	FBgn0021768	FBtr0075328	0	nudC
chr3L	16842131	16842684	Promoter (<=1kb)	FBgn0036666	FBtr0075329	0	TSG101
chr3L	16844776	16845637	Promoter (<=1kb)	FBgn0036667	FBtr0075339	0	kud
chr2R	15861336	15862105	Promoter (<=1kb)	FBgn0022160	FBtr0112900	0	Gpo1
chr3L	16864894	16865789	Promoter (<=1kb)	FBgn0261565	FBtr0302779	0	Lmpt
chr3L	16890681	16891393	Promoter (<=1kb)	FBgn0261565	FBtr0302780	0	Lmpt
chr3L	16955318	16956299	Promoter (<=1kb)	FBgn0010352	FBtr0075267	0	Nc73EF
chr3L	16986527	16987202	Promoter (<=1kb)	FBgn0261547	FBtr0302647	0	Exn
chr2R	3699073	3699780	Distal Intergenic	FBgn0085512	FBtr0310523	51727	RYa
chr3L	17015820	17016519	Promoter (<=1kb)	FBgn0036685	FBtr0075293	0	CG6664
chr3L	17042320	17043063	Promoter (<=1kb)	FBgn0036695	FBtr0075279	0	Papst2
chr3L	17050392	17051698	Promoter (<=1kb)	FBgn0036697	FBtr0075283	0	rogdi
chr3L	17211405	17212478	Intron (FBtr0333861/FBgn0260943, intron 3 of 14)	FBgn0260943	FBtr0333861	25734	Rbp6
chr3L	17236942	17238961	Promoter (<=1kb)	FBgn0260943	FBtr0333861	0	Rbp6
chr3L	17242106	17242501	Promoter (<=1kb)	FBgn0036702	FBtr0075252	0	CG6512
chr2R	4470589	4471607	Promoter (<=1kb)	FBgn0260798	FBtr0345363	0	Gprk1
chr2R	4483583	4486116	Distal Intergenic	FBgn0260798	FBtr0302242	-12523	Gprk1
chr3L	17425212	17425570	Promoter (<=1kb)	FBgn0040793	FBtr0075217	0	CG7630
chr2R	4734882	4735750	Distal Intergenic	FBgn0084049	FBtr0111304	3368	NA
chr2R	4828754	4830509	Promoter (<=1kb)	FBgn0033000	FBtr0299923	0	CG14464
chrX	1380306	1381827	Promoter (<=1kb)	FBgn0024986	FBtr0070233	0	CG3719
chr2R	5350201	5350899	Promoter (<=1kb)	FBgn0033019	FBtr0347210	0	CG10395
[truncated: 1,426 more rows]

## Sheet: Differential peaks
seqnames	start	end	width	Conc	Conc_Mu	Conc_WT	Fold	p.value	FDR	DBS_type	geneId	annotation	transcriptId	distanceToTSS	SYMBOL	Mu_vs_WT_CySCs_exp_log2_FC	Mu_vs_WT_CySCs_exp_p_val	Mu_vs_WT_CySCs_exp_p_val_adj	Mu_vs_WT_CySCs_exp_gene_type	Mu_vs_WT_GSCs_exp_log2_FC	Mu_vs_WT_GSCs_exp_p_val	Mu_vs_WT_GSCs_exp_p_val_adj	Mu_vs_WT_GSCs_exp_gene_type
chr3L	21839	22784	946	5.16	6.13	0.87	5.25	1.14e-35	3.9e-33	Mu up DBS	FBgn0052475	Promoter (<=1kb)	FBtr0329896	0	mthl8	0.0340463	0.891789	1	Nonsignificant	0.0597648	0.280605	1	Nonsignificant
chr2R	15373129	15373653	525	4.66	5.56	1.8	3.76	1.51e-21	8.4e-20	Mu up DBS	FBgn0262965	Promoter (<=1kb)	FBtr0306716	97	CR43276	0	1	1	Nonsignificant	0	1	1	Nonsignificant
chr2R	8565768	8566201	434	4.17	5.06	1.46	3.6	2.34e-17	8.15e-16	Mu up DBS	FBgn0033302	Promoter (<=1kb)	FBtr0302331	0	Cyp6a14	0.00141801	0.654273	1	Nonsignificant	0.0222221	0.2663	1	Nonsignificant
chr2L	9486454	9486747	294	3.88	4.74	1.48	3.26	2.89e-13	5.83e-12	Mu up DBS	FBgn0004868	Distal Intergenic	FBtr0306169	8049	Gdi	-0.142839	0.221243	1	Nonsignificant	-0.176251	0.060425	1	Nonsignificant
chr2R	1632930	1633322	393	4.2	5.06	1.8	3.26	9.87e-12	1.61e-10	Mu up DBS	FBgn0058068	Distal Intergenic	FBtr0302912	14758	CR40068	0	1	1	Nonsignificant	0	1	1	Nonsignificant
chr2R	953068	953369	302	3.43	4.28	1.09	3.19	2.45e-08	2.33e-07	Mu up DBS	FBgn0069969	Promoter (1-2kb)	FBtr0344187	-1816	CG40498	0	1	1	Nonsignificant	0.0611832	0.0652188	1	Nonsignificant
chr3L	14253487	14253999	513	4.58	5.37	2.69	2.68	1.66e-14	3.9e-13	Mu up DBS	FBgn0265753	Distal Intergenic	FBtr0340715	7494	lncRNA:CR44560	0	1	1	Nonsignificant	0.0650889	0.230725	1	Nonsignificant
chr3L	22846419	22848077	1659	9.41	10.19	7.58	2.61	4.24e-83	9.43e-80	Mu up DBS	FBgn0052460	Promoter (<=1kb)	FBtr0078580	0	tRNA:Glu-CTC-2-3	0	1	1	Nonsignificant	0	1	1	Nonsignificant
chr2L	20175459	20175929	471	4.08	4.86	2.28	2.58	1.4e-12	2.56e-11	Mu up DBS	FBgn0032853	Distal Intergenic	FBtr0081378	-40536	CG10651	0	1	1	Nonsignificant	0	1	1	Nonsignificant
chr2R	1636123	1636443	321	3.47	4.22	1.84	2.37	3.75e-08	3.49e-07	Mu up DBS	FBgn0087011	Distal Intergenic	FBtr0302582	-12618	CG41520	0.143966	0.349594	1	Nonsignificant	0.0993636	0.797391	1	Nonsignificant
chr2L	22282537	22283328	792	5.79	6.53	4.17	2.36	9.5e-19	3.93e-17	Mu up DBS	FBgn0039972	Distal Intergenic	FBtr0306235	-25427	Marf1	-0.116463	0.0270315	1	Nonsignificant	0.523733	0.00533938	1	Mu GSCs upregulated
chr2L	11948247	11948624	378	3.95	4.68	2.39	2.29	1.06e-07	9.31e-07	Mu up DBS	FBgn0032385	Promoter (<=1kb)	FBtr0080282	282	CG16964	0.413184	0.857238	1	Nonsignificant	0.326231	0.0290379	1	Nonsignificant
chr2L	19871070	19871628	559	5.05	5.76	3.57	2.19	6.4e-12	1.07e-10	Mu up DBS	FBgn0263873	Intron (FBtr0329838/FBgn0263873, intron 3 of 15)	FBtr0336736	4889	sick	0.737577	0.0312476	1	Mu CySCs upregulated	-0.0555439	0.538091	1	Nonsignificant
chr3L	14486450	14486764	315	4.08	4.78	2.68	2.1	1.47e-07	1.26e-06	Mu up DBS	FBgn0087007	Intron (FBtr0273427/FBgn0087007, intron 2 of 6)	FBtr0273423	-9762	bbg	-0.123822	0.387346	1	Nonsignificant	-0.0400825	0.227294	1	Nonsignificant
chr3L	18114186	18114759	574	6.12	6.82	4.73	2.09	1.33e-14	3.16e-13	Mu up DBS	FBgn0052195	Promoter (<=1kb)	FBtr0333697	0	CG32195	-0.0825152	0.0162082	1	Nonsignificant	0.00649923	0.885662	1	Nonsignificant
chrX	15137112	15137800	689	5.54	6.23	4.17	2.06	1.63e-11	2.57e-10	Mu up DBS	FBgn0030616	Promoter (1-2kb)	FBtr0074027	1567	RpL37a	0.119612	0.311847	1	Nonsignificant	0.143575	0.560911	1	Nonsignificant
chrX	20426370	20428298	1929	6.66	7.34	5.32	2.02	2.41e-15	6.49e-14	Mu up DBS	FBgn0040650	Promoter (<=1kb)	FBtr0340402	0	CG15456	0.440822	0.152665	1	Nonsignificant	-0.592995	0.000242082	1	Mu GSCs downregulated
chr2L	3618282	3619825	1544	7.54	8.22	6.22	2	7e-34	2.08e-31	Mu up DBS	FBgn0015663	Promoter (<=1kb)	FBtr0339571	0	Ugt36A1	-0.0324239	0.599586	1	Nonsignificant	-0.00400956	0.617396	1	Nonsignificant
chr3L	23183996	23184768	773	5.55	6.23	4.23	2	2.65e-11	4.01e-10	Mu up DBS	FBgn0264698	Promoter (<=1kb)	FBtr0333905	-83	lncRNA:CR43967	0	1	1	Nonsignificant	0.0701603	0.159151	1	Nonsignificant
chr3R	28484349	28486290	1942	7.4	8.08	6.1	1.98	3.47e-26	3.05e-24	Mu up DBS	FBgn0039585	Promoter (<=1kb)	FBtr0085290	0	CG1894	0.0972881	0.345218	1	Nonsignificant	0.425333	0.0792287	1	Nonsignificant
chr3L	8609444	8609855	412	3.89	4.56	2.6	1.97	1.36e-06	9.79e-06	Mu up DBS	FBgn0035914	5' UTR	FBtr0330165	4787	CG6282	0	1	1	Nonsignificant	0	1	1	Nonsignificant
chr3L	18014303	18014806	504	5.62	6.28	4.37	1.91	3.95e-07	3.14e-06	Mu up DBS	FBgn0086081	Intron (FBtr0306814/FBgn0000568, intron 3 of 7)	FBtr0114357	-11225	snoRNA:Me28S-A30	0	1	1	Nonsignificant	0	1	1	Nonsignificant
chr2R	14995701	14996268	568	5.51	6.16	4.29	1.87	5.04e-11	7.33e-10	Mu up DBS	FBgn0264378	Promoter (1-2kb)	FBtr0339988	1142	lncRNA:CR43830	-0.0341148	0.241195	1	Nonsignificant	0.0528594	0.658617	1	Nonsignificant
chr3R	22374958	22375307	350	4.89	5.53	3.7	1.84	4.53e-10	5.69e-09	Mu up DBS	FBgn0038953	Promoter (<=1kb)	FBtr0084216	-616	CG18596	0.0658626	0.506987	1	Nonsignificant	0.0460336	0.672568	1	Nonsignificant
chrX	6579455	6580190	736	5.07	5.71	3.89	1.82	1.05e-06	7.76e-06	Mu up DBS	FBgn0085446	Exon (FBtr0112707/FBgn0085446, exon 11 of 11)	FBtr0308093	7532	CG34417	0.406414	0.779875	1	Nonsignificant	0.116912	0.49857	1	Nonsignificant
chrX	17943609	17944352	744	4.87	5.51	3.69	1.81	1.96e-08	1.89e-07	Mu up DBS	FBgn0003380	Intron (FBtr0089658/FBgn0003380, intron 10 of 12)	FBtr0346705	22873	Sh	0	1	1	Nonsignificant	-0.283587	0.319418	1	Nonsignificant
chrX	13237811	13238422	612	5.02	5.65	3.89	1.76	2.96e-09	3.25e-08	Mu up DBS	FBgn0052639	Promoter (1-2kb)	FBtr0073734	-1245	CG32639	0.130159	0.417788	1	Nonsignificant	-0.112451	0.283048	1	Nonsignificant
chrX	15795628	15796710	1083	5.65	6.27	4.52	1.75	1.23e-13	2.63e-12	Mu up DBS	FBgn0030693	Promoter (<=1kb)	FBtr0074185	0	CG8974	0.205389	0.521432	1	Nonsignificant	-0.188615	0.737061	1	Nonsignificant
chrX	4902063	4902545	483	5.18	5.8	4.08	1.72	1.66e-10	2.22e-09	Mu up DBS	FBgn0029733	Intron (FBtr0301749/FBgn0260971, intron 6 of 7)	FBtr0070721	-4355	CG6927	0.0500743	0.654273	1	Nonsignificant	0.0804778	0.0600179	1	Nonsignificant
chr2R	8715406	8716376	971	5.92	6.53	4.82	1.71	2.38e-15	6.45e-14	Mu up DBS	FBgn0043575	Promoter (<=1kb)	FBtr0088709	-574	PGRP-SC2	0.0224305	0.513772	1	Nonsignificant	-0.022331	0.280086	1	Nonsignificant
chr3L	17860757	17861073	317	4.36	4.97	3.27	1.7	5.64e-07	4.37e-06	Mu up DBS	FBgn0054002	Promoter (2-3kb)	FBtr0302155	2283	CG34002	0	1	1	Nonsignificant	0.00584855	0.464783	1	Nonsignificant
chr2L	9612565	9614065	1501	7.67	8.28	6.59	1.69	1.82e-17	6.46e-16	Mu up DBS	FBgn0040070	Promoter (<=1kb)	FBtr0079839	0	Trx-2	-0.244825	0.80602	1	Nonsignificant	-0.501491	0.000929232	1	Mu GSCs downregulated
chrX	15089139	15090228	1090	6.42	7.03	5.34	1.68	1.02e-13	2.21e-12	Mu up DBS	FBgn0030613	Promoter (<=1kb)	FBtr0307210	0	Rab3-GEF	0	1	1	Nonsignificant	0.119595	0.0329809	1	Nonsignificant
chr3L	22968917	22970164	1248	6.26	6.87	5.19	1.68	4.41e-12	7.6e-11	Mu up DBS	FBgn0267322	Distal Intergenic	FBtr0346604	7987	lncRNA:CR45758	0	1	1	Nonsignificant	0.000948427	0.720212	1	Nonsignificant
chr2R	9064116	9064486	371	4.48	5.08	3.43	1.65	6.47e-07	4.94e-06	Mu up DBS	FBgn0011746	Promoter (1-2kb)	FBtr0339284	1821	ana	-0.0790588	0.390228	1	Nonsignificant	0.114487	0.329359	1	Nonsignificant
chrX	5046936	5047218	283	4.7	5.3	3.65	1.65	6.08e-06	3.84e-05	Mu up DBS	FBgn0003028	Promoter (1-2kb)	FBtr0070738	-1055	ovo	0.0272904	0.513772	1	Nonsignificant	0.816641	0.0351469	1	Mu GSCs upregulated
chrX	21123238	21123911	674	5.05	5.65	4.01	1.64	5e-08	4.57e-07	Mu up DBS	FBgn0083956	Promoter (<=1kb)	FBtr0110827	0	CG34120	-0.202455	0.200582	1	Nonsignificant	0.087029	0.740375	1	Nonsignificant
chr2R	4831957	4832291	335	3.96	4.56	2.92	1.64	1.95e-06	1.37e-05	Mu up DBS	FBgn0033000	Promoter (2-3kb)	FBtr0345361	2711	CG14464	0.807161	0.148865	1	Mu CySCs upregulated	0.297935	0.502061	1	Nonsignificant
chrX	8720101	8720535	435	4.55	5.15	3.51	1.64	2.35e-06	1.63e-05	Mu up DBS	FBgn0027330	Promoter (<=1kb)	FBtr0071280	0	l(1)G0020	0.539143	0.0308153	1	Mu CySCs upregulated	-0.162413	0.926241	1	Nonsignificant
chr3L	7728162	7728951	790	5.9	6.49	4.86	1.63	1.27e-13	2.7e-12	Mu up DBS	FBgn0035812	Promoter (1-2kb)	FBtr0076814	-1689	CG7457	0.124517	0.914512	1	Nonsignificant	0.146404	0.895795	1	Nonsignificant
chr3R	7879967	7880289	323	4.38	4.98	3.35	1.63	5.4e-05	0.000278	Mu up DBS	FBgn0267802	Intron (FBtr0113202/FBgn0037525, intron 2 of 15)	FBtr0347371	4152	lncRNA:CR46127	0.00753375	0.654273	1	Nonsignificant	0.0274569	0.458798	1	Nonsignificant
chr3R	29376284	29377407	1124	7.32	7.91	6.3	1.62	8.12e-17	2.68e-15	Mu up DBS	FBgn0004369	Promoter (<=1kb)	FBtr0303148	-239	Ptp99A	-0.283619	0.293403	1	Nonsignificant	-0.0133142	0.364614	1	Nonsignificant
chr3L	23393988	23394642	655	5.24	5.83	4.21	1.62	3.49e-09	3.79e-08	Mu up DBS	FBgn0052230	Distal Intergenic	FBtr0331408	54662	ND-MLRQ	-0.780941	0.000238604	1	Mu CySCs downregulated	-0.289063	0.0848734	1	Nonsignificant
chrX	13358351	13359042	692	5.54	6.14	4.52	1.62	4.31e-09	4.62e-08	Mu up DBS	FBgn0261085	Promoter (<=1kb)	FBtr0073767	-206	Syt12	-0.00927781	0.0359272	1	Nonsignificant	0	1	1	Nonsignificant
chrX	1243994	1244467	474	4.68	5.27	3.66	1.61	1.14e-06	8.33e-06	Mu up DBS	FBgn0026876	3' UTR	FBtr0070245	-4110	CG11403	-0.00658161	0.210847	1	Nonsignificant	0.175558	0.103819	1	Nonsignificant
chr3L	15966944	15968653	1710	7.25	7.84	6.24	1.6	8.41e-18	3.11e-16	Mu up DBS	FBgn0036549	Promoter (<=1kb)	FBtr0075512	0	CG10516	-0.292154	0.228962	1	Nonsignificant	-0.283358	0.173224	1	Nonsignificant
chrY	3019778	3020058	281	3.98	4.57	2.98	1.59	1.67e-05	9.61e-05	Mu up DBS	FBgn0265047	Promoter (2-3kb)	FBtr0302230	-2231	FDY	0	1	1	Nonsignificant	0.0491327	0.0326661	1	Nonsignificant
chr3L	4840186	4841376	1191	6.62	7.2	5.64	1.57	6.45e-14	1.43e-12	Mu up DBS	FBgn0035578	Promoter (<=1kb)	FBtr0306799	-78	CG13707	-0.059817	0.00272662	1	Nonsignificant	0.0152182	0.720212	1	Nonsignificant
chr3L	7726288	7726845	558	5.56	6.14	4.58	1.57	8.49e-10	1.03e-08	Mu up DBS	FBgn0035812	Promoter (<=1kb)	FBtr0346912	0	CG7457	0.124517	0.914512	1	Nonsignificant	0.146404	0.895795	1	Nonsignificant
chr2L	16590646	16591900	1255	6.7	7.28	5.72	1.56	6.91e-15	1.73e-13	Mu up DBS	FBgn0259735	Intron (FBtr0300003/FBgn0259735, intron 2 of 4)	FBtr0335497	-9927	mtgo	-0.039822	0.693787	1	Nonsignificant	0.259895	0.0703935	1	Nonsignificant
chr3L	2182727	2183188	462	4.24	4.82	3.26	1.56	3.32e-06	2.24e-05	Mu up DBS	FBgn0035313	Promoter (2-3kb)	FBtr0308229	-2742	CG13810	-0.0834545	0.00304515	1	Nonsignificant	-0.00822392	0.000107506	1	Nonsignificant
chr2R	21101585	21102324	740	6.73	7.31	5.76	1.55	1.46e-08	1.44e-07	Mu up DBS	FBgn0015721	Promoter (<=1kb)	FBtr0089600	0	ktub	-0.143947	0.19392	1	Nonsignificant	0.173668	0.0868873	1	Nonsignificant
chr2L	20229893	20230260	368	5.09	5.66	4.12	1.54	4.96e-07	3.88e-06	Mu up DBS	FBgn0259996	Distal Intergenic	FBtr0344577	-17779	lncRNA:CR40341	0	1	1	Nonsignificant	0	1	1	Nonsignificant
chr3R	2169639	2170229	591	4.65	5.23	3.7	1.53	1.43e-07	1.22e-06	Mu up DBS	FBgn0058182	Intron (FBtr0392909/FBgn0267431, intron 17 of 21)	FBtr0302347	-12433	CR40182	0	1	1	Nonsignificant	0	1	1	Nonsignificant
chrX	4439741	4440021	281	3.68	4.25	2.72	1.53	0.000155	0.000724	Mu up DBS	FBgn0000179	Intron (FBtr0070672/FBgn0000179, intron 2 of 7)	FBtr0308915	12606	bi	0	1	1	Nonsignificant	0.00197119	0.658617	1	Nonsignificant
chr2R	9442851	9443141	291	4.75	5.32	3.8	1.52	5.82e-07	4.5e-06	Mu up DBS	FBgn0029092	Promoter (1-2kb)	FBtr0339384	-1285	ced-6	0.0302632	0.215026	1	Nonsignificant	-0.0779413	0.0052553	1	Nonsignificant
chr3R	22816347	22816994	648	5.49	6.06	4.55	1.51	1.08e-09	1.28e-08	Mu up DBS	FBgn0039028	Promoter (<=1kb)	FBtr0339139	-169	CG13840	0	1	1	Nonsignificant	0	1	1	Nonsignificant
chrX	21102910	21103267	358	4.47	5.04	3.53	1.51	1.84e-06	1.3e-05	Mu up DBS	FBgn0031155	Promoter (<=1kb)	FBtr0305148	-704	CG15446	-0.0105439	0.469381	1	Nonsignificant	-0.162646	0.265838	1	Nonsignificant
chrX	19415801	19416126	326	4.62	5.18	3.68	1.5	3.48e-07	2.78e-06	Mu up DBS	FBgn0031018	Intron (FBtr0074707/FBgn0031016, intron 2 of 5)	FBtr0074710	-58937	CG12200	#N/A	#N/A	#N/A	#N/A	#N/A	#N/A	#N/A	#N/A
chr3R	5121481	5121759	279	3.98	4.55	3.04	1.5	1.76e-05	0.000101	Mu up DBS	FBgn0037293	Distal Intergenic	FBtr0078842	-6328	CG12007	0.00751724	0.402064	1	Nonsignificant	0.0748067	0.662004	1	Nonsignificant
chrX	8489565	8490638	1074	6.08	6.64	5.15	1.49	3e-11	4.5e-10	Mu up DBS	FBgn0053181	Promoter (<=1kb)	FBtr0113451	0	CG33181	-0.0566201	0.209071	1	Nonsignificant	0.517013	0.00856788	1	Mu GSCs upregulated
chr2R	19125851	19126400	550	5.75	6.31	4.82	1.49	9.68e-08	8.55e-07	Mu up DBS	FBgn0034417	Promoter (<=1kb)	FBtr0340457	0	CG15117	-0.0572676	0.845978	1	Nonsignificant	0.0447998	0.583219	1	Nonsignificant
chr2R	7786057	7786524	468	5.45	6.01	4.52	1.49	1.04e-07	9.13e-07	Mu up DBS	FBgn0263558	Promoter (<=1kb)	FBtr0309693	0	mir-4980	#N/A	#N/A	#N/A	#N/A	#N/A	#N/A	#N/A	#N/A
chr2R	4815552	4815872	321	4.54	5.1	3.61	1.49	1.61e-07	1.38e-06	Mu up DBS	FBgn0261387	3' UTR	FBtr0111277	8447	CG17528	0.0456834	0.625008	1	Nonsignificant	-0.172768	0.767674	1	Nonsignificant
chr3R	12973609	12973931	323	4.23	4.79	3.3	1.49	8.38e-06	5.14e-05	Mu up DBS	FBgn0038098	Promoter (<=1kb)	FBtr0082726	519	CG7381	0	1	1	Nonsignificant	0.0216379	0.389183	1	Nonsignificant
chr2L	14401615	14402483	869	6.03	6.59	5.11	1.48	4.1e-12	7.08e-11	Mu up DBS	FBgn0004858	Intron (FBtr0080637/FBgn0004858, intron 1 of 2)	FBtr0080637	7066	elB	0.586821	0.342707	1	Mu CySCs upregulated	-0.0442775	0.195846	1	Nonsignificant
chr2R	13805310	13806621	1312	7.4	7.95	6.48	1.47	1.33e-17	4.78e-16	Mu up DBS	FBgn0261041	Promoter (<=1kb)	FBtr0304695	0	stj	0	1	1	Nonsignificant	0.00933872	0.836847	1	Nonsignificant
chr2L	8888512	8889051	540	5.56	6.12	4.65	1.47	1.92e-09	2.2e-08	Mu up DBS	FBgn0265588	Promoter (<=1kb)	FBtr0340264	-484	lncRNA:CR44415	0	1	1	Nonsignificant	0	1	1	Nonsignificant
chr2R	5537175	5537939	765	5.88	6.44	4.98	1.46	5.12e-10	6.38e-09	Mu up DBS	FBgn0050438	Intron (FBtr0086067/FBgn0050438, intron 2 of 5)	FBtr0335263	9982	Ugt50B3	0.0264564	0.654273	1	Nonsignificant	0.0126133	0.312041	1	Nonsignificant
chr3L	23248836	23250819	1984	6.62	7.17	5.72	1.45	4.88e-08	4.48e-07	Mu up DBS	FBgn0266347	Promoter (<=1kb)	FBtr0308331	0	nAChRalpha4	0.00141801	0.654273	1	Nonsignificant	0.0643705	0.903179	1	Nonsignificant
chr2L	20870837	20871122	286	4.46	5.01	3.57	1.45	6e-07	4.62e-06	Mu up DBS	FBgn0032900	Promoter (<=1kb)	FBtr0081430	983	CG14401	0.156932	0.345218	1	Nonsignificant	0.0880829	0.295823	1	Nonsignificant
chr2R	2548463	2548915	453	4.09	4.64	3.19	1.45	0.00106	0.00395	Mu up DBS	FBgn0262204	Intron (FBtr0301779/FBgn0058263, intron 2 of 4)	FBtr0304240	3367	mir-2279	#N/A	#N/A	#N/A	#N/A	#N/A	#N/A	#N/A	#N/A
chr2L	19160936	19161709	774	8.92	9.46	8.02	1.44	2.38e-32	5.3e-30	Mu up DBS	FBgn0266312	Promoter (1-2kb)	FBtr0344041	-1637	lncRNA:CR44977	0	1	1	Nonsignificant	0.00232071	0.565684	1	Nonsignificant
chr3L	16860641	16861499	859	6.31	6.85	5.41	1.44	2.9e-08	2.73e-07	Mu up DBS	FBgn0036670	Promoter (<=1kb)	FBtr0332702	0	CG13029	0.0831382	0.923024	1	Nonsignificant	0.0208168	0.854489	1	Nonsignificant
chrX	12764793	12766089	1297	6.2	6.75	5.32	1.43	2.67e-10	3.47e-09	Mu up DBS	FBgn0030421	Promoter (<=1kb)	FBtr0073688	0	Agpat1	0.00496006	0.737966	1	Nonsignificant	0.220809	0.00656312	1	Nonsignificant
chrX	16067676	16068550	875	5.53	6.07	4.64	1.43	2.64e-07	2.16e-06	Mu up DBS	FBgn0030723	Exon (FBtr0074206/FBgn0030723, exon 5 of 9)	FBtr0074206	3938	dpr18	-0.0410304	0.0359272	1	Nonsignificant	-0.0269844	0.293196	1	Nonsignificant
chr3R	22430952	22431230	279	3.87	4.42	2.98	1.43	0.000795	0.00309	Mu up DBS	FBgn0038967	Intron (FBtr0301711/FBgn0038967, intron 1 of 3)	FBtr0301711	4920	CG13847	0	1	1	Nonsignificant	0.00315741	0.608455	1	Nonsignificant
chr2L	8377010	8377490	481	5.09	5.63	4.21	1.42	2.47e-06	1.7e-05	Mu up DBS	FBgn0032032	Promoter (<=1kb)	FBtr0079651	0	CG17294	0.200505	0.511295	1	Nonsignificant	0.0757243	0.941834	1	Nonsignificant
chr3R	4565262	4565799	538	5.02	5.56	4.14	1.42	2.24e-05	0.000125	Mu up DBS	FBgn0085386	Distal Intergenic	FBtr0112568	-7195	CG34357	0	1	1	Nonsignificant	0.00593347	0.528235	1	Nonsignificant
chr3L	20984335	20984961	627	5.68	6.22	4.8	1.42	2.34e-05	0.00013	Mu up DBS	FBgn0053283	Distal Intergenic	FBtr0302444	5570	CR33283	0	1	1	Nonsignificant	0.0149992	0.720212	1	Nonsignificant
chr2L	16165387	16165686	300	3.6	4.15	2.72	1.42	0.000252	0.00112	Mu up DBS	FBgn0001991	Promoter (<=1kb)	FBtr0332021	-145	Ca-alpha1D	0	1	1	Nonsignificant	0.13079	0.42801	1	Nonsignificant
chr3L	14992016	14992442	427	5.03	5.57	4.16	1.41	3.24e-07	2.61e-06	Mu up DBS	FBgn0036461	Promoter (<=1kb)	FBtr0113171	0	Zip71B	0.0111424	0.654273	1	Nonsignificant	0.0252475	0.494872	1	Nonsignificant
chr2R	2856580	2856936	357	4.32	4.86	3.45	1.41	5.13e-05	0.000266	Mu up DBS	FBgn0085638	Distal Intergenic	FBtr0301792	-9872	CG41378	0.44238	0.411506	1	Nonsignificant	-0.346387	0.0310582	1	Nonsignificant
chr3R	22470000	22470436	437	5.78	6.31	4.91	1.4	5.95e-10	7.37e-09	Mu up DBS	FBgn0038975	Promoter (<=1kb)	FBtr0345228	522	Nrx-1	0.0436186	0.345218	1	Nonsignificant	0.00270612	0.565684	1	Nonsignificant
chr2R	20074673	20075496	824	5.45	5.99	4.58	1.4	1.19e-09	1.4e-08	Mu up DBS	FBgn0265843	Distal Intergenic	FBtr0342684	-9464	lncRNA:CR44632	0	1	1	Nonsignificant	0	1	1	Nonsignificant
chr3R	4031567	4032156	590	5.07	5.61	4.21	1.4	6.09e-07	4.68e-06	Mu up DBS	FBgn0259821	Distal Intergenic	FBtr0336454	-45783	CG42402	0	1	1	Nonsignificant	-0.00237379	0.123205	1	Nonsignificant
chr2L	17286741	17287282	542	6.54	7.07	5.68	1.39	4.32e-11	6.38e-10	Mu up DBS	FBgn0032631	Promoter (<=1kb)	FBtr0302408	501	CG15140	0	1	1	Nonsignificant	0	1	1	Nonsignificant
chr3L	18469792	18470965	1174	5.75	6.29	4.9	1.39	4.39e-11	6.47e-10	Mu up DBS	FBgn0028415	Promoter (<=1kb)	FBtr0075116	-174	Met75Cb	0	1	1	Nonsignificant	0	1	1	Nonsignificant
chr3R	6534294	6534578	285	3.95	4.48	3.09	1.39	0.000247	0.0011	Mu up DBS	FBgn0037449	Intron (FBtr0336453/FBgn0053202, intron 5 of 7)	FBtr0081675	6786	CG15185	0	1	1	Nonsignificant	-0.292043	0.556199	1	Nonsignificant
chr2R	10443978	10445129	1152	6.56	7.09	5.71	1.38	4.64e-10	5.83e-09	Mu up DBS	FBgn0001122	Promoter (<=1kb)	FBtr0088266	0	Galphao	0.122261	0.887269	1	Nonsignificant	0.424032	0.00705953	1	Nonsignificant
chr3R	4570218	4572835	2618	7.3	7.83	6.45	1.38	1.35e-08	1.34e-07	Mu up DBS	FBgn0052945	Distal Intergenic	FBtr0078896	5809	CG32945	-0.208447	0.0530204	1	Nonsignificant	0.157151	0.00585326	1	Nonsignificant
chrX	1976003	1976388	386	5.61	6.14	4.76	1.38	1.15e-06	8.45e-06	Mu up DBS	FBgn0264562	Intron (FBtr0333337/FBgn0264562, intron 4 of 11)	FBtr0333338	-15912	Hr4	-0.0184963	0.0359272	1	Nonsignificant	0.00866169	0.953398	1	Nonsignificant
chr2R	15820646	15820968	323	3.92	4.45	3.07	1.38	0.000143	0.000673	Mu up DBS	FBgn0053465	Promoter (<=1kb)	FBtr0301048	146	CG33465	-0.0457253	0.0359272	1	Nonsignificant	0.000402562	0.803835	1	Nonsignificant
chr2L	19565335	19566096	762	6.7	7.23	5.85	1.37	9.31e-12	1.52e-10	Mu up DBS	FBgn0032810	Promoter (<=1kb)	FBtr0081257	0	CG13077	-0.0355563	0.241195	1	Nonsignificant	0	1	1	Nonsignificant
chr3L	20743256	20744386	1131	6.62	7.15	5.78	1.37	8.61e-07	6.43e-06	Mu up DBS	FBgn0045474	3' UTR	FBtr0078281	-3826	Gr77a	0	1	1	Nonsignificant	0	1	1	Nonsignificant
chr3L	26222806	26223389	584	5.46	5.99	4.62	1.37	2.21e-06	1.54e-05	Mu up DBS	FBgn0058160	Promoter (<=1kb)	FBtr0301804	861	CG40160	-0.0407166	0.29158	1	Nonsignificant	-0.0279355	0.217928	1	Nonsignificant
chr3L	16232551	16233090	540	4.56	5.09	3.72	1.37	3.29e-05	0.000177	Mu up DBS	FBgn0263606	Promoter (<=1kb)	FBtr0112440	-37	Hsc20	-0.0628939	0.425779	1	Nonsignificant	0.141215	0.0803046	1	Nonsignificant
chr3R	21313500	21313782	283	4.28	4.81	3.43	1.37	7.62e-05	0.000382	Mu up DBS	FBgn0263537	Promoter (2-3kb)	FBtr0309634	-2934	mir-4951	#N/A	#N/A	#N/A	#N/A	#N/A	#N/A	#N/A	#N/A
chr3R	7536058	7536338	281	3.68	4.2	2.83	1.37	0.000294	0.00128	Mu up DBS	FBgn0261393	Promoter (<=1kb)	FBtr0307274	52	alpha-Est5	-0.221805	0.0530204	1	Nonsignificant	-0.0371102	0.0427074	1	Nonsignificant
chr3R	29082864	29084335	1472	7.26	7.79	6.43	1.36	9.97e-11	1.38e-09	Mu up DBS	FBgn0039633	Intron (FBtr0085365/FBgn0039633, intron 2 of 8)	FBtr0330300	-3978	CG11873	0.345393	0.155432	1	Nonsignificant	0.515689	0.0299751	1	Mu GSCs upregulated
chr2L	8957788	8958422	635	5.98	6.5	5.14	1.36	2.9e-07	2.36e-06	Mu up DBS	FBgn0032079	Promoter (<=1kb)	FBtr0079787	0	CG31886	-0.200229	0.889	1	Nonsignificant	0.0459096	0.108259	1	Nonsignificant
chrY	2637412	2637954	543	3.3	3.83	2.47	1.36	0.00328	0.0107	Mu up DBS	FBgn0259855	Distal Intergenic	FBtr0300152	43790	Su(Ste):CR42424	0	1	1	Nonsignificant	0	1	1	Nonsignificant
chr3L	22997873	22999273	1401	7.36	7.88	6.53	1.35	8.01e-13	1.52e-11	Mu up DBS	FBgn0262509	Promoter (<=1kb)	FBtr0304830	0	nrm	0	1	1	Nonsignificant	0.564681	0.00194435	1	Mu GSCs upregulated
chr2L	11001131	11001552	422	5.57	6.09	4.74	1.35	1.18e-09	1.4e-08	Mu up DBS	FBgn0000146	Promoter (<=1kb)	FBtr0080165	0	aub	0.324552	0.629828	1	Nonsignificant	0.016649	0.558141	1	Nonsignificant
chr3L	6451234	6451601	368	4.58	5.11	3.75	1.35	4.4e-06	2.87e-05	Mu up DBS	FBgn0035702	Intron (FBtr0303270/FBgn0261801, intron 2 of 6)	FBtr0333060	36823	CG10147	0.0094531	0.417788	1	Nonsignificant	0.0361737	0.0468396	1	Nonsignificant
chr2R	8667534	8667880	347	8	8.52	7.18	1.34	2.16e-19	9.7e-18	Mu up DBS	FBgn0263120	Promoter (1-2kb)	FBtr0100426	1363	Acsl	-0.0248437	0.969028	1	Nonsignificant	0.199186	0.335082	1	Nonsignificant
chrX	17335791	17336925	1135	5.87	6.39	5.05	1.34	5.75e-09	6.07e-08	Mu up DBS	FBgn0004854	Distal Intergenic	FBtr0334458	21210	B-H2	0.00159539	0.654273	1	Nonsignificant	0.0181359	0.77566	1	Nonsignificant
chrX	840633	841309	677	5.25	5.77	4.43	1.34	8.56e-09	8.78e-08	Mu up DBS	FBgn0264449	Promoter (<=1kb)	FBtr0332605	0	CG43867	0.0765218	0.533835	1	Nonsignificant	0.309757	0.0683992	1	Nonsignificant
chr2R	18898312	18899061	750	5.67	6.19	4.85	1.34	1.04e-06	7.68e-06	Mu up DBS	FBgn0086022	Promoter (<=1kb)	FBtr0114298	-368	snoRNA:Me28S-U1130	0	1	1	Nonsignificant	0	1	1	Nonsignificant
chr2L	7820510	7820828	319	4.57	5.09	3.75	1.34	2.2e-05	0.000123	Mu up DBS	FBgn0027515	Promoter (<=1kb)	FBtr0331234	-323	CG7115	0.107507	0.797938	1	Nonsignificant	0.180473	0.15152	1	Nonsignificant
chr2L	4187539	4188077	539	5.02	5.53	4.21	1.33	5.31e-06	3.4e-05	Mu up DBS	FBgn0051961	Promoter (<=1kb)	FBtr0077484	0	TBCC	0.0947287	0.392609	1	Nonsignificant	0.0809986	0.664616	1	Nonsignificant
chr3R	30358905	30359563	659	5.21	5.72	4.4	1.33	4.99e-05	0.000259	Mu up DBS	FBgn0267783	Promoter (<=1kb)	FBtr0347347	-767	lncRNA:CR46114	0	1	1	Nonsignificant	0.000576162	0.803835	1	Nonsignificant
chrX	11922597	11922898	302	4.21	4.72	3.39	1.33	0.000341	0.00146	Mu up DBS	FBgn0030357	Promoter (<=1kb)	FBtr0302182	0	Sclp	-0.138484	0.0712101	1	Nonsignificant	0.00556538	0.437401	1	Nonsignificant
chr3R	4174445	4175677	1233	6.1	6.61	5.29	1.32	1.56e-06	1.11e-05	Mu up DBS	FBgn0037213	Promoter (<=1kb)	FBtr0078962	0	CG12581	0.30392	0.0308152	1	Nonsignificant	0.00397076	0.565684	1	Nonsignificant
chr2R	4828701	4830496	1796	7.15	7.66	6.35	1.31	5.3e-16	1.6e-14	Mu up DBS	FBgn0033000	Promoter (<=1kb)	FBtr0299923	0	CG14464	0.807161	0.148865	1	Mu CySCs upregulated	0.297935	0.502061	1	Nonsignificant
chr2L	7203539	7204393	855	8.62	9.13	7.82	1.31	1.45e-12	2.66e-11	Mu up DBS	FBgn0031896	Promoter (<=1kb)	FBtr0079416	0	CG4502	0.271076	0.924096	1	Nonsignificant	0.183535	0.675646	1	Nonsignificant
chr3L	20004497	20005278	782	6.82	7.33	6.02	1.31	2.52e-11	3.87e-10	Mu up DBS	FBgn0261574	Promoter (<=1kb)	FBtr0346077	-23	kug	0.0678638	0.967692	1	Nonsignificant	0.407245	0.00128715	1	Nonsignificant
chr2L	20104361	20105441	1081	6.73	7.24	5.93	1.31	3.48e-11	5.18e-10	Mu up DBS	FBgn0032851	Promoter (<=1kb)	FBtr0089388	-211	CG13970	-0.00927781	0.0359272	1	Nonsignificant	0.0549903	0.996026	1	Nonsignificant
chr3L	21346341	21347807	1467	8.42	8.93	7.62	1.31	2.36e-09	2.66e-08	Mu up DBS	FBgn0037076	Promoter (<=1kb)	FBtr0078403	0	ebd2	0.105409	0.629832	1	Nonsignificant	-0.240553	0.662404	1	Nonsignificant
chr2R	13192698	13192973	276	5.03	5.54	4.22	1.31	3.51e-05	0.000188	Mu up DBS	FBgn0053182	Promoter (2-3kb)	FBtr0302053	-2612	Kdm4B	0.0171203	0.628493	1	Nonsignificant	0.329334	0.0638207	1	Nonsignificant
chr2L	8619565	8620410	846	6.42	6.93	5.63	1.3	1.3e-13	2.77e-12	Mu up DBS	FBgn0051602	Promoter (<=1kb)	FBtr0079693	0	tRNA:Asp-GTC-1-6	0	1	1	Nonsignificant	0	1	1	Nonsignificant
chr2L	10165662	10166592	931	5.94	6.45	5.15	1.3	1.63e-08	1.6e-07	Mu up DBS	FBgn0032188	Intron (FBtr0335510/FBgn0265002, intron 2 of 20)	FBtr0301684	-6110	CG13137	0.00498978	0.654273	1	Nonsignificant	-0.0354564	0.050748	1	Nonsignificant
chr3L	26569800	26570869	1070	6.01	6.51	5.21	1.3	6.27e-06	3.96e-05	Mu up DBS	FBgn0260997	Distal Intergenic	FBtr0343637	-198444	CG42598	0	1	1	Nonsignificant	0	1	1	Nonsignificant
chr3R	26261905	26262264	360	4.31	4.82	3.51	1.3	0.000283	0.00124	Mu up DBS	FBgn0000064	Promoter (<=1kb)	FBtr0310661	-314	Ald1	-1.76295	8.81498e-07	0.015525	Mu CySCs downregulated	-0.483397	0.013354	1	Nonsignificant
chr2R	9425964	9427143	1180	7.3	7.8	6.51	1.29	2.18e-09	2.48e-08	Mu up DBS	FBgn0017558	Promoter (<=1kb)	FBtr0088508	0	Pdk	0.569836	0.589989	1	Mu CySCs upregulated	0.134593	0.0870278	1	Nonsignificant
chr3L	9838530	9838923	394	4.78	5.28	3.99	1.29	1.87e-05	0.000107	Mu up DBS	FBgn0015618	Promoter (<=1kb)	FBtr0076369	0	Cdk8	0.227369	0.277863	1	Nonsignificant	-0.241405	0.0287669	1	Nonsignificant
chr3L	12077095	12078058	964	6.39	6.89	5.61	1.28	8.5e-10	1.03e-08	Mu up DBS	FBgn0284221	Intron (FBtr0076052/FBgn0284221, intron 3 of 11)	FBtr0076052	3772	Sema5c	-0.082542	0.614965	1	Nonsignificant	-0.0029144	0.0520212	1	Nonsignificant
chr2L	9527576	9527955	380	5.05	5.55	4.27	1.28	1.59e-06	1.13e-05	Mu up DBS	FBgn0032122	Promoter (<=1kb)	FBtr0079829	-560	CG31883	0	1	1	Nonsignificant	0	1	1	Nonsignificant
chrX	246885	247678	794	5.62	6.12	4.84	1.28	7.34e-06	4.57e-05	Mu up DBS	FBgn0040372	Promoter (<=1kb)	FBtr0332992	907	G9a	0.319317	0.647163	1	Nonsignificant	0.681947	0.0052886	1	Mu GSCs upregulated
chr3R	4969413	4969798	386	5.19	5.7	4.42	1.28	5.21e-05	0.000269	Mu up DBS	FBgn0037290	Distal Intergenic	FBtr0078841	3968	CG1124	0.042995	0.417788	1	Nonsignificant	-0.0028344	0.198718	1	Nonsignificant
chr3R	14799013	14799317	305	4	4.5	3.22	1.28	0.000377	0.00159	Mu up DBS	FBgn0038261	Promoter (<=1kb)	FBtr0082992	27	CG14856	0.0130098	0.654273	1	Nonsignificant	0	1	1	Nonsignificant
chrX	22559805	22560173	369	3.9	4.4	3.12	1.28	0.000919	0.0035	Mu up DBS	FBgn0031197	Distal Intergenic	FBtr0077361	12708	CG17601	0	1	1	Nonsignificant	-0.220618	8.52528e-06	0.150147	Nonsignificant
chr3R	10862815	10864174	1360	6.83	7.33	6.06	1.27	3.32e-07	2.66e-06	Mu up DBS	FBgn0037846	Promoter (<=1kb)	FBtr0082297	0	CG6574	-0.0902967	0.138306	1	Nonsignificant	0.00342449	0.656915	1	Nonsignificant
chr2R	18802455	18802804	350	6.32	6.82	5.55	1.26	3.67e-08	3.42e-07	Mu up DBS	FBgn0010651	Promoter (<=1kb)	FBtr0086635	-50	MFS14	0.164406	0.865556	1	Nonsignificant	-0.00457785	0.198718	1	Nonsignificant
chrX	21519877	21520803	927	5.67	6.17	4.91	1.26	4.08e-08	3.77e-07	Mu up DBS	FBgn0266457	Promoter (<=1kb)	FBtr0344464	0	lncRNA:CR45082	0	1	1	Nonsignificant	0	1	1	Nonsignificant
chr3L	1584972	1585350	379	5.18	5.67	4.41	1.26	2.84e-06	1.93e-05	Mu up DBS	FBgn0035237	Promoter (1-2kb)	FBtr0347066	-1344	CG13917	-0.334349	0.137731	1	Nonsignificant	0.506868	0.320562	1	Mu GSCs upregulated
chr2L	7510351	7510678	328	3.68	4.17	2.92	1.26	0.00381	0.012	Mu up DBS	FBgn0264891	Intron (FBtr0334847/FBgn0264895, intron 1 of 3)	FBtr0334845	-9001	lncRNA:CR44082	0.0527144	0.513772	1	Nonsignificant	-0.0057406	0.0106857	1	Nonsignificant
chr3R	32014066	32016065	2000	7.36	7.85	6.61	1.25	1.81e-08	1.76e-07	Mu up DBS	FBgn0011224	Promoter (<=1kb)	FBtr0346192	0	heph	0.0968244	0.805807	1	Nonsignificant	0.768795	0.00294545	1	Mu GSCs upregulated
chr3L	5083048	5083509	462	5.04	5.54	4.28	1.25	4.41e-07	3.48e-06	Mu up DBS	FBgn0267917	Promoter (2-3kb)	FBtr0347476	2720	lncRNA:CR46198	0	1	1	Nonsignificant	0.0144504	0.803835	1	Nonsignificant
chr2R	20585530	20585931	402	6.76	7.25	6	1.25	2.55e-06	1.75e-05	Mu up DBS	FBgn0262334	Promoter (<=1kb)	FBtr0304516	-125	mir-992	#N/A	#N/A	#N/A	#N/A	#N/A	#N/A	#N/A	#N/A
chr2R	3502198	3502721	524	4.81	5.31	4.06	1.25	1.66e-05	9.58e-05	Mu up DBS	FBgn0085786	Distal Intergenic	FBtr0302232	23326	CR41501	0	1	1	Nonsignificant	0.000341742	0.803835	1	Nonsignificant
chr2R	318658	319063	406	5.53	6.02	4.77	1.25	2.81e-05	0.000154	Mu up DBS	FBgn0267428	Distal Intergenic	FBtr0346766	-7705	DIP-lambda	0.00159539	0.654273	1	Nonsignificant	0.0184399	0.367778	1	Nonsignificant
chr3L	23240396	23241987	1592	7.39	7.89	6.64	1.24	2.58e-11	3.94e-10	Mu up DBS	FBgn0266347	Intron (FBtr0332872/FBgn0266347, intron 5 of 10)	FBtr0308331	-7042	nAChRalpha4	0.00141801	0.654273	1	Nonsignificant	0.0643705	0.903179	1	Nonsignificant
chr3R	14108376	14108802	427	6.01	6.5	5.26	1.24	0.000408	0.00171	Mu up DBS	FBgn0038202	Promoter (<=1kb)	FBtr0346767	-55	CG12402	0.00753375	0.654273	1	Nonsignificant	0.0602806	0.350097	1	Nonsignificant
chr2L	15084986	15085335	350	3.75	4.24	3	1.24	0.00084	0.00325	Mu up DBS	FBgn0028879	Intron (FBtr0080702/FBgn0028879, intron 1 of 16)	FBtr0344792	10210	CG15270	0	1	1	Nonsignificant	0.0259744	0.435742	1	Nonsignificant
chr2R	4688484	4688832	349	3.69	4.19	2.94	1.24	0.00325	0.0106	Mu up DBS	FBgn0040005	Downstream (2-3kb)	FBtr0334996	16631	CG17883	0.0163963	0.753425	1	Nonsignificant	-0.166142	0.199494	1	Nonsignificant
chrX	15107026	15107599	574	5.73	6.22	4.99	1.23	1.58e-08	1.55e-07	Mu up DBS	FBgn0030615	Intron (FBtr0307210/FBgn0030613, intron 17 of 19)	FBtr0074028	8943	Cyp4s3	0	1	1	Nonsignificant	0	1	1	Nonsignificant
chrX	14910217	14910658	442	4.58	5.07	3.84	1.23	1.89e-05	0.000107	Mu up DBS	FBgn0030595	Promoter (<=1kb)	FBtr0073977	187	CG14406	0	1	1	Nonsignificant	0	1	1	Nonsignificant
chrX	18107753	18108141	389	3.91	4.4	3.17	1.23	9.81e-05	0.000479	Mu up DBS	FBgn0030895	Intron (FBtr0074525/FBgn0283471, intron 4 of 6)	FBtr0074515	4100	CG7135	0	1	1	Nonsignificant	0.0121234	0.565684	1	Nonsignificant
chrX	18812599	18812931	333	3.77	4.26	3.03	1.23	0.000713	0.0028	Mu up DBS	FBgn0259927	Promoter (<=1kb)	FBtr0300218	-366	CG42450	0.00141801	0.654273	1	Nonsignificant	0.182012	0.0889078	1	Nonsignificant
chr3R	11268802	11269209	408	4	4.49	3.26	1.23	0.00095	0.00361	Mu up DBS	FBgn0262972	Downstream (<1kb)	FBtr0306728	-12679	lncRNA:cherub	-0.0562074	0.00272662	1	Nonsignificant	-0.0875446	0.613263	1	Nonsignificant
chr3R	6423815	6424713	899	7.61	8.09	6.87	1.22	3.46e-08	3.24e-07	Mu up DBS	FBgn0264787	Intron (FBtr0334322/FBgn0264495, intron 1 of 6)	FBtr0334323	-14237	lncRNA:CR44017	0	1	1	Nonsignificant	0.00157355	0.608455	1	Nonsignificant
chr2R	14051174	14051582	409	4.8	5.29	4.07	1.22	1.27e-05	7.45e-05	Mu up DBS	FBgn0002643	Intron (FBtr0087596/FBgn0002643, intron 4 of 6)	FBtr0087598	19511	mam	0.387433	0.877492	1	Nonsignificant	0.16197	0.00896107	1	Nonsignificant
chr2R	17476081	17476435	355	4.66	5.14	3.92	1.22	9.3e-05	0.000457	Mu up DBS	FBgn0034224	Promoter (<=1kb)	FBtr0345651	0	insb	0	1	1	Nonsignificant	0.0376022	0.347892	1	Nonsignificant
chr3R	9338954	9340002	1049	8.2	8.68	7.47	1.21	3.27e-15	8.64e-14	Mu up DBS	FBgn0262993	Promoter (<=1kb)	FBtr0306833	0	lncRNA:CR43301	0.0107566	0.513772	1	Nonsignificant	0.0138574	0.252835	1	Nonsignificant
chr3R	30394397	30395312	916	6.3	6.78	5.57	1.21	2.42e-10	3.17e-09	Mu up DBS	FBgn0015221	Distal Intergenic	FBtr0085624	5258	Fer2LCH	0.352337	0.453381	1	Nonsignificant	-0.0919771	0.62003	1	Nonsignificant
chr2L	6526966	6527586	621	6.05	6.53	5.32	1.21	5.13e-09	5.44e-08	Mu up DBS	FBgn0000320	Promoter (2-3kb)	FBtr0306113	2923	eya	-0.0147849	0.722622	1	Nonsignificant	0.0397165	0.458798	1	Nonsignificant
chr2R	12473854	12474713	860	6.7	7.18	5.97	1.21	8.69e-08	7.73e-07	Mu up DBS	FBgn0033744	Promoter (<=1kb)	FBtr0087936	0	Dh44-R2	0	1	1	Nonsignificant	0.0240294	0.658617	1	Nonsignificant
chr3R	5111685	5112875	1191	6.63	7.11	5.9	1.21	8.87e-08	7.89e-07	Mu up DBS	FBgn0262605	Promoter (2-3kb)	FBtr0305279	-2507	CG43131	0	1	1	Nonsignificant	0	1	1	Nonsignificant
chr2L	8579711	8580498	788	5.38	5.86	4.65	1.21	4.44e-07	3.5e-06	Mu up DBS	FBgn0051895	Intron (FBtr0303877/FBgn0011259, intron 4 of 22)	FBtr0079692	8823	tRNA:Phe-GAA-1-3	0	1	1	Nonsignificant	0	1	1	Nonsignificant
chr2R	20170636	20171267	632	5.1	5.58	4.37	1.21	2.57e-06	1.76e-05	Mu up DBS	FBgn0266764	Distal Intergenic	FBtr0345372	19953	lncRNA:CR45229	0	1	1	Nonsignificant	0	1	1	Nonsignificant
chrX	7581399	7581795	397	4.68	5.16	3.95	1.21	9.37e-05	0.00046	Mu up DBS	FBgn0029952	Distal Intergenic	FBtr0071081	4336	CG12689	0.458928	0.337602	1	Nonsignificant	-0.569096	5.07874e-10	8.94467e-06	Mu GSCs downregulated
chr3R	2088212	2088564	353	4.25	4.73	3.52	1.21	0.00015	0.000704	Mu up DBS	FBgn0058182	Intron (FBtr0392909/FBgn0267431, intron 16 of 21)	FBtr0302347	68642	CR40182	0	1	1	Nonsignificant	0	1	1	Nonsignificant
chr3L	14636805	14637737	933	6.18	6.66	5.45	1.2	8.88e-11	1.24e-09	Mu up DBS	FBgn0041604	Intron (FBtr0075679/FBgn0041604, intron 1 of 7)	FBtr0333032	4204	dlp	0.142736	0.45871	1	Nonsignificant	0.111519	0.0929291	1	Nonsignificant
chr3R	25249310	25249944	635	5.87	6.35	5.14	1.2	4.53e-09	4.84e-08	Mu up DBS	FBgn0039302	Promoter (<=1kb)	FBtr0084813	0	Nup358	0.234602	0.714789	1	Nonsignificant	0.297247	0.562292	1	Nonsignificant
chrX	8924575	8925113	539	5.88	6.35	5.16	1.2	1.41e-06	1.01e-05	Mu up DBS	FBgn0261549	Promoter (<=1kb)	FBtr0302660	-71	rdgA	0.142864	0.579114	1	Nonsignificant	-0.000922326	0.463663	1	Nonsignificant
chrX	16286251	16286586	336	4.82	5.3	4.1	1.2	0.000337	0.00144	Mu up DBS	FBgn0030733	Promoter (<=1kb)	FBtr0074216	0	UQCR-14	-1.14094	1.97923e-06	0.0348581	Mu CySCs downregulated	-0.654218	7.95082e-05	1	Mu GSCs downregulated
chr2R	1590079	1591808	1730	6.82	7.29	6.1	1.19	2.2e-11	3.4e-10	Mu up DBS	FBgn0039993	Promoter (<=1kb)	FBtr0113761	0	CG17691	-0.0459971	0.494805	1	Nonsignificant	-0.323189	0.0118205	1	Nonsignificant
chr3R	4386783	4388123	1341	7.19	7.67	6.48	1.19	1.71e-07	1.45e-06	Mu up DBS	FBgn0003882	Promoter (<=1kb)	FBtr0302338	0	tub	0.0931824	0.692031	1	Nonsignificant	0.463047	0.0279963	1	Nonsignificant
chr2R	14588553	14588876	324	5.37	5.84	4.65	1.19	5.72e-05	0.000293	Mu up DBS	FBgn0033943	Promoter (2-3kb)	FBtr0087496	-2327	CG12869	0	1	1	Nonsignificant	0.000432782	0.803835	1	Nonsignificant
chrX	15108807	15109155	349	3.89	4.37	3.18	1.19	0.000138	0.00065	Mu up DBS	FBgn0030615	Intron (FBtr0307210/FBgn0030613, intron 17 of 19)	FBtr0074028	7387	Cyp4s3	0	1	1	Nonsignificant	0	1	1	Nonsignificant
chr3L	8056210	8057063	854	8.35	8.83	7.65	1.18	8.76e-15	2.16e-13	Mu up DBS	FBgn0026263	Promoter (<=1kb)	FBtr0302329	0	bip1	0.35345	0.958507	1	Nonsignificant	0.0399465	0.348728	1	Nonsignificant
chr2R	6537381	6538160	780	6.04	6.51	5.33	1.18	4.2e-08	3.88e-07	Mu up DBS	FBgn0264506	Intron (FBtr0114365/FBgn0086655, intron 1 of 6)	FBtr0332951	-3786	lncRNA:CR43905	0.401967	0.103083	1	Nonsignificant	-0.0928806	0.000451477	1	Nonsignificant
chrX	14953662	14954030	369	4.25	4.72	3.54	1.18	0.00099	0.00373	Mu up DBS	FBgn0266094	Promoter (<=1kb)	FBtr0343516	0	lncRNA:CR44831	0.0195354	0.417788	1	Nonsignificant	0	1	1	Nonsignificant
chrX	14603688	14603997	310	4.79	5.26	4.09	1.17	9.95e-06	6.02e-05	Mu up DBS	FBgn0030574	Promoter (1-2kb)	FBtr0343366	-1108	sbm	-0.0367586	0.0359272	1	Nonsignificant	0.0741931	0.186439	1	Nonsignificant
chr2R	10213608	10214767	1160	6.44	6.9	5.74	1.17	9.4e-05	0.000461	Mu up DBS	FBgn0284238	Promoter (2-3kb)	FBtr0452143	-2261	lncRNA:CR46322	0	1	1	Nonsignificant	0	1	1	Nonsignificant
chr2R	11831876	11832238	363	5.31	5.78	4.61	1.17	0.000116	0.000557	Mu up DBS	FBgn0033653	Intron (FBtr0345677/FBgn0033654, intron 2 of 3)	FBtr0088031	6531	CG13192	-0.00455326	0.958507	1	Nonsignificant	0.147857	0.149497	1	Nonsignificant
chr3R	9220405	9221018	614	7.09	7.55	6.39	1.16	5.43e-11	7.84e-10	Mu up DBS	FBgn0003165	Intron (FBtr0333667/FBgn0003165, intron 3 of 12)	FBtr0081993	5822	pum	0.461732	0.745035	1	Nonsignificant	0.606638	0.0103446	1	Mu GSCs upregulated
chr3L	18235830	18236914	1085	6.59	7.06	5.89	1.16	1.48e-08	1.46e-07	Mu up DBS	FBgn0267599	Promoter (1-2kb)	FBtr0347044	-1070	lncRNA:CR45937	0	1	1	Nonsignificant	0.000354517	0.803835	1	Nonsignificant
chr3L	23218383	23219888	1506	6.38	6.85	5.69	1.16	7.95e-08	7.12e-07	Mu up DBS	FBgn0266347	Intron (FBtr0332872/FBgn0266347, intron 3 of 10)	FBtr0346707	11714	nAChRalpha4	0.00141801	0.654273	1	Nonsignificant	0.0643705	0.903179	1	Nonsignificant
chr3L	22720285	22721566	1282	7	7.46	6.3	1.16	1.88e-06	1.33e-05	Mu up DBS	FBgn0016034	Promoter (<=1kb)	FBtr0347062	0	mael	-0.188889	0.190809	1	Nonsignificant	-0.569503	0.000439769	1	Mu GSCs downregulated
chrX	14907819	14908296	478	4.94	5.4	4.25	1.16	5e-06	3.22e-05	Mu up DBS	FBgn0030594	Promoter (<=1kb)	FBtr0073978	774	fiz	0	1	1	Nonsignificant	0.00135971	0.720212	1	Nonsignificant
chrX	11378195	11378733	539	4.81	5.28	4.12	1.16	2.43e-05	0.000135	Mu up DBS	FBgn0001624	Promoter (2-3kb)	FBtr0301288	2432	dlg1	0.444506	0.302148	1	Nonsignificant	0.54344	0.00503899	1	Mu GSCs upregulated
chrX	16105422	16105868	447	4.35	4.81	3.65	1.16	0.000158	0.000737	Mu up DBS	FBgn0259700	Promoter (<=1kb)	FBtr0299951	-476	CG42354	0	1	1	Nonsignificant	0.000960801	0.720212	1	Nonsignificant
chr2L	19164756	19166211	1456	9.09	9.55	8.4	1.15	1.2e-13	2.58e-12	Mu up DBS	FBgn0010300	Promoter (<=1kb)	FBtr0344846	0	brat	0.44723	0.295603	1	Nonsignificant	1.13388	0.00078692	1	Mu GSCs upregulated
chr3L	14189749	14191463	1715	8.59	9.06	7.91	1.15	6.57e-12	1.1e-10	Mu up DBS	FBgn0013718	Promoter (<=1kb)	FBtr0306619	0	nuf	0.671394	0.00303453	1	Mu CySCs upregulated	0.172665	0.408237	1	Nonsignificant
chr3R	3283554	3284569	1016	6.55	7.02	5.87	1.15	1.75e-10	2.33e-09	Mu up DBS	FBgn0267430	Distal Intergenic	FBtr0445191	-19972	Pzl	-0.00921394	0.0359272	1	Nonsignificant	-0.0375316	0.411948	1	Nonsignificant
chr2L	16858528	16859883	1356	6.74	7.21	6.05	1.15	1.05e-08	1.07e-07	Mu up DBS	FBgn0051809	Promoter (<=1kb)	FBtr0344852	0	CG31809	-0.0184963	0.0359272	1	Nonsignificant	0.00617418	0.464783	1	Nonsignificant
chr2L	21708069	21709206	1138	6.98	7.44	6.29	1.15	1.91e-08	1.84e-07	Mu up DBS	FBgn0051619	Intron (FBtr0085902/FBgn0051619, intron 7 of 15)	FBtr0339132	23963	nolo	0	1	1	Nonsignificant	-0.0308314	0.125985	1	Nonsignificant
chr3R	21628246	21628901	656	6.37	6.83	5.68	1.15	1.06e-05	6.35e-05	Mu up DBS	FBgn0011766	Intron (FBtr0345217/FBgn0011766, intron 1 of 6)	FBtr0334678	3792	E2f1	-0.142052	0.509511	1	Nonsignificant	0.392766	0.346651	1	Nonsignificant
chr3L	14488875	14489519	645	5.39	5.86	4.7	1.15	2.07e-05	0.000117	Mu up DBS	FBgn0087007	Intron (FBtr0273427/FBgn0087007, intron 2 of 6)	FBtr0273423	-12187	bbg	-0.123822	0.387346	1	Nonsignificant	-0.0400825	0.227294	1	Nonsignificant
chr3R	25071227	25071596	370	4.36	4.82	3.67	1.15	0.000615	0.00246	Mu up DBS	FBgn0039272	Promoter (<=1kb)	FBtr0309271	101	CG11836	-0.0438314	0.148208	1	Nonsignificant	-0.00709466	0.18498	1	Nonsignificant
chr3L	16458955	16459898	944	5.38	5.84	4.69	1.15	0.0014	0.00509	Mu up DBS	FBgn0261799	Intron (FBtr0075390/FBgn0053158, intron 3 of 5)	FBtr0075409	-6997	dsx-c73A	0.235163	0.0734344	1	Nonsignificant	-0.0579085	0.0654111	1	Nonsignificant
chrX	18930224	18931198	975	6.75	7.21	6.07	1.14	5.93e-12	1e-10	Mu up DBS	FBgn0264090	Promoter (<=1kb)	FBtr0331156	0	CG43759	0.398813	0.0865096	1	Nonsignificant	-0.0250803	0.973001	1	Nonsignificant
chr2R	21044918	21046357	1440	6.57	7.03	5.89	1.14	1.16e-06	8.46e-06	Mu up DBS	FBgn0003391	Distal Intergenic	FBtr0071546	10840	shg	-0.109096	0.52522	1	Nonsignificant	0.222325	0.179504	1	Nonsignificant
chr2R	5608327	5609213	887	6.15	6.61	5.47	1.14	3.44e-06	2.31e-05	Mu up DBS	FBgn0039970	Promoter (<=1kb)	FBtr0307172	0	CG17508	0.409863	0.461436	1	Nonsignificant	0.185206	0.615932	1	Nonsignificant
chrX	1943090	1943400	311	5.46	5.92	4.78	1.14	1.9e-05	0.000108	Mu up DBS	FBgn0264562	Promoter (1-2kb)	FBtr0333345	1150	Hr4	-0.0184963	0.0359272	1	Nonsignificant	0.00866169	0.953398	1	Nonsignificant
chr3L	24723637	24724146	510	5.68	6.14	5	1.14	6.31e-05	0.000321	Mu up DBS	FBgn0028993	Promoter (<=1kb)	FBtr0113750	-16	scro	0	1	1	Nonsignificant	0.0087856	0.617396	1	Nonsignificant
chr2R	23247861	23248191	331	4.62	5.08	3.94	1.14	7.86e-05	0.000392	Mu up DBS	FBgn0034837	Promoter (<=1kb)	FBtr0072049	0	RpL22-like	0.125337	0.549137	1	Nonsignificant	-0.161244	0.378863	1	Nonsignificant
chr3L	19479582	19480184	603	5.01	5.47	4.33	1.14	0.000319	0.00137	Mu up DBS	FBgn0052207	Promoter (<=1kb)	FBtr0472920	-862	hpRNA:CR32207	-0.295099	0.000332231	1	Nonsignificant	-0.48842	0.00630949	1	Mu GSCs downregulated
chr2L	2374275	2374895	621	7.13	7.59	6.46	1.13	1.77e-11	2.77e-10	Mu up DBS	FBgn0031418	Promoter (<=1kb)	FBtr0077791	0	CG3609	-0.589068	0.0342322	1	Mu CySCs downregulated	-0.541676	0.000120183	1	Mu GSCs downregulated
chr3L	22571792	22573126	1335	7.05	7.51	6.38	1.13	1.22e-06	8.89e-06	Mu up DBS	FBgn0037170	3' UTR	FBtr0078514	21566	Trxr-2	0.0277439	0.720011	1	Nonsignificant	0.0836036	0.00926596	1	Nonsignificant
chr3R	20274647	20275088	442	5.64	6.09	4.96	1.13	2.48e-06	1.7e-05	Mu up DBS	FBgn0262582	Intron (FBtr0305029/FBgn0262582, intron 2 of 18)	FBtr0334306	-17956	cic	0.330062	0.876111	1	Nonsignificant	-0.0516998	0.692601	1	Nonsignificant
chrX	14701516	14702575	1060	5.87	6.33	5.2	1.13	1.37e-05	7.99e-05	Mu up DBS	FBgn0262534	Promoter (<=1kb)	FBtr0304873	0	CG43088	0.0746725	0.345218	1	Nonsignificant	-0.0194054	0.460397	1	Nonsignificant
chr3L	11240	11839	600	4.12	4.57	3.45	1.13	0.00126	0.00461	Mu up DBS	FBgn0052475	Distal Intergenic	FBtr0329896	-10589	mthl8	0.0340463	0.891789	1	Nonsignificant	0.0597648	0.280605	1	Nonsignificant
chr4	488775	490337	1563	7.76	8.22	7.1	1.12	6.32e-13	1.22e-11	Mu up DBS	FBgn0039908	Promoter (<=1kb)	FBtr0344869	0	Asator	0.261175	0.565339	1	Nonsignificant	0.167738	0.0772177	1	Nonsignificant
chr3R	8857677	8858290	614	6.51	6.97	5.84	1.12	4.98e-07	3.89e-06	Mu up DBS	FBgn0262614	Promoter (<=1kb)	FBtr0305298	-16	pyd	-0.0161889	0.536956	1	Nonsignificant	-0.422121	0.0595335	1	Nonsignificant
chrX	8271189	8272249	1061	6.38	6.83	5.72	1.12	5.03e-07	3.92e-06	Mu up DBS	FBgn0030028	Promoter (<=1kb)	FBtr0307283	0	Corp	0.00659872	0.654273	1	Nonsignificant	0.0823697	0.227157	1	Nonsignificant
chr2L	1710204	1711896	1693	7.88	8.33	7.22	1.11	1.43e-10	1.93e-09	Mu up DBS	FBgn0031356	Promoter (<=1kb)	FBtr0077912	0	CG17660	-0.225522	0.192408	1	Nonsignificant	-0.205061	0.863829	1	Nonsignificant
chr3L	11832459	11833666	1208	8.95	9.4	8.28	1.11	6.96e-10	8.56e-09	Mu up DBS	FBgn0000404	Promoter (<=1kb)	FBtr0304650	0	CycA	0.276712	0.883785	1	Nonsignificant	0.226547	0.292543	1	Nonsignificant
chr3R	29263267	29264096	830	6.34	6.79	5.68	1.11	1.13e-08	1.14e-07	Mu up DBS	FBgn0267104	Distal Intergenic	FBtr0346198	6782	CG45544	0	1	1	Nonsignificant	0.00332348	0.565684	1	Nonsignificant
chr2L	8383916	8384897	982	6.72	7.17	6.06	1.11	1.48e-08	1.46e-07	Mu up DBS	FBgn0032036	Promoter (<=1kb)	FBtr0079653	0	CG13384	-0.0995665	0.264489	1	Nonsignificant	0.142939	0.00404688	1	Nonsignificant
chrX	2353965	2354453	489	5.98	6.43	5.32	1.11	5.58e-07	4.34e-06	Mu up DBS	FBgn0003159	Promoter (<=1kb)	FBtr0070403	0	CG2841	-0.275213	0.000296809	1	Nonsignificant	0.105253	0.252835	1	Nonsignificant
chr3L	8010744	8011771	1028	5.79	6.24	5.13	1.11	2.07e-06	1.45e-05	Mu up DBS	FBgn0052370	Intron (FBtr0076755/FBgn0011817, intron 2 of 8)	FBtr0076762	16847	tRNA:Ala-AGC-2-1	0	1	1	Nonsignificant	0	1	1	Nonsignificant
chr2R	20771061	20771330	270	4.48	4.93	3.82	1.11	0.00016	0.000745	Mu up DBS	FBgn0034548	Promoter (2-3kb)	FBtr0086239	-2357	CG13443	0	1	1	Nonsignificant	0	1	1	Nonsignificant
chr3L	4728336	4728675	340	4.06	4.51	3.4	1.11	0.00456	0.0141	Mu up DBS	FBgn0267645	Intron (FBtr0073345/FBgn0035574, intron 2 of 10)	FBtr0347101	-16275	lncRNA:CR45983	0.0013344	0.654273	1	Nonsignificant	-0.215901	0.050748	1	Nonsignificant
chr3L	3963655	3964856	1202	7.03	7.48	6.38	1.1	3.41e-10	4.37e-09	Mu up DBS	FBgn0035481	Promoter (<=1kb)	FBtr0333137	0	CG12605	-0.549378	0.00594835	1	Mu CySCs downregulated	0.128287	0.371034	1	Nonsignificant
chr3R	22898549	22899653	1105	7.8	8.25	7.15	1.1	7.24e-10	8.87e-09	Mu up DBS	FBgn0017590	Promoter (<=1kb)	FBtr0084337	0	klg	0	1	1	Nonsignificant	0.00525514	0.464783	1	Nonsignificant
chr2R	18147582	18148090	509	5.9	6.35	5.25	1.1	4.39e-08	4.04e-07	Mu up DBS	FBgn0062440	Promoter (<=1kb)	FBtr0086781	0	EMRE	0.232158	0.933351	1	Nonsignificant	0.164442	0.48509	1	Nonsignificant
chr2L	4286691	4287569	879	5.93	6.37	5.27	1.1	1.02e-07	8.95e-07	Mu up DBS	FBgn0010473	Promoter (2-3kb)	FBtr0301864	2441	tutl	0.26522	0.0734344	1	Nonsignificant	0.0121503	0.658617	1	Nonsignificant
chr2R	18514078	18514956	879	5.63	6.08	4.98	1.1	7.95e-07	5.98e-06	Mu up DBS	FBgn0262476	Promoter (<=1kb)	FBtr0304865	0	CG43066	-0.0760996	0.483678	1	Nonsignificant	0.0696669	0.125447	1	Nonsignificant
chr3R	25131567	25132090	524	5.7	6.14	5.05	1.1	3.92e-06	2.59e-05	Mu up DBS	FBgn0039282	Promoter (<=1kb)	FBtr0302172	0	Bili	0	1	1	Nonsignificant	0.0152903	0.794345	1	Nonsignificant
chr2L	9082974	9083286	313	5.12	5.57	4.46	1.1	6.96e-06	4.35e-05	Mu up DBS	FBgn0032095	Promoter (<=1kb)	FBtr0079768	-821	Toll-4	0	1	1	Nonsignificant	0.000464008	0.803835	1	Nonsignificant
chr2L	21018028	21018545	518	4.76	5.21	4.11	1.1	2.49e-05	0.000138	Mu up DBS	FBgn0250867	Intron (FBtr0290305/FBgn0250867, intron 1 of 1)	FBtr0290305	33438	CG42238	0.0612583	0.655342	1	Nonsignificant	0.202264	0.0767708	1	Nonsignificant
chr2R	6016630	6016922	293	3.98	4.42	3.32	1.1	0.00259	0.0087	Mu up DBS	FBgn0033050	Promoter (<=1kb)	FBtr0085972	-817	Pngl	0.331931	0.480653	1	Nonsignificant	0.0737161	0.333966	1	Nonsignificant
chr3L	9329594	9330861	1268	6.59	7.03	5.94	1.09	4.19e-09	4.51e-08	Mu up DBS	FBgn0035975	Distal Intergenic	FBtr0076434	-3471	PGRP-LA	0.111923	0.417788	1	Nonsignificant	0	1	1	Nonsignificant
chr2L	22148097	22149467	1371	7.3	7.74	6.65	1.09	3.63e-06	2.42e-05	Mu up DBS	FBgn0083973	Promoter (2-3kb)	FBtr0110947	-2156	dunk	0	1	1	Nonsignificant	0.00140018	0.720212	1	Nonsignificant
chrX	17508335	17508874	540	4.98	5.42	4.33	1.09	0.000866	0.00333	Mu up DBS	FBgn0263706	Promoter (1-2kb)	FBtr0342802	-1246	CG43658	0.725889	0.216991	1	Mu CySCs upregulated	0.116014	0.449243	1	Nonsignificant
chrX	16994867	16995205	339	4.99	5.44	4.35	1.09	0.00164	0.00584	Mu up DBS	FBgn0266354	Intron (FBtr0344099/FBgn0266354, intron 2 of 9)	FBtr0344101	-7801	CG45002	0	1	1	Nonsignificant	0.00280359	0.658617	1	Nonsignificant
chrX	19509035	19509590	556	4.46	4.91	3.82	1.09	0.00579	0.0173	Mu up DBS	FBgn0031023	Promoter (<=1kb)	FBtr0307195	-178	CG14200	0.00158591	0.932887	1	Nonsignificant	0.373295	0.208116	1	Nonsignificant
chr3R	9229014	9230642	1629	9.77	10.21	9.13	1.08	1.58e-12	2.86e-11	Mu up DBS	FBgn0266706	Promoter (<=1kb)	FBtr0345157	881	lncRNA:CR45196	0	1	1	Nonsignificant	-0.0513995	0.865297	1	Nonsignificant
chrX	13111965	13112775	811	6.24	6.68	5.6	1.08	2.91e-09	3.2e-08	Mu up DBS	FBgn0263005	Promoter (<=1kb)	FBtr0346130	0	CG43313	#N/A	#N/A	#N/A	#N/A	#N/A	#N/A	#N/A	#N/A
chr2R	10431911	10432979	1069	9.17	9.61	8.53	1.08	8.27e-09	8.52e-08	Mu up DBS	FBgn0262114	Promoter (1-2kb)	FBtr0330614	1906	RanBPM	0.341687	0.351238	1	Nonsignificant	0.788048	8.60365e-05	1	Mu GSCs upregulated
chr2R	20608957	20610046	1090	6.21	6.65	5.57	1.08	7.84e-05	0.000392	Mu up DBS	FBgn0262370	Promoter (2-3kb)	FBtr0304180	2890	mir-7	#N/A	#N/A	#N/A	#N/A	#N/A	#N/A	#N/A	#N/A
chr2R	10523946	10524395	450	5.42	5.86	4.79	1.08	0.000139	0.000658	Mu up DBS	FBgn0283521	Exon (FBtr0089344/FBgn0283521, exon 6 of 6)	FBtr0089343	9959	lola	0.251261	0.836941	1	Nonsignificant	1.70579	2.6535e-08	0.000467334	Mu GSCs upregulated
chr4	195537	195959	423	4.42	4.86	3.78	1.08	0.00192	0.00669	Mu up DBS	FBgn0265634	Promoter (<=1kb)	FBtr0340500	805	lncRNA:CR44441	0	1	1	Nonsignificant	0.00380948	0.528235	1	Nonsignificant
chr2R	20273742	20275198	1457	7.8	8.24	7.17	1.07	2.31e-13	4.77e-12	Mu up DBS	FBgn0034494	Promoter (<=1kb)	FBtr0086305	0	CG10444	-0.335225	0.0177572	1	Nonsignificant	0.355848	0.0419451	1	Nonsignificant
chr2L	7419715	7420313	599	8.17	8.61	7.53	1.07	6.4e-13	1.23e-11	Mu up DBS	FBgn0264439	Intron (FBtr0079443/FBgn0028387, intron 5 of 7)	FBtr0332524	-3507	lncRNA:CR43857	-0.0283231	0.469381	1	Nonsignificant	0.0635589	0.761345	1	Nonsignificant
chr3R	2133996	2135143	1148	6.88	7.31	6.24	1.07	5.36e-10	6.67e-09	Mu up DBS	FBgn0058182	Intron (FBtr0392909/FBgn0267431, intron 16 of 21)	FBtr0302347	22063	CR40182	0	1	1	Nonsignificant	0	1	1	Nonsignificant
chr2L	21260836	21261512	677	6.27	6.71	5.64	1.07	8e-08	7.16e-07	Mu up DBS	FBgn0021856	Promoter (<=1kb)	FBtr0081482	0	l(2)k14505	0.216712	0.870617	1	Nonsignificant	-0.648617	0.00189589	1	Mu GSCs downregulated
chr3R	6421631	6422083	453	6.1	6.54	5.47	1.07	8.9e-06	5.43e-05	Mu up DBS	FBgn0264787	Intron (FBtr0334322/FBgn0264495, intron 1 of 6)	FBtr0334323	-12053	lncRNA:CR44017	0	1	1	Nonsignificant	0.00157355	0.608455	1	Nonsignificant
chr3L	13859793	13860518	726	5.8	6.24	5.17	1.07	5.19e-05	0.000269	Mu up DBS	FBgn0036381	3' UTR	FBtr0075801	6387	CG8745	-0.0537186	0.000220527	1	Nonsignificant	0.0203454	0.608455	1	Nonsignificant
chr2L	16729694	16730012	319	4.98	5.42	4.34	1.07	0.000383	0.00162	Mu up DBS	FBgn0051812	Promoter (<=1kb)	FBtr0290062	0	CG31812	#N/A	#N/A	#N/A	#N/A	#N/A	#N/A	#N/A	#N/A
chr2R	6514989	6515314	326	4.24	4.68	3.61	1.07	0.000402	0.00169	Mu up DBS	FBgn0266620	Intron (FBtr0114365/FBgn0086655, intron 1 of 6)	FBtr0344903	-4694	lncRNA:CR45127	0	1	1	Nonsignificant	0	1	1	Nonsignificant
chr2L	17987002	17987289	288	4.28	4.72	3.65	1.07	0.0035	0.0112	Mu up DBS	FBgn0032658	Promoter (<=1kb)	FBtr0081024	603	CG5681	-0.165346	0.483678	1	Nonsignificant	-0.160771	0.0187825	1	Nonsignificant
chrX	2577143	2578367	1225	7.96	8.4	7.34	1.06	5.27e-08	4.82e-07	Mu up DBS	FBgn0040377	Promoter (2-3kb)	FBtr0339401	2037	Vha36-3	0.022207	0.654273	1	Nonsignificant	-0.0595739	0.161819	1	Nonsignificant
chr2L	22335609	22336354	746	5.68	6.11	5.05	1.06	1.64e-06	1.16e-05	Mu up DBS	FBgn0263091	Intron (FBtr0306235/FBgn0039972, intron 4 of 10)	FBtr0307110	-4268	CR43359	0	1	1	Nonsignificant	0	1	1	Nonsignificant
chrX	19631172	19632137	966	7.38	7.82	6.76	1.06	3.9e-06	2.58e-05	Mu up DBS	FBgn0031045	Intron (FBtr0334278/FBgn0087008, intron 4 of 11)	FBtr0074742	5467	CG14212	-0.447739	0.107178	1	Nonsignificant	0.177245	0.912643	1	Nonsignificant
chr3L	24763639	24764977	1339	5.83	6.26	5.21	1.06	1.92e-05	0.000109	Mu up DBS	FBgn0028993	Distal Intergenic	FBtr0339923	39477	scro	0	1	1	Nonsignificant	0.0087856	0.617396	1	Nonsignificant
chr2L	15076420	15077344	925	5.88	6.32	5.26	1.06	0.000164	0.000756	Mu up DBS	FBgn0028879	Promoter (1-2kb)	FBtr0344792	1644	CG15270	0	1	1	Nonsignificant	0.0259744	0.435742	1	Nonsignificant
chrX	17940531	17941205	675	4.98	5.42	4.35	1.06	0.000214	0.000967	Mu up DBS	FBgn0003380	3' UTR	FBtr0346705	26020	Sh	0	1	1	Nonsignificant	-0.283587	0.319418	1	Nonsignificant
chr3L	900494	900944	451	4.48	4.92	3.86	1.06	0.00172	0.00612	Mu up DBS	FBgn0267919	Promoter (<=1kb)	FBtr0347478	-944	lncRNA:CR46200	0	1	1	Nonsignificant	0	1	1	Nonsignificant
chr2R	10858854	10859162	309	3.99	4.42	3.37	1.06	0.00412	0.0129	Mu up DBS	FBgn0265348	Promoter (<=1kb)	FBtr0339470	-533	lncRNA:CR44302	0.213396	0.345218	1	Nonsignificant	-0.0293596	0.704941	1	Nonsignificant
chr2L	14629624	14630813	1190	6.3	6.74	5.68	1.05	6.92e-09	7.24e-08	Mu up DBS	FBgn0000056	Intron (FBtr0301496/FBgn0003016, intron 3 of 11)	FBtr0343699	12113	Adhr	0	1	1	Nonsignificant	0	1	1	Nonsignificant
chr2R	10798394	10800040	1647	7.37	7.8	6.75	1.05	1.36e-07	1.17e-06	Mu up DBS	FBgn0053144	Promoter (<=1kb)	FBtr0302517	0	CG33144	0.230321	0.288339	1	Nonsignificant	0.0032535	0.494481	1	Nonsignificant
chrX	13221381	13222559	1179	6.45	6.89	5.84	1.05	8.11e-06	5e-05	Mu up DBS	FBgn0029133	Intron (FBtr0073732/FBgn0004456, intron 2 of 7)	FBtr0073730	9043	REG	0.398626	0.501112	1	Nonsignificant	0.0318696	0.897746	1	Nonsignificant
chr3R	13728901	13729401	501	5.17	5.6	4.55	1.05	1.08e-05	6.46e-05	Mu up DBS	FBgn0085412	Intron (FBtr0112623/FBgn0085412, intron 2 of 13)	FBtr0334569	-6068	CG34383	#N/A	#N/A	#N/A	#N/A	#N/A	#N/A	#N/A	#N/A
chr2R	10505434	10505921	488	5.26	5.69	4.64	1.05	0.000373	0.00158	Mu up DBS	FBgn0264817	Exon (FBtr0089343/FBgn0283521, exon 6 of 6)	FBtr0347597	-20182	pre-lola-G	0.00141801	0.654273	1	Nonsignificant	0.00836483	0.367778	1	Nonsignificant
chr3R	17733445	17733789	345	4.74	5.17	4.11	1.05	0.00113	0.00421	Mu up DBS	FBgn0038540	Promoter (<=1kb)	FBtr0083511	0	CG14321	0.0301806	0.513772	1	Nonsignificant	-0.223378	0.471627	1	Nonsignificant
chr2R	20190276	20191246	971	5.33	5.76	4.71	1.05	0.00285	0.00946	Mu up DBS	FBgn0034483	Distal Intergenic	FBtr0086324	21373	CG16894	0.0588638	0.250367	1	Nonsignificant	0.0797059	0.00393897	1	Nonsignificant
chr3L	19898975	19899790	816	8.24	8.67	7.63	1.04	1.15e-17	4.15e-16	Mu up DBS	FBgn0052218	Promoter (2-3kb)	FBtr0304110	-2584	lncRNA:CR32218	-0.282593	0.47888	1	Nonsignificant	0.682622	0.0913764	1	Mu GSCs upregulated
chr3L	17856325	17858123	1799	7.7	8.13	7.08	1.04	5.58e-08	5.09e-07	Mu up DBS	FBgn0036764	Promoter (<=1kb)	FBtr0273277	0	CG5535	0.122855	0.665677	1	Nonsignificant	0.165746	0.0267385	1	Nonsignificant
chr3R	9214149	9215231	1083	6.11	6.53	5.5	1.04	1.26e-06	9.16e-06	Mu up DBS	FBgn0003165	Exon (FBtr0333667/FBgn0003165, exon 7 of 13)	FBtr0081993	11609	pum	0.461732	0.745035	1	Nonsignificant	0.606638	0.0103446	1	Mu GSCs upregulated
chrX	17841644	17842529	886	6.3	6.73	5.69	1.04	1.43e-05	8.29e-05	Mu up DBS	FBgn0000617	Promoter (<=1kb)	FBtr0074463	0	e(y)1	0.47736	0.169444	1	Nonsignificant	-0.2149	0.053312	1	Nonsignificant
chr2R	954279	954938	660	5.37	5.79	4.76	1.04	0.00179	0.0063	Mu up DBS	FBgn0069969	Distal Intergenic	FBtr0344187	-3027	CG40498	0	1	1	Nonsignificant	0.0611832	0.0652188	1	Nonsignificant
chr2R	11638837	11641002	2166	9.13	9.56	8.53	1.03	3.5e-12	6.17e-11	Mu up DBS	FBgn0033638	Promoter (<=1kb)	FBtr0306029	0	CG9005	0.0839912	0.620643	1	Nonsignificant	0.802025	0.00437274	1	Mu GSCs upregulated
chr3R	11553004	11553566	563	5.74	6.17	5.14	1.03	2.57e-07	2.11e-06	Mu up DBS	FBgn0037910	Promoter (<=1kb)	FBtr0082409	-579	CG14708	0.0299725	0.0750716	1	Nonsignificant	-0.518744	4.4329e-07	0.00780722	Mu GSCs downregulated
chr3L	13015357	13016489	1133	6.85	7.28	6.25	1.03	1.11e-06	8.14e-06	Mu up DBS	FBgn0036334	Promoter (<=1kb)	FBtr0075875	0	CG11267	-0.897171	7.59488e-07	0.0133761	Mu CySCs downregulated	-0.815113	2.56004e-07	0.00450875	Mu GSCs downregulated
chr3L	22641828	22643149	1322	6.9	7.33	6.3	1.03	2.99e-06	2.03e-05	Mu up DBS	FBgn0266930	Promoter (<=1kb)	FBtr0345823	-732	lncRNA:CR45381	0	1	1	Nonsignificant	0	1	1	Nonsignificant
chr3L	18539358	18539880	523	5	5.43	4.4	1.03	0.000635	0.00253	Mu up DBS	FBgn0052198	Distal Intergenic	FBtr0075099	12382	CG32198	0	1	1	Nonsignificant	0	1	1	Nonsignificant
chr3L	8840465	8840748	284	4.32	4.74	3.71	1.03	0.00188	0.00658	Mu up DBS	FBgn0052026	Intron (FBtr0076583/FBgn0263930, intron 1 of 8)	FBtr0076584	4003	CG32026	-0.0391403	0.541966	1	Nonsignificant	-0.00757905	0.00562972	1	Nonsignificant
chr3L	20981371	20981978	608	5.49	5.92	4.89	1.03	0.00229	0.00782	Mu up DBS	FBgn0053283	Promoter (2-3kb)	FBtr0302444	2606	CR33283	0	1	1	Nonsignificant	0.0149992	0.720212	1	Nonsignificant
chr3R	17801083	17801387	305	3.98	4.41	3.38	1.03	0.00298	0.00985	Mu up DBS	FBgn0038547	Promoter (<=1kb)	FBtr0083528	0	CG17803	0.0166374	0.417788	1	Nonsignificant	0.0734869	0.0313557	1	Nonsignificant
chr3R	30808468	30809119	652	8.71	9.14	8.12	1.02	2.11e-17	7.41e-16	Mu up DBS	FBgn0027598	Promoter (<=1kb)	FBtr0085704	0	cindr	-0.154664	0.251259	1	Nonsignificant	-0.0781112	0.669738	1	Nonsignificant
chr3L	10506517	10508243	1727	7.67	8.09	7.07	1.02	6.13e-07	4.71e-06	Mu up DBS	FBgn0052062	Exon (FBtr0305097/FBgn0052062, exon 2 of 14)	FBtr0305094	-7760	Rbfox1	0.110286	0.790218	1	Nonsignificant	0.757283	0.0090613	1	Mu GSCs upregulated
chrX	14602073	14602766	694	6.1	6.52	5.51	1.02	7.72e-07	5.82e-06	Mu up DBS	FBgn0030574	Promoter (<=1kb)	FBtr0073943	0	sbm	-0.0367586	0.0359272	1	Nonsignificant	0.0741931	0.186439	1	Nonsignificant
chr4	384915	385608	694	5.53	5.95	4.93	1.02	0.000178	0.000818	Mu up DBS	FBgn0262636	Promoter (2-3kb)	FBtr0307044	2714	dati	0	1	1	Nonsignificant	0.00136523	0.658617	1	Nonsignificant
chr2R	12575820	12576583	764	6.48	6.91	5.89	1.02	0.000266	0.00117	Mu up DBS	FBgn0033755	3' UTR	FBtr0087826	3752	ClC-b	-0.0854728	0.641972	1	Nonsignificant	0.0779057	0.388773	1	Nonsignificant
chr3L	13255401	13256277	877	5.61	6.03	5.01	1.02	0.000319	0.00137	Mu up DBS	FBgn0011844	Intron (FBtr0075832/FBgn0023095, intron 3 of 4)	FBtr0075834	5854	tRNA:Asp-GTC-1-10	0	1	1	Nonsignificant	0	1	1	Nonsignificant
chr2L	17702151	17702727	577	5.61	6.03	5.01	1.02	0.00136	0.00497	Mu up DBS	FBgn0262876	Promoter (1-2kb)	FBtr0306283	-1954	CG43231	0.0075986	0.50099	1	Nonsignificant	0.0847377	0.268096	1	Nonsignificant
chrX	11563690	11564017	328	4.38	4.8	3.77	1.02	0.00297	0.0098	Mu up DBS	FBgn0030310	Promoter (1-2kb)	FBtr0340296	1755	PGRP-SA	-0.0790673	0.958446	1	Nonsignificant	0.0166138	0.462783	1	Nonsignificant
chr2L	3422602	3422982	381	3.88	4.3	3.29	1.02	0.0056	0.0168	Mu up DBS	FBgn0031530	Promoter (<=1kb)	FBtr0077592	0	Pgant2	0.192955	0.265804	1	Nonsignificant	0.0261289	0.177352	1	Nonsignificant
chr3R	23982283	23983078	796	6.62	7.04	6.03	1.01	1.81e-09	2.09e-08	Mu up DBS	FBgn0283548	Promoter (<=1kb)	FBtr0445450	-418	mir-9381	#N/A	#N/A	#N/A	#N/A	#N/A	#N/A	#N/A	#N/A
chr3L	20991636	20992405	770	6.16	6.57	5.57	1.01	1.27e-07	1.09e-06	Mu up DBS	FBgn0037042	Promoter (<=1kb)	FBtr0078286	0	CG12984	0.063108	0.417788	1	Nonsignificant	-0.512891	0.00121058	1	Mu GSCs downregulated
chr3L	22748728	22749763	1036	6.31	6.73	5.71	1.01	8.45e-06	5.17e-05	Mu up DBS	FBgn0052451	Promoter (<=1kb)	FBtr0078533	0	SPoCk	0.167565	0.187323	1	Nonsignificant	0.537672	0.0743208	1	Mu GSCs upregulated
chr2R	11218883	11219816	934	7.01	7.42	6.41	1.01	9.62e-06	5.84e-05	Mu up DBS	FBgn0033582	Promoter (<=1kb)	FBtr0088197	0	CG9084	0	1	1	Nonsignificant	0.0069483	0.120977	1	Nonsignificant
chr2L	20294122	20294593	472	4.94	5.36	4.35	1.01	0.00186	0.00651	Mu up DBS	FBgn0040996	Promoter (<=1kb)	FBtr0081351	-100	CG12617	-0.227255	0.256208	1	Nonsignificant	-0.350613	0.000461804	1	Nonsignificant
chr3L	9742902	9743305	404	4.15	4.57	3.56	1.01	0.0117	0.0317	Mu up DBS	FBgn0259163	Promoter (<=1kb)	FBtr0331538	782	CG42268	0.332702	0.0734344	1	Nonsignificant	0.0126427	0.528235	1	Nonsignificant
chr2R	22060356	22061618	1263	8.69	9.11	8.11	1	7.33e-13	1.4e-11	Mu up DBS	FBgn0034684	Promoter (<=1kb)	FBtr0071804	0	CG13501	-0.0700709	0.0867944	1	Nonsignificant	-0.109733	0.00782733	1	Nonsignificant
chr2R	9291772	9292842	1071	7.49	7.91	6.91	1	2.89e-09	3.18e-08	Mu up DBS	FBgn0028408	Promoter (<=1kb)	FBtr0088597	0	Drep2	0.00159539	0.654273	1	Nonsignificant	0.407769	0.360027	1	Nonsignificant
chrX	5062950	5064295	1346	7.86	8.27	7.28	1	6.86e-09	7.19e-08	Mu up DBS	FBgn0003028	Promoter (<=1kb)	FBtr0070739	0	ovo	0.0272904	0.513772	1	Nonsignificant	0.816641	0.0351469	1	Mu GSCs upregulated
chr3R	19648120	19649025	906	6.92	7.33	6.34	1	9.33e-06	5.69e-05	Mu up DBS	FBgn0038723	Promoter (<=1kb)	FBtr0083803	0	CG6195	-0.0729406	0.153907	1	Nonsignificant	-1.03086	2.09138e-08	0.000368333	Mu GSCs downregulated
chr3L	24293065	24293679	615	5.7	6.12	5.12	1	1.11e-05	6.6e-05	Mu up DBS	FBgn0266652	Promoter (2-3kb)	FBtr0344954	-2201	lncRNA:CR45159	0	1	1	Nonsignificant	-0.182781	0.446958	1	Nonsignificant
chr3L	13845056	13845640	585	5.12	5.54	4.54	1	0.000122	0.00058	Mu up DBS	FBgn0029167	Promoter (<=1kb)	FBtr0075753	-414	Hml	-0.0457253	0.0359272	1	Nonsignificant	0.0102906	0.803835	1	Nonsignificant
chr4	209929	210583	655	5.43	5.84	4.85	1	0.000168	0.000772	Mu up DBS	FBgn0024811	Promoter (<=1kb)	FBtr0089112	0	Crk	-0.213172	0.0500778	1	Nonsignificant	-0.0737558	0.20737	1	Nonsignificant
chr3L	13900589	13900913	325	4.8	5.21	4.22	1	0.000757	0.00296	Mu up DBS	FBgn0264006	Promoter (2-3kb)	FBtr0330414	2323	dysc	-0.00927781	0.0359272	1	Nonsignificant	0.0199954	0.608455	1	Nonsignificant
chr2R	24736567	24736864	298	4.82	5.23	4.23	1	0.000906	0.00346	Mu up DBS	FBgn0053988	Promoter (<=1kb)	FBtr0331983	0	Mid1	0	1	1	Nonsignificant	0.0158611	0.464783	1	Nonsignificant
chr2L	12529394	12530586	1193	9.22	9.63	8.64	0.99	7.08e-11	1e-09	Mu up DBS	FBgn0259176	Intron (FBtr0300523/FBgn0259176, intron 5 of 6)	FBtr0346622	10316	bun	0.154918	0.496217	1	Nonsignificant	0.787789	0.00838946	1	Mu GSCs upregulated
chr2R	5693000	5693743	744	7.49	7.9	6.91	0.99	1.19e-08	1.19e-07	Mu up DBS	FBgn0033033	Promoter (1-2kb)	FBtr0086060	-1277	scaf	-0.0345483	0.101652	1	Nonsignificant	-0.0122642	0.364614	1	Nonsignificant
chrX	3378381	3378889	509	6.43	6.85	5.85	0.99	5.69e-07	4.41e-06	Mu up DBS	FBgn0266350	Intron (FBtr0070525/FBgn0262656, intron 2 of 2)	FBtr0344076	5222	lncRNA:CR44999	0.00608357	0.513772	1	Nonsignificant	-0.00410783	0.489029	1	Nonsignificant
chr3R	7109469	7110192	724	7.12	7.54	6.55	0.99	9.17e-07	6.82e-06	Mu up DBS	FBgn0267566	Promoter (<=1kb)	FBtr0346977	0	lncRNA:CR45906	0	1	1	Nonsignificant	0.00231137	0.803835	1	Nonsignificant
chrX	3451087	3451562	476	5.78	6.19	5.2	0.99	4.74e-06	3.07e-05	Mu up DBS	FBgn0029657	Promoter (2-3kb)	FBtr0332302	-2144	CG12535	-0.101539	0.014173	1	Nonsignificant	0.0529191	0.346917	1	Nonsignificant
chr2R	21545570	21547209	1640	7.22	7.64	6.64	0.99	9.01e-06	5.49e-05	Mu up DBS	FBgn0003731	Promoter (<=1kb)	FBtr0071654	0	Egfr	0.432394	0.304359	1	Nonsignificant	-0.0160903	0.000107506	1	Nonsignificant
chr2R	10596185	10597100	916	5.93	6.34	5.35	0.99	1.17e-05	6.94e-05	Mu up DBS	FBgn0263102	Intron (FBtr0088275/FBgn0263102, intron 3 of 9)	FBtr0100606	12499	psq	0.493442	0.369444	1	Mu CySCs upregulated	0.683859	0.0080441	1	Mu GSCs upregulated
chr3L	23307491	23307951	461	4.25	4.66	3.67	0.99	0.00186	0.00652	Mu up DBS	FBgn0010215	Distal Intergenic	FBtr0070038	30149	alpha-Cat	-0.205855	0.244222	1	Nonsignificant	0.331733	0.399394	1	Nonsignificant
chr2L	7574290	7574745	456	4.92	5.33	4.34	0.99	0.00199	0.00691	Mu up DBS	FBgn0264895	Promoter (1-2kb)	FBtr0334850	1268	RapGAP1	0.297498	0.146427	1	Nonsignificant	0.387979	0.358952	1	Nonsignificant
chrX	3369445	3371312	1868	8.77	9.18	8.2	0.98	3.26e-08	3.05e-07	Mu up DBS	FBgn0262656	Promoter (1-2kb)	FBtr0070525	-1847	Myc	1.14218	0.0717322	1	Mu CySCs upregulated	1.44722	5.73886e-06	0.101073	Mu GSCs upregulated
chrX	13746937	13747662	726	7.27	7.68	6.7	0.98	6.84e-06	4.28e-05	Mu up DBS	FBgn0262108	Promoter (1-2kb)	FBtr0343987	1997	lncRNA:CR42861	-0.165117	0.118002	1	Nonsignificant	0.155249	0.0397412	1	Nonsignificant
chr2R	17633543	17634418	876	6.11	6.52	5.55	0.98	9.34e-06	5.69e-05	Mu up DBS	FBgn0034255	Promoter (<=1kb)	FBtr0086896	0	Oxp	0	1	1	Nonsignificant	0.417348	0.0610793	1	Nonsignificant
chrX	127406	128073	668	5.46	5.86	4.88	0.98	6.46e-05	0.000327	Mu up DBS	FBgn0025836	Promoter (<=1kb)	FBtr0340053	0	RhoGAP1A	0.0352649	0.663585	1	Nonsignificant	0.1438	0.013571	1	Nonsignificant
chrX	10070078	10070983	906	6.44	6.85	5.87	0.98	6.84e-05	0.000345	Mu up DBS	FBgn0030174	Promoter (<=1kb)	FBtr0071423	0	CG15312	0.0642731	0.173885	1	Nonsignificant	0.189481	0.00165024	1	Nonsignificant
chr3L	17870888	17871396	509	4.98	5.39	4.41	0.98	0.000166	0.000767	Mu up DBS	FBgn0262532	Promoter (2-3kb)	FBtr0345000	2148	CR43086	0	1	1	Nonsignificant	-0.214936	0.665426	1	Nonsignificant
chr2L	21324221	21325071	851	6.1	6.51	5.53	0.98	0.000497	0.00204	Mu up DBS	FBgn0261586	Promoter (1-2kb)	FBtr0344486	-1589	lncRNA:CR42696	0.000667357	0.654273	1	Nonsignificant	0.0118851	0.609142	1	Nonsignificant
chr3L	10271753	10272034	282	4.35	4.75	3.77	0.98	0.000613	0.00245	Mu up DBS	FBgn0036080	Promoter (1-2kb)	FBtr0076297	-1170	Or67d	0	1	1	Nonsignificant	0	1	1	Nonsignificant
chrX	428001	428423	423	4.98	5.39	4.41	0.98	0.00886	0.025	Mu up DBS	FBgn0052816	Promoter (<=1kb)	FBtr0273443	0	CG32816	0.000667357	0.654273	1	Nonsignificant	0.0288619	0.339657	1	Nonsignificant
chr3R	11196406	11197495	1090	7.69	8.09	7.13	0.97	4.14e-10	5.24e-09	Mu up DBS	FBgn0261808	Promoter (<=1kb)	FBtr0335218	-97	cu	0.210867	0.351154	1	Nonsignificant	-0.0148658	0.116613	1	Nonsignificant
chr3R	21626305	21627214	910	8.31	8.71	7.74	0.97	4.78e-09	5.08e-08	Mu up DBS	FBgn0262434	5' UTR	FBtr0304412	-3734	mir-11	#N/A	#N/A	#N/A	#N/A	#N/A	#N/A	#N/A	#N/A
chr2L	5881092	5882048	957	6.47	6.88	5.91	0.97	2.67e-08	2.53e-07	Mu up DBS	FBgn0031745	Promoter (1-2kb)	FBtr0342620	-1594	rau	-0.313425	0.0366952	1	Nonsignificant	-0.10768	5.36608e-07	0.00945074	Nonsignificant
chr4	878925	879982	1058	6.74	7.15	6.18	0.97	4e-07	3.17e-06	Mu up DBS	FBgn0264821	Promoter (<=1kb)	FBtr0344970	0	asRNA:CR44029	0.0826383	0.316148	1	Nonsignificant	0.151613	0.0111021	1	Nonsignificant
chr4	179030	180108	1079	6.11	6.52	5.55	0.97	1.3e-06	9.38e-06	Mu up DBS	FBgn0039889	Promoter (<=1kb)	FBtr0308248	0	Arl4	-0.0537721	0.72056	1	Nonsignificant	-0.647178	3.19806e-05	0.563242	Mu GSCs downregulated
chr2L	5020628	5021730	1103	7.07	7.48	6.51	0.97	3.63e-06	2.42e-05	Mu up DBS	FBgn0016075	Intron (FBtr0079036/FBgn0016075, intron 2 of 8)	FBtr0079036	5715	vkg	0.769084	0.0215119	1	Mu CySCs upregulated	0.00249851	0.608455	1	Nonsignificant
chr3L	17211397	17212536	1140	6.77	7.17	6.21	0.97	2.5e-05	0.000138	Mu up DBS	FBgn0260943	Intron (FBtr0333861/FBgn0260943, intron 3 of 14)	FBtr0333861	25676	Rbp6	0.0964339	0.973569	1	Nonsignificant	0.0327892	0.186439	1	Nonsignificant
chr2R	13189320	13190324	1005	7.38	7.79	6.81	0.97	6.53e-05	0.00033	Mu up DBS	FBgn0028991	Promoter (<=1kb)	FBtr0344198	0	seq	0.00219659	0.654273	1	Nonsignificant	0.00446306	0.412307	1	Nonsignificant
chr3R	5998147	5998638	492	5.08	5.48	4.51	0.97	0.000315	0.00136	Mu up DBS	FBgn0266233	Promoter (2-3kb)	FBtr0343896	-2330	lncRNA:CR44928	0	1	1	Nonsignificant	0.00901597	0.803835	1	Nonsignificant
chr3L	516165	516448	284	4.63	5.04	4.07	0.97	0.000849	0.00328	Mu up DBS	FBgn0267664	Intron (FBtr0110818/FBgn0001316, intron 1 of 17)	FBtr0347133	6868	lncRNA:CR46002	0	1	1	Nonsignificant	0	1	1	Nonsignificant
chr2L	19590476	19590787	312	4.93	5.34	4.37	0.97	0.000924	0.00352	Mu up DBS	FBgn0000464	Intron (FBtr0331242/FBgn0000464, intron 1 of 18)	FBtr0331241	3250	Lar	-0.152079	0.0764516	1	Nonsignificant	0.39425	0.0166258	1	Nonsignificant
chr2R	5141428	5141742	315	4.45	4.86	3.88	0.97	0.00107	0.00399	Mu up DBS	FBgn0033010	Promoter (2-3kb)	FBtr0086081	-2991	Atf6	0.0124088	0.829136	1	Nonsignificant	0.396222	0.0196626	1	Nonsignificant
chr2L	13089766	13090042	277	4.81	5.22	4.25	0.97	0.00255	0.00858	Mu up DBS	FBgn0265086	Promoter (<=1kb)	FBtr0336854	0	lncRNA:CR44197	0.000667357	0.654273	1	Nonsignificant	0	1	1	Nonsignificant
chrX	18108141	18108505	365	3.7	4.11	3.14	0.97	0.00302	0.00996	Mu up DBS	FBgn0030895	Intron (FBtr0074525/FBgn0283471, intron 4 of 6)	FBtr0074515	4488	CG7135	0	1	1	Nonsignificant	0.0121234	0.565684	1	Nonsignificant
chr3L	8399035	8399354	320	5.05	5.46	4.48	0.97	0.00332	0.0108	Mu up DBS	FBgn0035888	Promoter (<=1kb)	FBtr0307378	949	CG7120	0.281624	0.0257726	1	Nonsignificant	0.0781193	0.274864	1	Nonsignificant
chr3L	23337922	23338470	549	4.8	5.2	4.24	0.97	0.0034	0.011	Mu up DBS	FBgn0010215	Promoter (<=1kb)	FBtr0070038	0	alpha-Cat	-0.205855	0.244222	1	Nonsignificant	0.331733	0.399394	1	Nonsignificant
chr3L	10677600	10679258	1659	8.85	9.25	8.29	0.96	2.13e-14	4.92e-13	Mu up DBS	FBgn0036099	Intron (FBtr0076262/FBgn0010762, intron 2 of 9)	FBtr0076265	-11766	CG11811	-0.167151	0.254997	1	Nonsignificant	-0.236707	0.0268994	1	Nonsignificant
chrX	4918301	4921746	3446	9.1	9.5	8.54	0.96	2e-09	2.28e-08	Mu up DBS	FBgn0029736	Promoter (<=1kb)	FBtr0300998	0	CG4041	-0.146313	0.0498316	1	Nonsignificant	0.154133	0.00499145	1	Nonsignificant
chr3R	8477073	8478165	1093	7.72	8.12	7.17	0.96	1.92e-07	1.61e-06	Mu up DBS	FBgn0266801	Promoter (<=1kb)	FBtr0345458	0	CG45263	0.107785	0.583116	1	Nonsignificant	0.211314	0.602223	1	Nonsignificant
chrX	17599247	17600025	779	6.26	6.66	5.7	0.96	7.1e-06	4.43e-05	Mu up DBS	FBgn0026313	Promoter (<=1kb)	FBtr0074451	0	X11L	-0.0218068	0.237179	1	Nonsignificant	0.266796	0.000600751	1	Nonsignificant
chr3R	11851188	11851662	475	5.05	5.45	4.49	0.96	0.000104	0.000507	Mu up DBS	FBgn0037956	Intron (FBtr0082517/FBgn0037956, intron 1 of 2)	FBtr0082517	17798	CG6959	0.291471	0.59483	1	Nonsignificant	0.0260482	0.565684	1	Nonsignificant
chr3L	7094216	7094948	733	6.05	6.45	5.49	0.96	0.000114	0.00055	Mu up DBS	FBgn0053556	Promoter (<=1kb)	FBtr0091533	0	form3	0.0348085	0.654487	1	Nonsignificant	0.0877852	0.206152	1	Nonsignificant
chrX	4205484	4206412	929	5.99	6.39	5.43	0.96	0.000149	0.0007	Mu up DBS	FBgn0000635	Promoter (<=1kb)	FBtr0336884	0	Fas2	0.52742	0.802784	1	Mu CySCs upregulated	-0.0445795	0.559485	1	Nonsignificant
chr3R	25300847	25301267	421	4.45	4.85	3.9	0.96	0.00394	0.0124	Mu up DBS	FBgn0039319	Promoter (<=1kb)	FBtr0084828	0	CG13659	0.00801026	0.513772	1	Nonsignificant	0.00219795	0.565684	1	Nonsignificant
chr3R	19650554	19650901	348	4.27	4.67	3.71	0.96	0.00404	0.0127	Mu up DBS	FBgn0051219	Promoter (<=1kb)	FBtr0113400	-117	CG31219	0	1	1	Nonsignificant	0	1	1	Nonsignificant
chr3L	19603197	19604240	1044	7.8	8.2	7.25	0.95	2.28e-12	4.07e-11	Mu up DBS	FBgn0036890	Promoter (1-2kb)	FBtr0336786	1564	CG9368	0	1	1	Nonsignificant	-0.0297048	0.476227	1	Nonsignificant
chr3L	23554238	23556063	1826	7.12	7.52	6.56	0.95	4.64e-09	4.95e-08	Mu up DBS	FBgn0250816	Promoter (<=1kb)	FBtr0299881	0	AGO3	0.0323874	0.382377	1	Nonsignificant	1.08823	1.05604e-05	0.185989	Mu GSCs upregulated
chrX	6699196	6700877	1682	8.34	8.74	7.79	0.95	1.52e-06	1.08e-05	Mu up DBS	FBgn0029895	Promoter (<=1kb)	FBtr0332893	0	CG14441	0.117219	0.588006	1	Nonsignificant	0.398296	0.00239505	1	Nonsignificant
chr3L	10331781	10332644	864	5.7	6.1	5.15	0.95	1.32e-05	7.73e-05	Mu up DBS	FBgn0267668	Promoter (<=1kb)	FBtr0347139	0	lncRNA:CR46006	-0.0764354	0.845978	1	Nonsignificant	-0.061826	0.135952	1	Nonsignificant
chr2L	19880094	19880796	703	5.7	6.1	5.15	0.95	0.000155	0.000723	Mu up DBS	FBgn0032827	Intron (FBtr0329838/FBgn0263873, intron 3 of 15)	FBtr0081312	11754	CG10481	0.0206507	0.654273	1	Nonsignificant	0.0533299	0.565684	1	Nonsignificant
chr3R	11827566	11828397	832	5.3	5.7	4.75	0.95	0.00261	0.00875	Mu up DBS	FBgn0037955	Intron (FBtr0082517/FBgn0037956, intron 2 of 2)	FBtr0082519	-5073	Kyat	-0.577892	0.00416586	1	Mu CySCs downregulated	-0.485568	5.41269e-05	0.953283	Mu GSCs downregulated
chr2R	19802523	19802877	355	4.73	5.13	4.18	0.95	0.00359	0.0115	Mu up DBS	FBgn0011897	Promoter (<=1kb)	FBtr0086334	0	tRNA:Lys-CTT-1-11	0	1	1	Nonsignificant	0	1	1	Nonsignificant
chr3L	20986221	20986516	296	4.55	4.95	4	0.95	0.00609	0.0181	Mu up DBS	FBgn0037042	Distal Intergenic	FBtr0078286	-5157	CG12984	0.063108	0.417788	1	Nonsignificant	-0.512891	0.00121058	1	Mu GSCs downregulated
chr2R	9065508	9065824	317	4.35	4.75	3.8	0.95	0.0118	0.032	Mu up DBS	FBgn0011746	Intron (FBtr0339284/FBgn0011746, intron 1 of 4)	FBtr0339284	3213	ana	-0.0790588	0.390228	1	Nonsignificant	0.114487	0.329359	1	Nonsignificant
chrX	3371360	3373064	1705	8.13	8.52	7.58	0.94	1.27e-09	1.49e-08	Mu up DBS	FBgn0262656	Promoter (<=1kb)	FBtr0070525	-95	Myc	1.14218	0.0717322	1	Mu CySCs upregulated	1.44722	5.73886e-06	0.101073	Mu GSCs upregulated
chr3R	5861188	5862482	1295	7.76	8.15	7.21	0.94	1.14e-07	9.95e-07	Mu up DBS	FBgn0037391	Promoter (<=1kb)	FBtr0114518	0	CG2017	0.340038	0.0308153	1	Nonsignificant	-0.37835	0.713073	1	Nonsignificant
chr3L	22134640	22136677	2038	8.42	8.82	7.88	0.94	2.3e-07	1.9e-06	Mu up DBS	FBgn0037153	Promoter (<=1kb)	FBtr0301492	0	olf413	-0.0681223	0.283597	1	Nonsignificant	0.05219	0.280417	1	Nonsignificant
chr3R	11568244	11569720	1477	8.06	8.46	7.52	0.94	6.56e-06	4.12e-05	Mu up DBS	FBgn0263316	Promoter (<=1kb)	FBtr0302027	0	Mrp4	-0.133634	0.798158	1	Nonsignificant	0.0577767	0.969197	1	Nonsignificant
chrX	19509856	19510528	673	5.84	6.23	5.29	0.94	1.06e-05	6.33e-05	Mu up DBS	FBgn0031023	Promoter (<=1kb)	FBtr0307196	88	CG14200	0.00158591	0.932887	1	Nonsignificant	0.373295	0.208116	1	Nonsignificant
chrX	19817953	19818519	567	5.28	5.68	4.74	0.94	7.35e-05	0.000369	Mu up DBS	FBgn0026175	Promoter (1-2kb)	FBtr0074797	1881	SkpC	0.204442	0.55177	1	Nonsignificant	-0.694822	3.13868e-05	0.552784	Mu GSCs downregulated
chr3L	1486887	1487250	364	5.43	5.83	4.88	0.94	8.59e-05	0.000424	Mu up DBS	FBgn0263839	Promoter (1-2kb)	FBtr0321280	-1489	sncRNA:CR43701	#N/A	#N/A	#N/A	#N/A	#N/A	#N/A	#N/A	#N/A
chr2R	11445638	11446168	531	5.61	6.01	5.06	0.94	0.000108	0.000524	Mu up DBS	FBgn0260499	Exon (FBtr0114575/FBgn0260499, exon 4 of 7)	FBtr0339545	3133	qvr	0	1	1	Nonsignificant	-0.2063	0.000107506	1	Nonsignificant
chr3R	18235868	18236450	583	5.41	5.81	4.87	0.94	0.00248	0.00838	Mu up DBS	FBgn0011701	Promoter (<=1kb)	FBtr0083564	0	repo	0	1	1	Nonsignificant	-0.0166105	0.0520212	1	Nonsignificant
chr3R	9184433	9184870	438	4.95	5.34	4.4	0.94	0.0035	0.0112	Mu up DBS	FBgn0037662	Intron (FBtr0333667/FBgn0003165, intron 8 of 12)	FBtr0081972	6916	CG11997	0	1	1	Nonsignificant	0	1	1	Nonsignificant
chr2R	16185877	16188105	2229	9.64	10.03	9.1	0.93	7.92e-09	8.21e-08	Mu up DBS	FBgn0034086	Promoter (<=1kb)	FBtr0087247	0	CG8441	-0.17528	0.341416	1	Nonsignificant	-0.168311	0.0773355	1	Nonsignificant
chr2R	23099611	23100632	1022	7.24	7.64	6.71	0.93	1.09e-07	9.54e-07	Mu up DBS	FBgn0034822	Promoter (<=1kb)	FBtr0071978	0	RpL37b	0.655675	0.0410234	1	Mu CySCs upregulated	-0.0176845	0.891918	1	Nonsignificant
chr2L	11370424	11371551	1128	6.13	6.52	5.59	0.93	5.61e-07	4.36e-06	Mu up DBS	FBgn0000287	Intron (FBtr0307093/FBgn0000287, intron 3 of 6)	FBtr0080236	5135	salr	0.00813104	0.654273	1	Nonsignificant	0.014104	0.542183	1	Nonsignificant
chr2R	11836475	11837191	717	6.34	6.73	5.8	0.93	2.64e-06	1.81e-05	Mu up DBS	FBgn0033654	Promoter (2-3kb)	FBtr0345677	2353	Sobp	0.314977	0.115031	1	Nonsignificant	0.00158222	0.658617	1	Nonsignificant
chrX	5085845	5086698	854	6.77	7.17	6.23	0.93	5.52e-06	3.52e-05	Mu up DBS	FBgn0266098	Promoter (<=1kb)	FBtr0344652	86	rg	0	1	1	Nonsignificant	0.0387613	0.186439	1	Nonsignificant
chr2L	8104105	8105009	905	6.44	6.83	5.9	0.93	9.65e-06	5.85e-05	Mu up DBS	FBgn0261822	Intron (FBtr0079566/FBgn0261822, intron 2 of 6)	FBtr0079573	15002	Bsg	-0.155003	0.908925	1	Nonsignificant	0.736989	0.00693237	1	Mu GSCs upregulated
chr3L	103162	104901	1740	7.62	8.01	7.08	0.93	0.000153	0.000717	Mu up DBS	FBgn0040688	Distal Intergenic	FBtr0072540	-4787	CG12483	0	1	1	Nonsignificant	0.0215099	0.412307	1	Nonsignificant
chr2L	12542664	12543479	816	8.41	8.81	7.87	0.93	0.000163	0.000755	Mu up DBS	FBgn0261709	Promoter (<=1kb)	FBtr0303215	0	lncRNA:CR42746	0.029973	0.513772	1	Nonsignificant	0.00308177	0.464783	1	Nonsignificant
chr3R	21665602	21666154	553	5.32	5.71	4.79	0.93	0.000682	0.00269	Mu up DBS	FBgn0038894	Promoter (1-2kb)	FBtr0084113	1213	CG15497	0.00200114	0.654273	1	Nonsignificant	0.00042703	0.803835	1	Nonsignificant
chr3L	6727895	6728440	546	4.97	5.36	4.43	0.93	0.00279	0.0093	Mu up DBS	FBgn0266966	Promoter (<=1kb)	FBtr0345864	0	lncRNA:CR45417	0	1	1	Nonsignificant	0.0491973	0.608455	1	Nonsignificant
chr2L	15074510	15074876	367	4.43	4.82	3.89	0.93	0.0034	0.011	Mu up DBS	FBgn0028879	Promoter (<=1kb)	FBtr0080702	0	CG15270	0	1	1	Nonsignificant	0.0259744	0.435742	1	Nonsignificant
chr2L	12020866	12021265	400	4.45	4.84	3.91	0.93	0.00466	0.0143	Mu up DBS	FBgn0032395	Promoter (<=1kb)	FBtr0080312	0	Wdr81	0.0652242	0.349594	1	Nonsignificant	0.247683	0.0227132	1	Nonsignificant
chrX	11815875	11819085	3211	10.14	10.53	9.61	0.92	2.93e-08	2.76e-07	Mu up DBS	FBgn0030336	Promoter (<=1kb)	FBtr0339749	0	CG1578	0.286984	0.690673	1	Nonsignificant	0.251019	0.0480048	1	Nonsignificant
chr2L	6100248	6101126	879	7.49	7.88	6.96	0.92	2.07e-07	1.72e-06	Mu up DBS	FBgn0266521	Promoter (<=1kb)	FBtr0079196	0	stai	1.59244	0.000356121	1	Mu CySCs upregulated	0.350233	0.868646	1	Nonsignificant
chrX	11729127	11730228	1102	6.51	6.9	5.98	0.92	6.27e-07	4.8e-06	Mu up DBS	FBgn0260812	Promoter (<=1kb)	FBtr0301267	-28	inaF-D	0	1	1	Nonsignificant	0.00715713	0.494872	1	Nonsignificant
chr3R	4186535	4187623	1089	7.15	7.54	6.62	0.92	2.04e-06	1.43e-05	Mu up DBS	FBgn0053294	Promoter (<=1kb)	FBtr0308946	0	CR33294	0.0526559	0.287839	1	Nonsignificant	0.00161825	0.608455	1	Nonsignificant
chr3L	21953180	21954094	915	6.27	6.66	5.74	0.92	2.37e-06	1.64e-05	Mu up DBS	FBgn0037144	Promoter (1-2kb)	FBtr0078475	-1016	CG7458	0	1	1	Nonsignificant	0	1	1	Nonsignificant
chr2L	9014976	9015321	346	5.3	5.69	4.77	0.92	0.000118	0.000565	Mu up DBS	FBgn0032089	Promoter (<=1kb)	FBtr0079779	-908	Rcd-1r	0.24624	0.287839	1	Nonsignificant	-0.306976	0.0359856	1	Nonsignificant
chr2L	15643568	15644163	596	6.19	6.58	5.66	0.92	0.00024	0.00107	Mu up DBS	FBgn0028518	Downstream (<1kb)	FBtr0343717	13485	CG18480	0	1	1	Nonsignificant	0	1	1	Nonsignificant
chrX	14384071	14384864	794	5.59	5.98	5.06	0.92	0.000475	0.00196	Mu up DBS	FBgn0030566	Intron (FBtr0073913/FBgn0052600, intron 3 of 9)	FBtr0073915	3720	betaNACtes4	0.0455265	0.254903	1	Nonsignificant	-0.753676	0.000112282	1	Mu GSCs downregulated
chr3L	25675817	25676186	370	4.6	4.99	4.06	0.92	0.00108	0.00403	Mu up DBS	FBgn0267429	Distal Intergenic	FBtr0346768	-4837	CG45782	#N/A	#N/A	#N/A	#N/A	#N/A	#N/A	#N/A	#N/A
chrX	2739983	2740797	815	5.1	5.48	4.57	0.92	0.00458	0.0141	Mu up DBS	FBgn0028369	Promoter (<=1kb)	FBtr0309500	0	kirre	0.0431273	0.168501	1	Nonsignificant	0.0306436	0.843357	1	Nonsignificant
chrX	12579146	12579478	333	7.53	7.91	7.01	0.91	2.04e-07	1.69e-06	Mu up DBS	FBgn0030400	Intron (FBtr0331718/FBgn0030400, intron 1 of 2)	FBtr0331718	3715	Pits	0.670705	0.153721	1	Mu CySCs upregulated	0.230856	0.398326	1	Nonsignificant
chr3R	30372226	30375329	3104	7.66	8.04	7.13	0.91	3.58e-07	2.86e-06	Mu up DBS	FBgn0015222	3' UTR	FBtr0306587	12271	Fer1HCH	0.805448	0.023084	1	Mu CySCs upregulated	-0.407843	0.0468149	1	Nonsignificant
chr3L	20472850	20473459	610	6.08	6.46	5.55	0.91	4.37e-06	2.85e-05	Mu up DBS	FBgn0052428	Promoter (<=1kb)	FBtr0303381	0	CG32428	0.233807	0.930838	1	Nonsignificant	0.682697	0.00535319	1	Mu GSCs upregulated
chr3L	7133879	7135115	1237	7.51	7.89	6.98	0.91	1.12e-05	6.63e-05	Mu up DBS	FBgn0023001	Promoter (<=1kb)	FBtr0100141	0	melt	-0.11798	0.186792	1	Nonsignificant	0.0557128	0.389183	1	Nonsignificant
chr2R	1242987	1243695	709	5.73	6.12	5.2	0.91	1.12e-05	6.66e-05	Mu up DBS	FBgn0058191	Distal Intergenic	FBtr0113827	-20445	CG40191	0.167535	0.370623	1	Nonsignificant	-0.250045	0.107353	1	Nonsignificant
chr2L	12174412	12175240	829	6.45	6.84	5.93	0.91	3.98e-05	0.000211	Mu up DBS	FBgn0000114	Promoter (<=1kb)	FBtr0331998	0	bru1	-0.00598628	0.373516	1	Nonsignificant	0.510902	0.0596604	1	Mu GSCs upregulated
chrX	10627565	10629716	2152	7.37	7.76	6.84	0.91	4.16e-05	0.000219	Mu up DBS	FBgn0052677	Promoter (<=1kb)	FBtr0343042	0	X11Lbeta	0	1	1	Nonsignificant	0.094236	0.858398	1	Nonsignificant
chrX	7014932	7015376	445	5.29	5.67	4.76	0.91	4.19e-05	0.00022	Mu up DBS	FBgn0029929	Promoter (1-2kb)	FBtr0071009	1045	CG4593	-0.16988	0.414025	1	Nonsignificant	-0.478487	0.0392086	1	Nonsignificant
chr4	979458	980543	1086	7.13	7.51	6.61	0.91	4.95e-05	0.000258	Mu up DBS	FBgn0039932	Promoter (<=1kb)	FBtr0301335	-969	fuss	0	1	1	Nonsignificant	0.224409	0.0186484	1	Nonsignificant
chr2R	6605670	6606127	458	5.56	5.95	5.03	0.91	5.91e-05	0.000302	Mu up DBS	FBgn0086655	Intron (FBtr0114365/FBgn0086655, intron 1 of 6)	FBtr0114364	-4360	jing	0.0312898	0.905946	1	Nonsignificant	0.22012	0.0291975	1	Nonsignificant
chrX	2655669	2656230	562	5.45	5.83	4.92	0.91	8.62e-05	0.000426	Mu up DBS	FBgn0003371	Promoter (2-3kb)	FBtr0070471	-2536	sgg	0.160469	0.664091	1	Nonsignificant	-0.0661418	0.467372	1	Nonsignificant
chrX	2687037	2687770	734	5.84	6.23	5.32	0.91	0.000255	0.00113	Mu up DBS	FBgn0003068	Promoter (1-2kb)	FBtr0332311	1457	per	0.0949911	0.266636	1	Nonsignificant	0.00543454	0.494872	1	Nonsignificant
chr2L	16787601	16787901	301	5.64	6.03	5.12	0.91	0.000423	0.00177	Mu up DBS	FBgn0000406	Promoter (2-3kb)	FBtr0331931	2820	Cyt-b5-r	0.0544272	0.654273	1	Nonsignificant	0.0397809	0.528235	1	Nonsignificant
chrX	15788592	15789192	601	5.25	5.63	4.72	0.91	0.000573	0.00231	Mu up DBS	FBgn0026374	Promoter (<=1kb)	FBtr0074095	0	Rhp	0.0598605	0.417788	1	Nonsignificant	-0.0227195	0.87523	1	Nonsignificant
chrX	1613059	1613710	652	6	6.39	5.48	0.91	0.000591	0.00237	Mu up DBS	FBgn0283451	Promoter (<=1kb)	FBtr0300428	0	br	-0.536891	0.0641316	1	Mu CySCs downregulated	-0.0188696	0.10976	1	Nonsignificant
chr3L	3037807	3038487	681	6.3	6.69	5.77	0.91	0.00332	0.0108	Mu up DBS	FBgn0035388	Promoter (<=1kb)	FBtr0345029	0	CG2162	0.0894218	0.739414	1	Nonsignificant	0.234638	0.0176133	1	Nonsignificant
chr2L	18435311	18435762	452	4.25	4.63	3.73	0.91	0.00369	0.0117	Mu up DBS	FBgn0265681	Promoter (1-2kb)	FBtr0340585	1852	lncRNA:CR44488	0	1	1	Nonsignificant	0	1	1	Nonsignificant
chr2L	16374364	16374713	350	4.39	4.77	3.86	0.91	0.00852	0.0241	Mu up DBS	FBgn0028841	Distal Intergenic	FBtr0340233	8461	jhamt	0.000667357	0.654273	1	Nonsignificant	0	1	1	Nonsignificant
chr2R	21480562	21481904	1343	8.92	9.3	8.4	0.9	1.83e-14	4.29e-13	Mu up DBS	FBgn0010415	Promoter (<=1kb)	FBtr0342893	0	Sdc	-0.378831	0.128611	1	Nonsignificant	0.139187	0.597797	1	Nonsignificant
chr2L	21690019	21691638	1620	6.52	6.9	6	0.9	1.54e-05	8.94e-05	Mu up DBS	FBgn0051619	Intron (FBtr0085902/FBgn0051619, intron 3 of 15)	FBtr0339132	5913	nolo	0	1	1	Nonsignificant	-0.0308314	0.125985	1	Nonsignificant
chr3R	18366175	18366837	663	5.75	6.13	5.23	0.9	3.74e-05	0.000199	Mu up DBS	FBgn0038609	Promoter (<=1kb)	FBtr0083577	0	Nup43	0.0342975	0.226193	1	Nonsignificant	-0.367265	0.00496822	1	Nonsignificant
chr2R	11803686	11804896	1211	6.38	6.76	5.87	0.9	5.4e-05	0.000278	Mu up DBS	FBgn0033652	Intron (FBtr0304622/FBgn0033652, intron 3 of 4)	FBtr0088030	13320	ths	0.68416	0.00379589	1	Mu CySCs upregulated	0.034135	0.658617	1	Nonsignificant
chrX	10757035	10759038	2004	7.42	7.8	6.9	0.9	8.91e-05	0.000439	Mu up DBS	FBgn0030230	Promoter (<=1kb)	FBtr0071502	0	Rph	0	1	1	Nonsignificant	-0.0366086	0.280017	1	Nonsignificant
chr3R	9133004	9133811	808	5.24	5.62	4.72	0.9	0.000876	0.00336	Mu up DBS	FBgn0003165	Intron (FBtr0333668/FBgn0003165, intron 1 of 5)	FBtr0333668	24139	pum	0.461732	0.745035	1	Nonsignificant	0.606638	0.0103446	1	Mu GSCs upregulated
chr2L	19328651	19329577	927	5.54	5.92	5.02	0.9	0.0024	0.00813	Mu up DBS	FBgn0266796	Promoter (1-2kb)	FBtr0345452	1284	lncRNA:CR45258	0	1	1	Nonsignificant	0	1	1	Nonsignificant
chr3L	12857416	12857761	346	3.97	4.35	3.45	0.9	0.00337	0.0109	Mu up DBS	FBgn0052107	3' UTR	FBtr0345344	3544	CG32107	0	1	1	Nonsignificant	0	1	1	Nonsignificant
chr2R	6213888	6215074	1187	7.8	8.17	7.29	0.89	4.8e-10	6.01e-09	Mu up DBS	FBgn0021847	Promoter (<=1kb)	FBtr0086000	0	Ttc7	0.208278	0.820018	1	Nonsignificant	0.0792461	0.530189	1	Nonsignificant
chr2R	10534206	10536345	2140	10.59	10.97	10.08	0.89	1.92e-08	1.85e-07	Mu up DBS	FBgn0283521	Promoter (<=1kb)	FBtr0089343	0	lola	0.251261	0.836941	1	Nonsignificant	1.70579	2.6535e-08	0.000467334	Mu GSCs upregulated
chr2R	13939835	13940283	449	7.32	7.7	6.81	0.89	2.06e-08	1.98e-07	Mu up DBS	FBgn0013733	Promoter (1-2kb)	FBtr0087616	1827	shot	-0.148511	0.390048	1	Nonsignificant	0.124786	0.0726591	1	Nonsignificant
chr3L	16436067	16436780	714	6.15	6.52	5.64	0.89	1.01e-06	7.49e-06	Mu up DBS	FBgn0261799	Intron (FBtr0075390/FBgn0053158, intron 3 of 5)	FBtr0075409	15178	dsx-c73A	0.235163	0.0734344	1	Nonsignificant	-0.0579085	0.0654111	1	Nonsignificant
chr3R	11668934	11670315	1382	7.72	8.1	7.21	0.89	1.94e-06	1.36e-05	Mu up DBS	FBgn0037930	Exon (FBtr0299789/FBgn0259227, exon 2 of 5)	FBtr0082423	-3906	CG14715	-0.206709	0.24917	1	Nonsignificant	-0.318013	0.1138	1	Nonsignificant
chr2L	11447554	11448082	529	7.08	7.46	6.56	0.89	3.35e-06	2.26e-05	Mu up DBS	FBgn0261648	Promoter (1-2kb)	FBtr0343619	-1940	salm	0	1	1	Nonsignificant	0.000148489	0.0520212	1	Nonsignificant
chr3R	4805710	4807150	1441	8.25	8.62	7.74	0.89	4.89e-06	3.16e-05	Mu up DBS	FBgn0260794	Promoter (<=1kb)	FBtr0303912	0	ctrip	0.282633	0.534698	1	Nonsignificant	0.60467	0.100348	1	Mu GSCs upregulated
chr2R	10110342	10111527	1186	7.5	7.88	6.99	0.89	6.82e-05	0.000344	Mu up DBS	FBgn0003071	Promoter (<=1kb)	FBtr0088421	0	Pfk	-0.887733	0.000167964	1	Mu CySCs downregulated	0.0977544	0.300612	1	Nonsignificant
chr3L	12040334	12040782	449	5.15	5.53	4.64	0.89	0.000154	0.000718	Mu up DBS	FBgn0036242	Promoter (1-2kb)	FBtr0076051	-1605	CG6793	0.00358239	0.654273	1	Nonsignificant	0.00509127	0.803835	1	Nonsignificant
chrX	4530078	4530747	670	5.07	5.44	4.56	0.89	0.000214	0.000967	Mu up DBS	FBgn0029708	Promoter (<=1kb)	FBtr0070674	0	CG3556	0.00290985	0.654273	1	Nonsignificant	-0.309726	0.622119	1	Nonsignificant
chrX	15475507	15476081	575	5.22	5.6	4.71	0.89	0.000375	0.00159	Mu up DBS	FBgn0030647	Promoter (<=1kb)	FBtr0074037	-10	CG6324	0.0339273	0.95719	1	Nonsignificant	0.907977	0.00317049	1	Mu GSCs upregulated
chr2L	1758834	1759640	807	6.12	6.5	5.61	0.89	0.000866	0.00333	Mu up DBS	FBgn0031365	Promoter (<=1kb)	FBtr0077901	0	CG17650	0.301994	0.0734344	1	Nonsignificant	-0.524703	0.0130374	1	Mu GSCs downregulated
chrX	2453349	2454059	711	5.58	5.96	5.07	0.89	0.00129	0.00473	Mu up DBS	FBgn0004050	Intron (FBtr0070457/FBgn0040388, intron 3 of 8)	FBtr0331161	5393	z	0.168727	0.791217	1	Nonsignificant	-0.144234	0.277967	1	Nonsignificant
chr2L	12995467	12995780	314	4.69	5.06	4.17	0.89	0.00206	0.00713	Mu up DBS	FBgn0032465	Intron (FBtr0080430/FBgn0032465, intron 5 of 5)	FBtr0080430	4855	Yip1d1	-0.365929	0.192921	1	Nonsignificant	-0.107743	0.743108	1	Nonsignificant
chr2R	17475347	17475822	476	4.54	4.92	4.03	0.89	0.00397	0.0125	Mu up DBS	FBgn0034224	Promoter (<=1kb)	FBtr0086953	245	insb	0	1	1	Nonsignificant	0.0376022	0.347892	1	Nonsignificant
chr3L	1381	2056	676	4.16	4.54	3.64	0.89	0.00771	0.0221	Mu up DBS	FBgn0052475	Distal Intergenic	FBtr0329896	-20372	mthl8	0.0340463	0.891789	1	Nonsignificant	0.0597648	0.280605	1	Nonsignificant
chr2R	17558068	17558358	291	4.43	4.81	3.92	0.89	0.00841	0.0239	Mu up DBS	FBgn0263076	Promoter (1-2kb)	FBtr0392908	1037	Klp54D	0	1	1	Nonsignificant	0.00454391	0.528235	1	Nonsignificant
chr3R	18298014	18299719	1706	8.96	9.34	8.46	0.88	2.5e-11	3.85e-10	Mu up DBS	FBgn0010877	Promoter (<=1kb)	FBtr0083595	0	l(3)05822	0.261932	0.285728	1	Nonsignificant	0.850922	6.04571e-06	0.106477	Mu GSCs upregulated
chr2R	18806127	18807910	1784	7.77	8.14	7.27	0.88	1.03e-09	1.22e-08	Mu up DBS	FBgn0265661	Promoter (<=1kb)	FBtr0340529	532	lncRNA:CR44468	0	1	1	Nonsignificant	0	1	1	Nonsignificant
chrX	7937501	7938838	1338	9.43	9.8	8.92	0.88	4.52e-07	3.56e-06	Mu up DBS	FBgn0260970	Promoter (1-2kb)	FBtr0331299	1605	Ubr3	0.194694	0.735154	1	Nonsignificant	-0.0214053	0.593447	1	Nonsignificant
chr2R	8518912	8519527	616	5.8	6.17	5.29	0.88	2.2e-05	0.000123	Mu up DBS	FBgn0050361	Intron (FBtr0273325/FBgn0050361, intron 2 of 18)	FBtr0273325	12767	mtt	0	1	1	Nonsignificant	0.00302031	0.608455	1	Nonsignificant
chr2R	6923138	6923563	426	5.63	6	5.12	0.88	6.23e-05	0.000317	Mu up DBS	FBgn0033117	Promoter (<=1kb)	FBtr0336741	0	CG3358	0.143468	0.822001	1	Nonsignificant	-0.0529459	0.180378	1	Nonsignificant
chr3R	13308843	13309787	945	5.77	6.14	5.26	0.88	8.74e-05	0.000431	Mu up DBS	FBgn0052473	Promoter (<=1kb)	FBtr0082744	0	CG32473	-0.41087	0.0882335	1	Nonsignificant	-0.273261	0.0909919	1	Nonsignificant
chrX	3377572	3378011	440	6.01	6.38	5.5	0.88	0.000117	0.000559	Mu up DBS	FBgn0266350	Intron (FBtr0070525/FBgn0262656, intron 2 of 2)	FBtr0344076	4413	lncRNA:CR44999	0.00608357	0.513772	1	Nonsignificant	-0.00410783	0.489029	1	Nonsignificant
chr3L	850906	851542	637	5.17	5.55	4.66	0.88	0.000352	0.0015	Mu up DBS	FBgn0035169	Promoter (<=1kb)	FBtr0072587	0	Dci	-0.430363	0.00212834	1	Nonsignificant	-0.139014	0.292985	1	Nonsignificant
chr2R	12632105	12632533	429	5.41	5.78	4.9	0.88	0.00109	0.00405	Mu up DBS	FBgn0033757	Promoter (<=1kb)	FBtr0087886	0	muskelin	0.0206164	0.775394	1	Nonsignificant	0.00795593	0.429567	1	Nonsignificant
chr2R	10445459	10445809	351	5.12	5.49	4.61	0.88	0.00174	0.00616	Mu up DBS	FBgn0001122	Promoter (<=1kb)	FBtr0088272	343	Galphao	0.122261	0.887269	1	Nonsignificant	0.424032	0.00705953	1	Nonsignificant
chr2R	19364003	19364344	342	5.26	5.63	4.75	0.88	0.00177	0.00626	Mu up DBS	FBgn0034437	Promoter (<=1kb)	FBtr0086521	362	CG10051	0	1	1	Nonsignificant	0.00410885	0.658617	1	Nonsignificant
chrX	8606179	8606529	351	5.21	5.59	4.71	0.88	0.00335	0.0109	Mu up DBS	FBgn0030054	Promoter (<=1kb)	FBtr0071228	0	Caf1-180	0.174039	0.356347	1	Nonsignificant	0.446621	0.162852	1	Nonsignificant
chr3L	19478741	19479072	332	4.81	5.18	4.3	0.88	0.00487	0.0149	Mu up DBS	FBgn0052207	Promoter (<=1kb)	FBtr0472920	-21	hpRNA:CR32207	-0.295099	0.000332231	1	Nonsignificant	-0.48842	0.00630949	1	Mu GSCs downregulated
chr2L	5312155	5312489	335	4.79	5.16	4.28	0.88	0.00579	0.0173	Mu up DBS	FBgn0031697	Promoter (2-3kb)	FBtr0329970	2406	CG14024	0	1	1	Nonsignificant	0.000821966	0.803835	1	Nonsignificant
chrX	17422194	17422481	288	3.93	4.3	3.43	0.88	0.0165	0.0426	Mu up DBS	FBgn0027602	Promoter (<=1kb)	FBtr0340619	-49	CG8611	0.0594025	0.989916	1	Nonsignificant	-0.160198	0.117948	1	Nonsignificant
chr2L	5723888	5725115	1228	7.82	8.18	7.32	0.87	2e-09	2.28e-08	Mu up DBS	FBgn0031736	Promoter (<=1kb)	FBtr0079135	0	CG11030	0.417789	0.317738	1	Nonsignificant	-0.226813	0.942396	1	Nonsignificant
chr2R	12065791	12066538	748	7.27	7.64	6.77	0.87	1.64e-08	1.6e-07	Mu up DBS	FBgn0028407	Exon (FBtr0088022/FBgn0033679, exon 3 of 7)	FBtr0087980	10702	Drep3	0.0231399	0.654273	1	Nonsignificant	0.109496	0.908509	1	Nonsignificant
chrX	7959072	7959819	748	7.49	7.86	7	0.87	1.33e-07	1.14e-06	Mu up DBS	FBgn0003656	Promoter (<=1kb)	FBtr0071126	0	sws	0.202992	0.164868	1	Nonsignificant	0.248684	0.0970898	1	Nonsignificant
chr3L	10985637	10986492	856	6.75	7.12	6.25	0.87	3.31e-07	2.66e-06	Mu up DBS	FBgn0267309	Intron (FBtr0333361/FBgn0013469, intron 2 of 2)	FBtr0346564	-7335	lncRNA:CR45745	0	1	1	Nonsignificant	0	1	1	Nonsignificant
chr2R	11833363	11834352	990	6.79	7.16	6.29	0.87	8.32e-05	0.000412	Mu up DBS	FBgn0033654	Intron (FBtr0345677/FBgn0033654, intron 2 of 3)	FBtr0345677	5192	Sobp	0.314977	0.115031	1	Nonsignificant	0.00158222	0.658617	1	Nonsignificant
chr3R	20762102	20763034	933	6.37	6.74	5.87	0.87	0.000317	0.00137	Mu up DBS	FBgn0051195	Promoter (<=1kb)	FBtr0302188	0	CG31195	-0.143508	0.0446496	1	Nonsignificant	0.328007	0.0326529	1	Nonsignificant
chr2L	21396784	21397299	516	4.49	4.85	3.99	0.87	0.00332	0.0108	Mu up DBS	FBgn0051616	Distal Intergenic	FBtr0085889	-6882	His-:CR31616	#N/A	#N/A	#N/A	#N/A	#N/A	#N/A	#N/A	#N/A
chrX	16476251	16476744	494	4.76	5.13	4.27	0.87	0.00889	0.025	Mu up DBS	FBgn0262734	Intron (FBtr0342746/FBgn0285944, intron 25 of 30)	FBtr0343633	27099	eIF4H1	0.391658	0.479609	1	Nonsignificant	0.920471	0.000336191	1	Mu GSCs upregulated
chr2L	12252778	12253112	335	4.19	4.56	3.69	0.87	0.0129	0.0345	Mu up DBS	FBgn0000114	Intron (FBtr0331998/FBgn0000114, intron 1 of 8)	FBtr0300567	-17820	bru1	-0.00598628	0.373516	1	Nonsignificant	0.510902	0.0596604	1	Mu GSCs upregulated
chr3L	22863613	22864807	1195	7.89	8.26	7.4	0.86	1.42e-08	1.4e-07	Mu up DBS	FBgn0053169	Promoter (<=1kb)	FBtr0299876	0	CG33169	-0.00641646	0.623619	1	Nonsignificant	-0.270983	0.0766923	1	Nonsignificant
chr3R	30887867	30889646	1780	9.32	9.69	8.83	0.86	1.62e-08	1.58e-07	Mu up DBS	FBgn0000416	Promoter (<=1kb)	FBtr0085714	0	Sap-r	-0.357657	0.0355861	1	Nonsignificant	-0.127268	0.932352	1	Nonsignificant
chr2R	10781789	10783075	1287	7.98	8.35	7.49	0.86	1.68e-08	1.64e-07	Mu up DBS	FBgn0053144	Promoter (<=1kb)	FBtr0088254	0	CG33144	0.230321	0.288339	1	Nonsignificant	0.0032535	0.494481	1	Nonsignificant
chr2R	16335426	16337349	1924	7.2	7.57	6.71	0.86	5.99e-08	5.45e-07	Mu up DBS	FBgn0010611	Promoter (<=1kb)	FBtr0087145	0	Hmgs	-0.0439721	0.445333	1	Nonsignificant	0.0292831	0.276504	1	Nonsignificant
chr3R	23053315	23054645	1331	6.63	7	6.14	0.86	2.74e-07	2.23e-06	Mu up DBS	FBgn0039044	Promoter (<=1kb)	FBtr0084359	0	p53	0.229862	0.171177	1	Nonsignificant	0.064747	0.455429	1	Nonsignificant
chr3L	25115470	25116657	1188	6.5	6.87	6.01	0.86	6.47e-07	4.94e-06	Mu up DBS	FBgn0040020	Promoter (<=1kb)	FBtr0113740	0	MED21	0.276627	0.813189	1	Nonsignificant	0.237347	0.555801	1	Nonsignificant
chrX	16455994	16457378	1385	6.45	6.81	5.95	0.86	3.5e-06	2.35e-05	Mu up DBS	FBgn0262734	3' UTR	FBtr0343633	6842	eIF4H1	0.391658	0.479609	1	Nonsignificant	0.920471	0.000336191	1	Mu GSCs upregulated
chr3R	9739406	9741074	1669	7.33	7.7	6.84	0.86	3.56e-06	2.38e-05	Mu up DBS	FBgn0037736	Promoter (<=1kb)	FBtr0331695	0	side-VII	0	1	1	Nonsignificant	0.0235847	0.0927768	1	Nonsignificant
chrX	10742161	10743122	962	7.4	7.77	6.91	0.86	1.36e-05	7.98e-05	Mu up DBS	FBgn0003204	Promoter (1-2kb)	FBtr0071495	-1380	ras	0.0427325	0.93489	1	Nonsignificant	0.12418	0.349588	1	Nonsignificant
chrX	21337949	21339946	1998	7.98	8.34	7.48	0.86	7.68e-05	0.000384	Mu up DBS	FBgn0000709	Promoter (<=1kb)	FBtr0077192	0	fliI	0.0601383	0.557121	1	Nonsignificant	0.0889749	0.00789718	1	Nonsignificant
chr4	935944	937255	1312	6.22	6.59	5.72	0.86	0.000223	0.001	Mu up DBS	FBgn0019985	Promoter (<=1kb)	FBtr0332859	0	mGluR	0	1	1	Nonsignificant	0.0283318	0.437401	1	Nonsignificant
chr2R	15930253	15930549	297	5.41	5.78	4.92	0.86	0.000289	0.00126	Mu up DBS	FBgn0034049	Promoter (1-2kb)	FBtr0087298	1386	bdg	0.13473	0.703748	1	Nonsignificant	0.0861254	0.259759	1	Nonsignificant
chrX	811442	811995	554	5.26	5.62	4.76	0.86	0.00031	0.00134	Mu up DBS	FBgn0260855	Exon (FBtr0332610/FBgn0264449, exon 8 of 10)	FBtr0310162	5366	Sec22	0.413347	0.485749	1	Nonsignificant	-0.206025	0.80033	1	Nonsignificant
chrX	13730894	13731255	362	5.04	5.4	4.54	0.86	0.00183	0.00643	Mu up DBS	FBgn0001087	Intron (FBtr0331710/FBgn0001087, intron 7 of 12)	FBtr0331710	4434	g	0.18364	0.625977	1	Nonsignificant	0.354635	9.91318e-05	1	Nonsignificant
chr2R	18404760	18405200	441	4.48	4.85	3.98	0.86	0.00348	0.0112	Mu up DBS	FBgn0063495	Promoter (<=1kb)	FBtr0086673	155	GstE5	-0.0671509	0.0967548	1	Nonsignificant	-0.0207414	0.00550582	1	Nonsignificant
chr3L	14022326	14022961	636	6.55	6.91	6.05	0.86	0.00368	0.0117	Mu up DBS	FBgn0052133	Exon (FBtr0075784/FBgn0052133, exon 5 of 7)	FBtr0075784	6160	Ptip	0.0509933	0.73623	1	Nonsignificant	0.271834	0.052335	1	Nonsignificant
chr2R	13191595	13192129	535	5.85	6.22	5.36	0.86	0.004	0.0126	Mu up DBS	FBgn0053182	Promoter (1-2kb)	FBtr0302053	-1509	Kdm4B	0.0171203	0.628493	1	Nonsignificant	0.329334	0.0638207	1	Nonsignificant
chr3R	30844387	30845540	1154	5.95	6.31	5.45	0.86	0.00408	0.0128	Mu up DBS	FBgn0003720	Distal Intergenic	FBtr0085709	-6775	tll	0	1	1	Nonsignificant	0	1	1	Nonsignificant
chr3R	20863022	20863580	559	5.14	5.51	4.65	0.86	0.00439	0.0136	Mu up DBS	FBgn0038837	Promoter (2-3kb)	FBtr0083987	2651	KaiR1D	0	1	1	Nonsignificant	0	1	1	Nonsignificant
chr2L	21000255	21000541	287	4.65	5.02	4.15	0.86	0.0118	0.032	Mu up DBS	FBgn0250867	Intron (FBtr0290305/FBgn0250867, intron 1 of 1)	FBtr0331200	-31288	CG42238	0.0612583	0.655342	1	Nonsignificant	0.202264	0.0767708	1	Nonsignificant
chr2R	11575243	11575646	404	4.44	4.8	3.94	0.86	0.0132	0.0353	Mu up DBS	FBgn0033636	Downstream (1-2kb)	FBtr0088094	6989	tou	0.273502	1	1	Nonsignificant	1.19775	7.3316e-05	1	Mu GSCs upregulated
chr2R	19668932	19670581	1650	8.8	9.16	8.31	0.85	8.1e-10	9.85e-09	Mu up DBS	FBgn0015949	Promoter (<=1kb)	FBtr0086484	0	hrg	0.370163	0.864679	1	Nonsignificant	0.729642	0.0168426	1	Mu GSCs upregulated
chrX	13821124	13822830	1707	7.9	8.26	7.41	0.85	1.23e-08	1.23e-07	Mu up DBS	FBgn0027537	Promoter (<=1kb)	FBtr0073828	0	Nup93-1	0.078299	0.259284	1	Nonsignificant	0.22787	0.0258371	1	Nonsignificant
chr2R	5416303	5417244	942	6.76	7.12	6.27	0.85	4.5e-06	2.93e-05	Mu up DBS	FBgn0259247	Promoter (<=1kb)	FBtr0301063	207	stw	-0.004511	0.952891	1	Nonsignificant	0.0194492	0.16056	1	Nonsignificant
chrX	10743937	10745401	1465	8.67	9.03	8.18	0.85	7.42e-06	4.6e-05	Mu up DBS	FBgn0003204	Promoter (<=1kb)	FBtr0071495	0	ras	0.0427325	0.93489	1	Nonsignificant	0.12418	0.349588	1	Nonsignificant
chr3L	7369783	7370921	1139	8.33	8.69	7.84	0.85	1.11e-05	6.59e-05	Mu up DBS	FBgn0082598	Promoter (<=1kb)	FBtr0076848	0	akirin	0.46066	0.106206	1	Nonsignificant	0.00229483	0.996994	1	Nonsignificant
chr4	833789	836077	2289	8.59	8.95	8.1	0.85	1.12e-05	6.64e-05	Mu up DBS	FBgn0039938	Promoter (<=1kb)	FBtr0100600	0	Sox102F	0	1	1	Nonsignificant	0.0523505	0.355665	1	Nonsignificant
chr3R	26036267	26036974	708	7.08	7.45	6.6	0.85	2.04e-05	0.000115	Mu up DBS	FBgn0002633	Promoter (<=1kb)	FBtr0084960	-64	E(spl)m7-HLH	0.0304795	0.287839	1	Nonsignificant	0.0352423	0.186439	1	Nonsignificant
chrX	10832175	10833196	1022	5.99	6.35	5.5	0.85	2.64e-05	0.000145	Mu up DBS	FBgn0040850	3' UTR	FBtr0073377	-6034	CG15210	-0.0784607	0.54116	1	Nonsignificant	-0.190738	0.0127648	1	Nonsignificant
chr2R	22415293	22416110	818	6.65	7.02	6.17	0.85	2.66e-05	0.000146	Mu up DBS	FBgn0022985	Promoter (<=1kb)	FBtr0344880	0	qkr58E-2	-0.117582	0.622445	1	Nonsignificant	0.238009	0.561398	1	Nonsignificant
chr2L	21321188	21322551	1364	6.22	6.58	5.73	0.85	3.47e-05	0.000186	Mu up DBS	FBgn0266020	Promoter (<=1kb)	FBtr0343230	-868	lncRNA:CR44785	0	1	1	Nonsignificant	0	1	1	Nonsignificant
chr3L	23278945	23279950	1006	5.74	6.11	5.25	0.85	3.54e-05	0.000189	Mu up DBS	FBgn0266347	Intron (FBtr0332872/FBgn0266347, intron 10 of 10)	FBtr0308331	29916	nAChRalpha4	0.00141801	0.654273	1	Nonsignificant	0.0643705	0.903179	1	Nonsignificant
chr2L	4915491	4917159	1669	6.38	6.74	5.89	0.85	8.58e-05	0.000424	Mu up DBS	FBgn0041150	Promoter (<=1kb)	FBtr0077397	0	hoe1	0.304055	0.084847	1	Nonsignificant	0.0904713	0.892841	1	Nonsignificant
chrX	1941858	1942172	315	5.4	5.76	4.91	0.85	0.000194	0.000882	Mu up DBS	FBgn0264562	Promoter (<=1kb)	FBtr0333337	0	Hr4	-0.0184963	0.0359272	1	Nonsignificant	0.00866169	0.953398	1	Nonsignificant
chr2R	14119537	14120119	583	5.59	5.95	5.11	0.85	0.000238	0.00106	Mu up DBS	FBgn0040752	Intron (FBtr0339764/FBgn0040752, intron 1 of 10)	FBtr0339764	20783	Prosap	0.391911	0.414653	1	Nonsignificant	0.290052	0.839242	1	Nonsignificant
chr3R	32006123	32007078	956	6.43	6.79	5.94	0.85	0.000424	0.00177	Mu up DBS	FBgn0267116	Intron (FBtr0346192/FBgn0011224, intron 1 of 13)	FBtr0346212	-5570	lncRNA:CR45556	-0.00927781	0.0359272	1	Nonsignificant	0.0002571	0.803835	1	Nonsignificant
chr2R	4516440	4517087	648	5.25	5.61	4.77	0.85	0.000618	0.00247	Mu up DBS	FBgn0040007	Promoter (<=1kb)	FBtr0334985	0	RpL38	0.315468	0.017905	1	Nonsignificant	0.527905	0.000861916	1	Mu GSCs upregulated
chrX	10257399	10257850	452	4.91	5.27	4.42	0.85	0.000709	0.00279	Mu up DBS	FBgn0263220	Promoter (<=1kb)	FBtr0307878	-731	Hk	0	1	1	Nonsignificant	-0.0411287	0.1937	1	Nonsignificant
chr2R	23313281	23313902	622	5.41	5.77	4.93	0.85	0.000729	0.00286	Mu up DBS	FBgn0263084	Promoter (<=1kb)	FBtr0307100	0	HP1Lcsd	0.0371647	0.345218	1	Nonsignificant	-0.387035	0.0202736	1	Nonsignificant
chr4	1063038	1063538	501	5.13	5.49	4.65	0.85	0.000844	0.00326	Mu up DBS	FBgn0087002	Promoter (<=1kb)	FBtr0345297	360	apolpp	-0.0103968	0.923024	1	Nonsignificant	-0.418803	0.0971237	1	Nonsignificant
chr2L	21650644	21651138	495	4.52	4.88	4.03	0.85	0.000906	0.00346	Mu up DBS	FBgn0262620	Distal Intergenic	FBtr0342857	-6487	lncRNA:CR43144	0.351547	0.293365	1	Nonsignificant	0.104335	0.856997	1	Nonsignificant
chr2R	981363	982280	918	5.57	5.93	5.09	0.85	0.00509	0.0155	Mu up DBS	FBgn0069969	Distal Intergenic	FBtr0344187	-30111	CG40498	0	1	1	Nonsignificant	0.0611832	0.0652188	1	Nonsignificant
chr3L	20449659	20449939	281	4.18	4.55	3.69	0.85	0.00528	0.016	Mu up DBS	FBgn0036994	Promoter (2-3kb)	FBtr0078224	2925	CG5199	0.278521	0.0680118	1	Nonsignificant	0.297044	0.00446532	1	Nonsignificant
chr3L	14360080	14360613	534	5.17	5.53	4.68	0.85	0.00604	0.018	Mu up DBS	FBgn0036421	Intron (FBtr0075743/FBgn0001085, intron 4 of 4)	FBtr0333022	9094	CG13481	0.00872586	0.425779	1	Nonsignificant	-0.213523	0.00259165	1	Nonsignificant
chrX	4297692	4298113	422	4.73	5.09	4.24	0.85	0.00956	0.0266	Mu up DBS	FBgn0029703	Downstream (2-3kb)	FBtr0345705	4233	CG12692	-0.25209	0.889	1	Nonsignificant	0.0653519	0.638437	1	Nonsignificant
chrX	2738765	2739398	634	5	5.36	4.52	0.85	0.0126	0.0337	Mu up DBS	FBgn0000376	Promoter (<=1kb)	FBtr0070495	0	crm	-0.0248037	0.5342	1	Nonsignificant	0.311918	0.000114106	1	Nonsignificant
chr2R	21712994	21714871	1878	9.27	9.62	8.79	0.84	1.93e-07	1.61e-06	Mu up DBS	FBgn0004362	Promoter (<=1kb)	FBtr0301410	0	HmgD	1.17486	0.0136997	1	Mu CySCs upregulated	-0.564422	0.117399	1	Mu GSCs downregulated
chrX	10728652	10730803	2152	8.21	8.57	7.73	0.84	3.43e-07	2.75e-06	Mu up DBS	FBgn0003204	Intron (FBtr0333017/FBgn0052676, intron 1 of 3)	FBtr0071495	-13699	ras	0.0427325	0.93489	1	Nonsignificant	0.12418	0.349588	1	Nonsignificant
chr3L	11821750	11822758	1009	6.93	7.29	6.46	0.84	3.83e-07	3.04e-06	Mu up DBS	FBgn0036211	Promoter (<=1kb)	FBtr0076078	0	CG5946	-0.115255	0.171059	1	Nonsignificant	-0.339942	0.0128631	1	Nonsignificant
chr3L	3787223	3788090	868	7.42	7.78	6.94	0.84	2.35e-06	1.63e-05	Mu up DBS	FBgn0052264	Promoter (<=1kb)	FBtr0073187	0	CG32264	-0.0999595	0.241264	1	Nonsignificant	0.677345	0.0129811	1	Mu GSCs upregulated
chr2R	18287994	18289459	1466	8.11	8.47	7.63	0.84	2.8e-06	1.91e-05	Mu up DBS	FBgn0034321	Promoter (<=1kb)	FBtr0301546	0	CG14502	-0.04865	0.00281693	1	Nonsignificant	0.174757	0.0249696	1	Nonsignificant
chr3L	15034734	15035574	841	6.38	6.74	5.89	0.84	4.19e-06	2.75e-05	Mu up DBS	FBgn0261090	Promoter (<=1kb)	FBtr0299849	-538	Sytbeta	0	1	1	Nonsignificant	-0.00485984	0.36833	1	Nonsignificant
chr3R	8287033	8288309	1277	6.61	6.97	6.13	0.84	1.28e-05	7.54e-05	Mu up DBS	FBgn0037562	Promoter (<=1kb)	FBtr0081829	0	Nazo	0.362342	1	1	Nonsignificant	-0.00754844	0.0566324	1	Nonsignificant
chrX	9550608	9551308	701	6.87	7.24	6.39	0.84	2.13e-05	0.000119	Mu up DBS	FBgn0267253	Promoter (<=1kb)	FBtr0071374	0	CG32700	-0.110248	0.016341	1	Nonsignificant	0.0380406	0.125008	1	Nonsignificant
chr3L	11084496	11084945	450	5.82	6.18	5.35	0.84	4.88e-05	0.000254	Mu up DBS	FBgn0020412	Intron (FBtr0076237/FBgn0020412, intron 3 of 6)	FBtr0076237	6911	JIL-1	-0.0341171	0.553608	1	Nonsignificant	0.0313377	0.526186	1	Nonsignificant
chr3L	17351489	17353354	1866	7.59	7.95	7.12	0.84	0.000202	0.000915	Mu up DBS	FBgn0036714	Promoter (<=1kb)	FBtr0347064	0	CG7692	0.162708	0.527449	1	Nonsignificant	0.405548	0.107234	1	Nonsignificant
chr3L	23181622	23182210	589	4.92	5.28	4.44	0.84	0.000586	0.00236	Mu up DBS	FBgn0264698	Promoter (1-2kb)	FBtr0333905	1703	lncRNA:CR43967	0	1	1	Nonsignificant	0.0701603	0.159151	1	Nonsignificant
chr3L	18757130	18757530	401	7.26	7.62	6.79	0.84	0.00307	0.0101	Mu up DBS	FBgn0267600	Intron (FBtr0304627/FBgn0001078, intron 1 of 7)	FBtr0347046	-3045	lncRNA:CR45938	0	1	1	Nonsignificant	0.00142604	0.608455	1	Nonsignificant
chr3L	10389903	10390209	307	4.2	4.56	3.71	0.84	0.00583	0.0174	Mu up DBS	FBgn0266780	Distal Intergenic	FBtr0345405	3453	lncRNA:CR45245	-0.0069639	0.254903	1	Nonsignificant	-0.159551	0.0164019	1	Nonsignificant
chr3L	18554628	18554991	364	4	4.36	3.52	0.84	0.0164	0.0424	Mu up DBS	FBgn0036790	Distal Intergenic	FBtr0089578	-5267	AstC-R1	0	1	1	Nonsignificant	0.00343836	0.803835	1	Nonsignificant
chr2L	3805699	3806749	1051	8.82	9.17	8.34	0.83	2.33e-13	4.79e-12	Mu up DBS	FBgn0021800	Promoter (<=1kb)	FBtr0077498	17	Reph	0.196165	0.972416	1	Nonsignificant	0.400566	0.392522	1	Nonsignificant
chr3R	27606873	27608526	1654	8.73	9.09	8.26	0.83	9.5e-10	1.14e-08	Mu up DBS	FBgn0039528	Promoter (<=1kb)	FBtr0335247	0	dsd	-0.164392	0.187323	1	Nonsignificant	0.0625935	0.32396	1	Nonsignificant
chr3L	11623040	11623864	825	7.08	7.43	6.6	0.83	7.38e-08	6.65e-07	Mu up DBS	FBgn0086254	Promoter (<=1kb)	FBtr0076139	0	CG6084	#N/A	#N/A	#N/A	#N/A	#N/A	#N/A	#N/A	#N/A
chr3L	21130821	21131948	1128	8.51	8.87	8.03	0.83	1.66e-07	1.41e-06	Mu up DBS	FBgn0020294	Promoter (<=1kb)	FBtr0078324	0	ko	0.0758413	0.0618987	1	Nonsignificant	0.00283981	0.528235	1	Nonsignificant
chr2L	12133440	12134580	1141	7.26	7.62	6.78	0.83	3.07e-07	2.49e-06	Mu up DBS	FBgn0032415	Promoter (<=1kb)	FBtr0342604	-29	rho-6	-0.0113319	0.00329011	1	Nonsignificant	-0.0270471	0.000107506	1	Nonsignificant
chrX	15476323	15477567	1245	7.19	7.55	6.72	0.83	4.05e-06	2.66e-05	Mu up DBS	FBgn0030647	Promoter (<=1kb)	FBtr0344943	232	CG6324	0.0339273	0.95719	1	Nonsignificant	0.907977	0.00317049	1	Mu GSCs upregulated
chr3L	12734053	12735562	1510	7.4	7.76	6.93	0.83	4.66e-06	3.02e-05	Mu up DBS	FBgn0014007	Promoter (<=1kb)	FBtr0075913	0	Ptp69D	0.0137385	0.804329	1	Nonsignificant	0.259771	0.260205	1	Nonsignificant
chr3L	5360233	5361289	1057	6.44	6.79	5.96	0.83	1.21e-05	7.15e-05	Mu up DBS	FBgn0035600	Promoter (<=1kb)	FBtr0077144	22	Cyt-c1	-1.00278	3.08928e-05	0.544084	Mu CySCs downregulated	-0.010396	0.782398	1	Nonsignificant
chr4	1050842	1051892	1051	6.19	6.54	5.71	0.83	2.53e-05	0.00014	Mu up DBS	FBgn0264607	Promoter (<=1kb)	FBtr0089218	0	CaMKII	0.28081	0.685846	1	Nonsignificant	0.657199	0.0235588	1	Mu GSCs upregulated
chr3L	27083552	27084468	917	5.85	6.21	5.38	0.83	0.00025	0.00111	Mu up DBS	FBgn0063670	Promoter (<=1kb)	FBtr0113841	0	CG40228	0.158921	0.939479	1	Nonsignificant	0.107994	0.352471	1	Nonsignificant
chr2R	18852629	18853370	742	5.91	6.27	5.44	0.83	0.000485	0.00199	Mu up DBS	FBgn0034403	Promoter (<=1kb)	FBtr0273238	0	CG18190	0.0436004	0.566778	1	Nonsignificant	-0.555028	0.00011617	1	Mu GSCs downregulated
chr2L	3308364	3309019	656	5.44	5.8	4.97	0.83	0.000869	0.00334	Mu up DBS	FBgn0031517	Promoter (<=1kb)	FBtr0077580	-203	CG15406	-0.0120147	0.0359272	1	Nonsignificant	0.00176462	0.720212	1	Nonsignificant
chrX	4533673	4534232	560	5.56	5.91	5.08	0.83	0.00105	0.00394	Mu up DBS	FBgn0029708	3' UTR	FBtr0308916	3442	CG3556	0.00290985	0.654273	1	Nonsignificant	-0.309726	0.622119	1	Nonsignificant
chr2R	21344247	21344755	509	5.53	5.88	5.06	0.83	0.00194	0.00675	Mu up DBS	FBgn0034622	Promoter (2-3kb)	FBtr0300455	2275	BBS9	0	1	1	Nonsignificant	-0.00881678	0.0102927	1	Nonsignificant
chr3L	22633861	22634248	388	4.67	5.02	4.2	0.83	0.00875	0.0247	Mu up DBS	FBgn0037171	Intron (FBtr0347081/FBgn0037171, intron 1 of 5)	FBtr0347081	3668	CG14459	0	1	1	Nonsignificant	0.00088986	0.720212	1	Nonsignificant
chr2R	10437139	10438534	1396	9.47	9.83	9.01	0.82	1.37e-13	2.88e-12	Mu up DBS	FBgn0001122	Promoter (<=1kb)	FBtr0088264	0	Galphao	0.122261	0.887269	1	Nonsignificant	0.424032	0.00705953	1	Nonsignificant
chr2L	14021212	14022619	1408	9.32	9.67	8.85	0.82	7.14e-06	4.46e-05	Mu up DBS	FBgn0266892	Promoter (<=1kb)	FBtr0345759	0	lncRNA:CR45352	0	1	1	Nonsignificant	0.0024572	0.608455	1	Nonsignificant
chrX	3294666	3295705	1040	7.76	8.11	7.29	0.82	1.74e-05	0.0001	Mu up DBS	FBgn0000479	Promoter (<=1kb)	FBtr0070518	0	dnc	-0.623884	0.0245338	1	Mu CySCs downregulated	1.20612	9.46522e-05	1	Mu GSCs upregulated
chr3L	11696082	11697036	955	6.36	6.71	5.89	0.82	2.71e-05	0.000149	Mu up DBS	FBgn0036194	Promoter (<=1kb)	FBtr0076131	0	Dph1	0.216642	0.95968	1	Nonsignificant	0.113828	0.331057	1	Nonsignificant
chr3L	7639276	7640471	1196	7.11	7.46	6.64	0.82	9.64e-05	0.000472	Mu up DBS	FBgn0053276	Promoter (<=1kb)	FBtr0114530	0	Urm1	-0.094258	0.0505908	1	Nonsignificant	-0.0152658	0.365791	1	Nonsignificant
chr3R	21662661	21662978	318	6.51	6.86	6.04	0.82	0.000448	0.00185	Mu up DBS	FBgn0038893	Promoter (<=1kb)	FBtr0084116	0	Archease	0.0814431	0.783709	1	Nonsignificant	0.0140265	0.874311	1	Nonsignificant
chrX	12006945	12007549	605	5.63	5.98	5.16	0.82	0.000501	0.00206	Mu up DBS	FBgn0030360	Promoter (<=1kb)	FBtr0073574	0	CG1806	-0.00435672	0.518625	1	Nonsignificant	0.0028146	0.565684	1	Nonsignificant
chrX	13334746	13335277	532	5.18	5.54	4.72	0.82	0.0017	0.00604	Mu up DBS	FBgn0010198	Promoter (2-3kb)	FBtr0073794	2361	RpS15Aa	0.236827	0.334617	1	Nonsignificant	0.621774	7.89077e-06	0.138972	Mu GSCs upregulated
chr3R	25097576	25097923	348	4.78	5.14	4.32	0.82	0.00364	0.0116	Mu up DBS	FBgn0053095	Promoter (<=1kb)	FBtr0084774	0	CG33095	0	1	1	Nonsignificant	0	1	1	Nonsignificant
chrX	19201289	19201798	510	4.18	4.53	3.71	0.82	0.0148	0.0388	Mu up DBS	FBgn0030997	Promoter (<=1kb)	FBtr0074695	0	CG7990	-0.00114677	0.254903	1	Nonsignificant	0.0142362	0.578877	1	Nonsignificant
chr2L	6078598	6079432	835	8.86	9.21	8.4	0.81	3.12e-16	9.5e-15	Mu up DBS	FBgn0031778	Promoter (<=1kb)	FBtr0308942	145	lncRNA:CR9162	0	1	1	Nonsignificant	0	1	1	Nonsignificant
chr2L	248525	251038	2514	10.14	10.49	9.67	0.81	2.59e-09	2.89e-08	Mu up DBS	FBgn0265149	Promoter (<=1kb)	FBtr0336987	0	lncRNA:CR44218	0.0316353	0.513772	1	Nonsignificant	-0.0133598	0.87361	1	Nonsignificant
chr3L	5869371	5870316	946	6.92	7.27	6.46	0.81	9.64e-08	8.53e-07	Mu up DBS	FBgn0035641	Promoter (1-2kb)	FBtr0077025	-1185	CG5568	0	1	1	Nonsignificant	0	1	1	Nonsignificant
chr3R	16320324	16321105	782	6.3	6.65	5.84	0.81	2.47e-05	0.000137	Mu up DBS	FBgn0011858	Promoter (<=1kb)	FBtr0083267	-298	tRNA:Phe-GAA-1-8	0	1	1	Nonsignificant	0	1	1	Nonsignificant
chr2R	10508374	10509309	936	6.58	6.93	6.12	0.81	3.22e-05	0.000174	Mu up DBS	FBgn0264817	Exon (FBtr0343132/FBgn0283521, exon 7 of 7)	FBtr0347597	-23122	pre-lola-G	0.00141801	0.654273	1	Nonsignificant	0.00836483	0.367778	1	Nonsignificant
chr3R	11146947	11147723	777	6.18	6.52	5.72	0.81	0.000142	0.000669	Mu up DBS	FBgn0261291	Promoter (1-2kb)	FBtr0091686	-1712	CheA86a	0	1	1	Nonsignificant	-0.0769597	0.769389	1	Nonsignificant
chrX	19823640	19824708	1069	5.94	6.29	5.48	0.81	0.000543	0.00221	Mu up DBS	FBgn0031074	Promoter (<=1kb)	FBtr0074806	0	SkpE	0.125387	0.776487	1	Nonsignificant	-0.611332	0.0351092	1	Mu GSCs downregulated
chr3R	2415818	2416310	493	5.15	5.5	4.69	0.81	0.00265	0.00888	Mu up DBS	FBgn0058182	Intron (FBtr0392909/FBgn0267431, intron 19 of 21)	FBtr0302347	-258612	CR40182	0	1	1	Nonsignificant	0	1	1	Nonsignificant
chr3R	2307904	2308690	787	5.1	5.45	4.64	0.81	0.00273	0.00913	Mu up DBS	FBgn0058182	Intron (FBtr0392909/FBgn0267431, intron 18 of 21)	FBtr0302347	-150698	CR40182	0	1	1	Nonsignificant	0	1	1	Nonsignificant
chr2L	13063923	13064418	496	5.06	5.4	4.6	0.81	0.0043	0.0134	Mu up DBS	FBgn0262160	Distal Intergenic	FBtr0336616	-3783	CG9932	0.274637	0.814216	1	Nonsignificant	0.100657	0.211366	1	Nonsignificant
chr3R	25446407	25446790	384	4.64	4.99	4.18	0.81	0.00685	0.02	Mu up DBS	FBgn0004509	Intron (FBtr0089982/FBgn0004509, intron 1 of 11)	FBtr0089982	26268	Fur1	-0.226036	0.304206	1	Nonsignificant	0.370858	0.00528923	1	Nonsignificant
chr2R	23611000	23611319	320	4.5	4.85	4.03	0.81	0.00786	0.0225	Mu up DBS	FBgn0034885	Promoter (1-2kb)	FBtr0072105	-1459	Eglp4	0.000667357	0.654273	1	Nonsignificant	0.000555591	0.803835	1	Nonsignificant
chr2R	24195296	24195643	348	4.69	5.04	4.23	0.81	0.00899	0.0252	Mu up DBS	FBgn0034988	Promoter (<=1kb)	FBtr0072261	0	cN-IIIB	-0.0316384	0.119992	1	Nonsignificant	-0.0595861	0.171366	1	Nonsignificant
chrX	3671499	3672859	1361	8.29	8.64	7.84	0.8	3.98e-12	6.92e-11	Mu up DBS	FBgn0023215	Promoter (<=1kb)	FBtr0301821	0	Mnt	-0.049252	0.910338	1	Nonsignificant	0.349662	0.00507454	1	Nonsignificant
chr3L	16380986	16381882	897	7.62	7.96	7.16	0.8	4.5e-09	4.81e-08	Mu up DBS	FBgn0036622	Promoter (<=1kb)	FBtr0075422	0	Agpat4	0.0170901	0.345218	1	Nonsignificant	0.0269134	0.602141	1	Nonsignificant
chr3L	19085698	19087606	1909	8.34	8.68	7.88	0.8	6.47e-08	5.86e-07	Mu up DBS	FBgn0036844	Promoter (<=1kb)	FBtr0333220	0	Mkp3	0.19247	0.926778	1	Nonsignificant	0.594434	0.0681717	1	Mu GSCs upregulated
chr2R	4271195	4272997	1803	7.01	7.35	6.56	0.8	5.86e-07	4.52e-06	Mu up DBS	FBgn0262117	Distal Intergenic	FBtr0111268	-28261	IntS3	0.27575	0.874482	1	Nonsignificant	0.277663	0.0433896	1	Nonsignificant
chr2L	8949737	8951749	2013	8.12	8.46	7.67	0.8	7e-07	5.32e-06	Mu up DBS	FBgn0032078	Promoter (<=1kb)	FBtr0079788	0	C1GalTA	0.047323	0.323111	1	Nonsignificant	0.280063	0.0258216	1	Nonsignificant
chr2L	6610824	6611736	913	8.36	8.71	7.9	0.8	1.84e-06	1.3e-05	Mu up DBS	FBgn0031836	Promoter (<=1kb)	FBtr0079291	0	CG11050	0.0622842	0.439754	1	Nonsignificant	0.0795304	0.44382	1	Nonsignificant
chr3R	18399626	18400077	452	6.5	6.85	6.05	0.8	3.81e-06	2.53e-05	Mu up DBS	FBgn0264751	Promoter (<=1kb)	FBtr0334144	0	Vti1b	-0.24301	0.289877	1	Nonsignificant	0.0400556	0.187184	1	Nonsignificant
chr3L	15267875	15268886	1012	6.44	6.78	5.98	0.8	2.01e-05	0.000114	Mu up DBS	FBgn0036491	Distal Intergenic	FBtr0113172	-30072	Best4	0.00559265	0.654273	1	Nonsignificant	0.0315497	0.0269218	1	Nonsignificant
chr3L	18812211	18812723	513	6.85	7.2	6.4	0.8	2.26e-05	0.000126	Mu up DBS	FBgn0036814	Intron (FBtr0075084/FBgn0036814, intron 2 of 5)	FBtr0075084	7952	CG14073	0.247007	0.433672	1	Nonsignificant	0.124054	0.439797	1	Nonsignificant
chr2L	8543952	8544244	293	6.11	6.45	5.66	0.8	0.000116	0.000556	Mu up DBS	FBgn0011259	Promoter (<=1kb)	FBtr0329931	622	Sema1a	0.235532	0.852101	1	Nonsignificant	-0.0583693	0.0237342	1	Nonsignificant
chr3L	9136916	9137800	885	6.14	6.48	5.68	0.8	0.00015	0.000702	Mu up DBS	FBgn0035965	Promoter (<=1kb)	FBtr0076537	0	Use1	0.174195	0.614368	1	Nonsignificant	-0.11112	0.48958	1	Nonsignificant
chr3L	19687116	19687492	377	5.71	6.05	5.25	0.8	0.00022	0.000989	Mu up DBS	FBgn0036900	Promoter (<=1kb)	FBtr0089597	0	CG8765	0.137143	0.374624	1	Nonsignificant	-0.216531	0.405971	1	Nonsignificant
chr3L	13006624	13007130	507	5.72	6.06	5.26	0.8	0.000225	0.00101	Mu up DBS	FBgn0036330	Promoter (<=1kb)	FBtr0075873	0	CG11263	0.0071559	0.654273	1	Nonsignificant	0.0251583	0.138429	1	Nonsignificant
chrX	13420925	13421317	393	5.24	5.59	4.79	0.8	0.000317	0.00136	Mu up DBS	FBgn0030486	3' UTR	FBtr0301559	7683	Set2	0.00921159	0.455063	1	Nonsignificant	0.1495	0.0230089	1	Nonsignificant
chr3R	2411402	2412362	961	6.36	6.7	5.9	0.8	0.000761	0.00297	Mu up DBS	FBgn0058182	Intron (FBtr0392909/FBgn0267431, intron 18 of 21)	FBtr0302347	-254196	CR40182	0	1	1	Nonsignificant	0	1	1	Nonsignificant
chr3L	9141832	9142203	372	5.09	5.44	4.64	0.8	0.000778	0.00303	Mu up DBS	FBgn0263556	Promoter (2-3kb)	FBtr0309687	-2390	mir-4940	#N/A	#N/A	#N/A	#N/A	#N/A	#N/A	#N/A	#N/A
chr3R	14041046	14041370	325	5.45	5.79	4.99	0.8	0.00104	0.00388	Mu up DBS	FBgn0011971	Distal Intergenic	FBtr0082919	3236	tRNA:Ser-GCT-2-2	0	1	1	Nonsignificant	0	1	1	Nonsignificant
chr3R	12516873	12517274	402	4.92	5.27	4.47	0.8	0.00138	0.00502	Mu up DBS	FBgn0013279	Exon (FBtr0290334/FBgn0250910, exon 7 of 10)	FBtr0082638	7797	Hsp70Ba	0.00159539	0.654273	1	Nonsignificant	0.00917766	0.565684	1	Nonsignificant
chr3L	18869597	18870189	593	5.25	5.59	4.79	0.8	0.0018	0.00636	Mu up DBS	FBgn0085284	Promoter (<=1kb)	FBtr0112449	-35	Blos3	0.163894	0.915632	1	Nonsignificant	-0.282199	0.00446861	1	Nonsignificant
chrX	20024234	20024838	605	4.85	5.2	4.39	0.8	0.00181	0.00639	Mu up DBS	FBgn0052826	Promoter (<=1kb)	FBtr0070001	-261	tRNA:Pro-CGG-1-1	0	1	1	Nonsignificant	0	1	1	Nonsignificant
chr2L	20695003	20695449	447	5.32	5.67	4.86	0.8	0.00216	0.0074	Mu up DBS	FBgn0032877	Intron (FBtr0081397/FBgn0014859, intron 1 of 4)	FBtr0081391	12635	CG2617	-0.0541874	0.812197	1	Nonsignificant	0.133678	0.449366	1	Nonsignificant
chr3L	22681029	22681339	311	4.61	4.95	4.16	0.8	0.00279	0.0093	Mu up DBS	FBgn0037175	Distal Intergenic	FBtr0331777	5748	CG14455	0	1	1	Nonsignificant	0	1	1	Nonsignificant
chr3R	21887234	21887538	305	4.44	4.78	3.98	0.8	0.00606	0.018	Mu up DBS	FBgn0038916	Promoter (<=1kb)	FBtr0084151	0	dnd	0.0348108	0.417788	1	Nonsignificant	0.0440045	0.183198	1	Nonsignificant
chr2L	22131404	22131681	278	4.83	5.17	4.37	0.8	0.00845	0.024	Mu up DBS	FBgn0262886	Promoter (<=1kb)	FBtr0306297	183	lncRNA:CR43241	-0.0669844	0.812197	1	Nonsignificant	0.254309	0.112411	1	Nonsignificant
chr3L	14196788	14197083	296	4.42	4.77	3.97	0.8	0.0121	0.0326	Mu up DBS	FBgn0013718	Intron (FBtr0306619/FBgn0013718, intron 1 of 11)	FBtr0100039	5915	nuf	0.671394	0.00303453	1	Mu CySCs upregulated	0.172665	0.408237	1	Nonsignificant
chr2L	221780	223325	1546	9.77	10.11	9.32	0.79	2.3e-11	3.55e-10	Mu up DBS	FBgn0266557	Promoter (<=1kb)	FBtr0078145	0	kis	0.193057	0.915162	1	Nonsignificant	1.70438	1.0607e-06	0.0186811	Mu GSCs upregulated
chr2L	16700748	16702037	1290	7.36	7.7	6.91	0.79	1.22e-07	1.05e-06	Mu up DBS	FBgn0263744	Promoter (<=1kb)	FBtr0310393	0	CR43669	0.00475772	0.654273	1	Nonsignificant	0.26912	0.013863	1	Nonsignificant
chr2L	16223395	16224874	1480	6.8	7.15	6.35	0.79	2.83e-06	1.93e-05	Mu up DBS	FBgn0264392	Distal Intergenic	FBtr0332359	-6351	lncRNA:CR43840	0	1	1	Nonsignificant	0.000321628	0.803835	1	Nonsignificant
chrX	8115045	8116443	1399	6.84	7.18	6.39	0.79	3.64e-06	2.42e-05	Mu up DBS	FBgn0040319	Promoter (<=1kb)	FBtr0340138	0	Gclc	0.133591	0.607151	1	Nonsignificant	0.0831537	0.287524	1	Nonsignificant
chrX	10783966	10786860	2895	9.32	9.66	8.87	0.79	5.42e-06	3.47e-05	Mu up DBS	FBgn0003360	Promoter (<=1kb)	FBtr0073424	0	sesB	-0.983281	2.12983e-05	0.375105	Mu CySCs downregulated	-0.728309	0.719074	1	Mu GSCs downregulated
chr3L	11085849	11086730	882	6.43	6.77	5.98	0.79	1.07e-05	6.41e-05	Mu up DBS	FBgn0020412	Intron (FBtr0076237/FBgn0020412, intron 1 of 6)	FBtr0076237	5126	JIL-1	-0.0341171	0.553608	1	Nonsignificant	0.0313377	0.526186	1	Nonsignificant
chrX	19565576	19566582	1007	6.88	7.23	6.44	0.79	2.53e-05	0.000139	Mu up DBS	FBgn0000257	Promoter (<=1kb)	FBtr0074727	0	car	-0.142626	0.552387	1	Nonsignificant	0.222339	0.00672675	1	Nonsignificant
chr3L	22407395	22408576	1182	8.28	8.62	7.84	0.79	4.7e-05	0.000245	Mu up DBS	FBgn0004449	Promoter (<=1kb)	FBtr0078509	0	Ten-m	-0.127932	0.00249074	1	Nonsignificant	0.0680697	0.210772	1	Nonsignificant
chrX	20256987	20257460	474	5.76	6.1	5.32	0.79	0.000135	0.000637	Mu up DBS	FBgn0031099	Promoter (<=1kb)	FBtr0077340	0	CG17065	0.201306	0.658814	1	Nonsignificant	0.0221955	0.878647	1	Nonsignificant
chr3R	4081716	4082426	711	6.21	6.55	5.76	0.79	0.000223	0.001	Mu up DBS	FBgn0259821	Promoter (1-2kb)	FBtr0301942	-1610	CG42402	0	1	1	Nonsignificant	-0.00237379	0.123205	1	Nonsignificant
chr3L	12417019	12417683	665	6.77	7.11	6.32	0.79	0.000277	0.00122	Mu up DBS	FBgn0020655	Promoter (<=1kb)	FBtr0075981	0	ArfGAP1	0.112971	0.699773	1	Nonsignificant	-0.542195	0.048569	1	Mu GSCs downregulated
chr3L	13666792	13667795	1004	6.49	6.83	6.04	0.79	0.000394	0.00166	Mu up DBS	FBgn0264001	Promoter (<=1kb)	FBtr0330354	-43	bru3	0	1	1	Nonsignificant	0.00395558	0.565684	1	Nonsignificant
chr3R	15327900	15328320	421	5.32	5.66	4.87	0.79	0.000528	0.00215	Mu up DBS	FBgn0038318	Promoter (<=1kb)	FBtr0083121	0	CG6236	-0.392059	0.0233781	1	Nonsignificant	0.0407974	0.952362	1	Nonsignificant
chrX	17423461	17423842	382	5.38	5.72	4.93	0.79	0.000837	0.00324	Mu up DBS	FBgn0030839	Promoter (<=1kb)	FBtr0074431	0	CG5613	0.142244	0.905946	1	Nonsignificant	-0.341332	0.129874	1	Nonsignificant
chr2R	10518934	10519454	521	6.42	6.76	5.97	0.79	0.00114	0.00422	Mu up DBS	FBgn0283521	3' UTR	FBtr0089343	14900	lola	0.251261	0.836941	1	Nonsignificant	1.70579	2.6535e-08	0.000467334	Mu GSCs upregulated
chr2L	21400863	21401684	822	5.78	6.12	5.33	0.79	0.00156	0.00558	Mu up DBS	FBgn0051616	Promoter (2-3kb)	FBtr0085889	-2497	His-:CR31616	#N/A	#N/A	#N/A	#N/A	#N/A	#N/A	#N/A	#N/A
chrX	8491496	8491977	482	5.18	5.52	4.73	0.79	0.00159	0.00568	Mu up DBS	FBgn0053181	Promoter (<=1kb)	FBtr0333145	151	CG33181	-0.0566201	0.209071	1	Nonsignificant	0.517013	0.00856788	1	Mu GSCs upregulated
chrX	14718944	14719680	737	5.51	5.85	5.06	0.79	0.0021	0.00723	Mu up DBS	FBgn0266710	Promoter (<=1kb)	FBtr0073941	-2	hog	0.0192638	0.0967548	1	Nonsignificant	-1.24349	1.05643e-06	0.0186059	Mu GSCs downregulated
chr2L	8575039	8575374	336	4.59	4.93	4.14	0.79	0.00378	0.012	Mu up DBS	FBgn0051895	Intron (FBtr0303877/FBgn0011259, intron 4 of 22)	FBtr0079692	4151	tRNA:Phe-GAA-1-3	0	1	1	Nonsignificant	0	1	1	Nonsignificant
chr2L	7223071	7223392	322	4.89	5.23	4.44	0.79	0.00748	0.0216	Mu up DBS	FBgn0263133	Promoter (<=1kb)	FBtr0079413	0	mEFG1	-0.355864	0.0705666	1	Nonsignificant	0.202368	0.10725	1	Nonsignificant
chr3R	29313030	29313368	339	4.86	5.2	4.41	0.79	0.00752	0.0217	Mu up DBS	FBgn0015622	Downstream (1-2kb)	FBtr0085438	6230	Cnx99A	0.0386791	0.634837	1	Nonsignificant	-0.634634	0.897265	1	Mu GSCs downregulated
chrX	4910283	4912547	2265	9.19	9.53	8.75	0.78	1.1e-14	2.64e-13	Mu up DBS	FBgn0052772	Promoter (<=1kb)	FBtr0342951	0	CG32772	-0.00475891	0.883673	1	Nonsignificant	0.635831	0.0090249	1	Mu GSCs upregulated
chr3R	31811836	31813096	1261	8.14	8.47	7.69	0.78	2.84e-09	3.14e-08	Mu up DBS	FBgn0039883	Promoter (<=1kb)	FBtr0343539	0	RhoGAP100F	0.0100466	0.513772	1	Nonsignificant	0.175958	0.0197886	1	Nonsignificant
chr2R	23551083	23551927	845	8.45	8.79	8.01	0.78	3.52e-09	3.81e-08	Mu up DBS	FBgn0010501	Promoter (<=1kb)	FBtr0072062	0	Dcp-1	-0.235369	0.0069221	1	Nonsignificant	0.402319	0.259102	1	Nonsignificant
chr2R	13990157	13992453	2297	9.4	9.74	8.95	0.78	1.79e-07	1.51e-06	Mu up DBS	FBgn0002643	Promoter (<=1kb)	FBtr0087596	0	mam	0.387433	0.877492	1	Nonsignificant	0.16197	0.00896107	1	Nonsignificant
chr3L	17236941	17238960	2020	8.83	9.16	8.38	0.78	8.43e-07	6.31e-06	Mu up DBS	FBgn0260943	Promoter (<=1kb)	FBtr0333861	0	Rbp6	0.0964339	0.973569	1	Nonsignificant	0.0327892	0.186439	1	Nonsignificant
chr2R	23744493	23746966	2474	8.61	8.95	8.17	0.78	1.4e-06	1.01e-05	Mu up DBS	FBgn0000562	Promoter (<=1kb)	FBtr0343272	0	egl	0.0566973	0.885469	1	Nonsignificant	0.092601	0.1528	1	Nonsignificant
chr3R	23279406	23281548	2143	8.07	8.41	7.63	0.78	2.68e-06	1.83e-05	Mu up DBS	FBgn0004882	Promoter (<=1kb)	FBtr0334498	0	orb	0.170216	0.11979	1	Nonsignificant	0.284446	0.127052	1	Nonsignificant
chr2R	11306683	11308041	1359	6.93	7.27	6.49	0.78	2.29e-05	0.000128	Mu up DBS	FBgn0025373	Promoter (<=1kb)	FBtr0088170	0	Fpps	-0.148039	0.0628949	1	Nonsignificant	-0.274331	0.00251799	1	Nonsignificant
chr3R	24062200	24062910	711	6.05	6.39	5.6	0.78	3.19e-05	0.000173	Mu up DBS	FBgn0040283	3' UTR	FBtr0084541	3913	SMC1	0.284335	0.36841	1	Nonsignificant	0.848372	0.000296959	1	Mu GSCs upregulated
chr3R	14608993	14609614	622	6.13	6.46	5.68	0.78	3.64e-05	0.000194	Mu up DBS	FBgn0038246	Promoter (<=1kb)	FBtr0334028	-28	CG14853	-0.046657	0.0359272	1	Nonsignificant	-0.114292	6.31359e-10	1.11195e-05	Nonsignificant
chr2L	22129718	22130355	638	5.71	6.05	5.27	0.78	0.000267	0.00118	Mu up DBS	FBgn0025674	Promoter (<=1kb)	FBtr0344022	0	CycK	0.152762	0.794115	1	Nonsignificant	-0.0866356	0.591256	1	Nonsignificant
chr3L	5511560	5512175	616	5.46	5.8	5.02	0.78	0.000353	0.0015	Mu up DBS	FBgn0085371	Promoter (<=1kb)	FBtr0344835	-700	CG34342	0	1	1	Nonsignificant	0.000429649	0.803835	1	Nonsignificant
chr2L	19756680	19757360	681	5.54	5.88	5.1	0.78	0.000421	0.00176	Mu up DBS	FBgn0032817	Promoter (<=1kb)	FBtr0081324	0	CG10631	-0.0456998	0.402064	1	Nonsignificant	-0.0978433	0.921795	1	Nonsignificant
chr3R	15420412	15420834	423	6.18	6.52	5.74	0.78	0.000934	0.00355	Mu up DBS	FBgn0267571	Promoter (<=1kb)	FBtr0346983	0	lncRNA:CR45911	0	1	1	Nonsignificant	0.0229985	0.437401	1	Nonsignificant
chr2R	999913	1000374	462	4.86	5.19	4.42	0.78	0.0017	0.00604	Mu up DBS	FBgn0069969	Distal Intergenic	FBtr0344187	-48661	CG40498	0	1	1	Nonsignificant	0.0611832	0.0652188	1	Nonsignificant
chr4	1181406	1182383	978	5.39	5.73	4.95	0.78	0.00213	0.00731	Mu up DBS	FBgn0002521	Promoter (<=1kb)	FBtr0089204	0	pho	0.0563574	0.285932	1	Nonsignificant	-0.107234	0.769983	1	Nonsignificant
chr2R	8566560	8567251	692	5.07	5.41	4.62	0.78	0.0046	0.0142	Mu up DBS	FBgn0033302	Promoter (<=1kb)	FBtr0345575	0	Cyp6a14	0.00141801	0.654273	1	Nonsignificant	0.0222221	0.2663	1	Nonsignificant
chr2R	17110315	17110834	520	5.02	5.35	4.58	0.78	0.00487	0.0149	Mu up DBS	FBgn0034194	Promoter (1-2kb)	FBtr0086982	1471	CG15611	0.4773	0.0308152	1	Nonsignificant	0.00112698	0.658617	1	Nonsignificant
chr3R	29438713	29439325	613	4.98	5.31	4.54	0.78	0.00888	0.025	Mu up DBS	FBgn0004369	Intron (FBtr0303148/FBgn0004369, intron 8 of 18)	FBtr0085422	-18245	Ptp99A	-0.283619	0.293403	1	Nonsignificant	-0.0133142	0.364614	1	Nonsignificant
chrX	15007881	15008445	565	5.24	5.57	4.79	0.78	0.0118	0.0319	Mu up DBS	FBgn0052594	3' UTR	FBtr0310270	-15991	be	-0.0597559	0.494125	1	Nonsignificant	-0.00463831	0.157217	1	Nonsignificant
chr2L	8651456	8651873	418	4.54	4.87	4.09	0.78	0.0155	0.0404	Mu up DBS	FBgn0001114	Intron (FBtr0303877/FBgn0011259, intron 7 of 22)	FBtr0079727	-20825	Glt	0	1	1	Nonsignificant	0.095772	0.387525	1	Nonsignificant
chr2L	22214920	22215272	353	4.18	4.52	3.74	0.78	0.0186	0.0471	Mu up DBS	FBgn0259683	Promoter (<=1kb)	FBtr0336971	-544	Ir40a	0	1	1	Nonsignificant	0.0526359	0.347892	1	Nonsignificant
chr3L	20375550	20376770	1221	7.59	7.92	7.16	0.77	1.27e-06	9.23e-06	Mu up DBS	FBgn0001247	Promoter (<=1kb)	FBtr0273273	0	Ide	-0.336495	0.0102238	1	Nonsignificant	-0.0276279	0.381639	1	Nonsignificant
chr2L	14705702	14706743	1042	7.21	7.54	6.77	0.77	2.28e-06	1.58e-05	Mu up DBS	FBgn0028855	Distal Intergenic	FBtr0343706	-5728	CG15282	0	1	1	Nonsignificant	0.000724381	0.720212	1	Nonsignificant
chr2R	7961640	7962445	806	6.71	7.04	6.28	0.77	3.35e-05	0.00018	Mu up DBS	FBgn0026361	Promoter (<=1kb)	FBtr0088876	0	Sep5	0.214775	0.583525	1	Nonsignificant	-0.0780832	0.0543348	1	Nonsignificant
chr3R	5126728	5127459	732	6.2	6.53	5.76	0.77	3.44e-05	0.000184	Mu up DBS	FBgn0037293	Promoter (<=1kb)	FBtr0078842	-628	CG12007	0.00751724	0.402064	1	Nonsignificant	0.0748067	0.662004	1	Nonsignificant
chr2R	21624190	21624874	685	6.23	6.56	5.79	0.77	7.35e-05	0.000369	Mu up DBS	FBgn0016641	Promoter (<=1kb)	FBtr0071686	0	PTP-ER	0.243772	0.103083	1	Nonsignificant	0.372056	0.00187477	1	Nonsignificant
chrX	18506461	18507269	809	6.99	7.32	6.55	0.77	0.000166	0.000766	Mu up DBS	FBgn0010194	Promoter (1-2kb)	FBtr0074623	-1056	Wnt5	0.0166761	0.215655	1	Nonsignificant	0.156636	0.00147448	1	Nonsignificant
chr3R	15419093	15419609	517	6.1	6.44	5.66	0.77	0.000255	0.00113	Mu up DBS	FBgn0267571	Promoter (<=1kb)	FBtr0346982	765	lncRNA:CR45911	0	1	1	Nonsignificant	0.0229985	0.437401	1	Nonsignificant
chr2R	14302128	14302968	841	6.58	6.92	6.14	0.77	0.000286	0.00125	Mu up DBS	FBgn0033921	Promoter (<=1kb)	FBtr0087562	0	tej	0	1	1	Nonsignificant	0.125677	0.860456	1	Nonsignificant
chr3L	49019	50006	988	6.26	6.59	5.82	0.77	0.000308	0.00133	Mu up DBS	FBgn0262679	Distal Intergenic	FBtr0305596	4745	CG43149	0.00659872	0.654273	1	Nonsignificant	0.165433	0.00194418	1	Nonsignificant
chrX	3343481	3344344	864	5.88	6.22	5.44	0.77	0.00135	0.00493	Mu up DBS	FBgn0266180	3' UTR	FBtr0343761	4056	lncRNA:CR44886	0	1	1	Nonsignificant	0.000900884	0.720212	1	Nonsignificant
chr2R	11896235	11896747	513	6	6.34	5.57	0.77	0.00425	0.0132	Mu up DBS	FBgn0284245	Promoter (2-3kb)	FBtr0345022	2693	eEF1alpha1	0.213854	0.107815	1	Nonsignificant	0.394289	0.0434802	1	Nonsignificant
chrX	8212195	8212460	266	4.42	4.76	3.98	0.77	0.00515	0.0156	Mu up DBS	FBgn0261873	Intron (FBtr0100376/FBgn0261873, intron 7 of 16)	FBtr0089974	-3669	sdt	0.166528	0.766939	1	Nonsignificant	0.0600661	0.648607	1	Nonsignificant
chr2L	19561675	19561983	309	4.94	5.27	4.5	0.77	0.00705	0.0205	Mu up DBS	FBgn0032809	Promoter (1-2kb)	FBtr0081256	-1947	CG13078	-0.0120147	0.0359272	1	Nonsignificant	0	1	1	Nonsignificant
chr2R	10520737	10521317	581	6.06	6.39	5.62	0.77	0.00791	0.0226	Mu up DBS	FBgn0283521	Exon (FBtr0089342/FBgn0283521, exon 6 of 6)	FBtr0089343	13037	lola	0.251261	0.836941	1	Nonsignificant	1.70579	2.6535e-08	0.000467334	Mu GSCs upregulated
chr2L	13501108	13501496	389	4	4.33	3.56	0.77	0.00951	0.0265	Mu up DBS	FBgn0263354	3' UTR	FBtr0303440	5023	CG42784	0	1	1	Nonsignificant	0.00144446	0.720212	1	Nonsignificant
chr3L	18854463	18854825	363	5.05	5.39	4.62	0.77	0.0113	0.0308	Mu up DBS	FBgn0266936	Promoter (<=1kb)	FBtr0345829	146	lncRNA:CR45387	0	1	1	Nonsignificant	0	1	1	Nonsignificant
chr3L	13764090	13764627	538	4.9	5.23	4.46	0.77	0.0133	0.0354	Mu up DBS	FBgn0264001	Intron (FBtr0330356/FBgn0264001, intron 4 of 13)	FBtr0330356	33900	bru3	0	1	1	Nonsignificant	0.00395558	0.565684	1	Nonsignificant
chr3L	18865231	18866358	1128	6.06	6.4	5.62	0.77	0.0162	0.0419	Mu up DBS	FBgn0036818	Promoter (<=1kb)	FBtr0308812	0	CG14074	0.00357606	0.94862	1	Nonsignificant	0.06994	0.0806394	1	Nonsignificant
chrX	16270590	16271470	881	7.58	7.91	7.15	0.76	9.95e-08	8.78e-07	Mu up DBS	FBgn0030731	Promoter (<=1kb)	FBtr0074209	0	Mfe2	-0.105916	0.120612	1	Nonsignificant	-0.0149227	0.0798739	1	Nonsignificant
chr3L	11214501	11216169	1669	9.02	9.35	8.59	0.76	9.95e-07	7.38e-06	Mu up DBS	FBgn0261553	Promoter (<=1kb)	FBtr0302697	0	CG42671	0.126433	0.983397	1	Nonsignificant	0.381104	0.0142974	1	Nonsignificant
chr2R	8733022	8734205	1184	7.11	7.44	6.68	0.76	5.11e-06	3.28e-05	Mu up DBS	FBgn0086784	Promoter (<=1kb)	FBtr0088716	0	stmA	0.120487	0.37838	1	Nonsignificant	-0.165446	0.277343	1	Nonsignificant
chr2R	5697728	5698647	920	6.27	6.6	5.85	0.76	8.52e-05	0.000422	Mu up DBS	FBgn0259979	Promoter (<=1kb)	FBtr0086038	0	CG17337	#N/A	#N/A	#N/A	#N/A	#N/A	#N/A	#N/A	#N/A
chr2L	19815656	19816996	1341	7.5	7.83	7.07	0.76	0.000163	0.000755	Mu up DBS	FBgn0003922	Promoter (<=1kb)	FBtr0081313	0	snRNA:U2:38ABa	0	1	1	Nonsignificant	0	1	1	Nonsignificant
chrX	6219893	6220496	604	6.47	6.8	6.04	0.76	0.000624	0.00249	Mu up DBS	FBgn0029849	Promoter (<=1kb)	FBtr0070874	0	Efr	0.0257634	0.609837	1	Nonsignificant	0.0274482	0.808565	1	Nonsignificant
chr3L	22820319	22820830	512	5.78	6.11	5.35	0.76	0.000999	0.00376	Mu up DBS	FBgn0027339	Intron (FBtr0304985/FBgn0027339, intron 1 of 5)	FBtr0304985	4005	jim	0.191363	0.902746	1	Nonsignificant	-0.0729213	0.177998	1	Nonsignificant
chr3R	11302632	11303271	640	5.46	5.79	5.02	0.76	0.00122	0.00447	Mu up DBS	FBgn0051386	Promoter (2-3kb)	FBtr0308921	2337	lncRNA:CR31386	0	1	1	Nonsignificant	0	1	1	Nonsignificant
chrX	12567787	12569299	1513	6.39	6.72	5.96	0.76	0.002	0.00692	Mu up DBS	FBgn0264542	Promoter (<=1kb)	FBtr0333154	0	hwt	-0.00752672	0.241195	1	Nonsignificant	0.0783578	0.0847073	1	Nonsignificant
chr3R	3748716	3749199	484	4.89	5.22	4.46	0.76	0.00378	0.0119	Mu up DBS	FBgn0069923	Promoter (1-2kb)	FBtr0301812	-1164	CG41128	-0.574505	0.00143123	1	Mu CySCs downregulated	0.0519697	0.276524	1	Nonsignificant
chr2L	2909272	2909622	351	4.22	4.55	3.79	0.76	0.0121	0.0327	Mu up DBS	FBgn0041111	Intron (FBtr0077632/FBgn0041111, intron 2 of 12)	FBtr0290041	19101	lilli	0.195915	0.55092	1	Nonsignificant	0.438212	0.0198636	1	Nonsignificant
chr3R	25883784	25884166	383	7.19	7.52	6.77	0.75	6.83e-07	5.2e-06	Mu up DBS	FBgn0039381	Promoter (1-2kb)	FBtr0084911	1210	SppL	-0.105668	0.531445	1	Nonsignificant	0.215898	0.16427	1	Nonsignificant
chr2R	10574659	10575566	908	6.84	7.17	6.42	0.75	1.37e-06	9.84e-06	Mu up DBS	FBgn0263102	Intron (FBtr0088275/FBgn0263102, intron 3 of 9)	FBtr0100607	4705	psq	0.493442	0.369444	1	Mu CySCs upregulated	0.683859	0.0080441	1	Mu GSCs upregulated
chr2R	22798485	22799338	854	6.77	7.1	6.35	0.75	2.18e-06	1.52e-05	Mu up DBS	FBgn0011211	Promoter (<=1kb)	FBtr0071883	0	blw	-1.31636	3.91623e-06	0.0689726	Mu CySCs downregulated	-0.345961	0.0108693	1	Nonsignificant
chr3R	16763811	16764321	511	6.44	6.77	6.02	0.75	1.14e-05	6.72e-05	Mu up DBS	FBgn0020556	Intron (FBtr0083341/FBgn0020556, intron 1 of 2)	FBtr0083341	8868	lncRNA:bxd	0	1	1	Nonsignificant	0	1	1	Nonsignificant
chr3R	12712147	12713132	986	6.6	6.92	6.17	0.75	1.59e-05	9.19e-05	Mu up DBS	FBgn0002905	Promoter (<=1kb)	FBtr0082662	0	mus308	#N/A	#N/A	#N/A	#N/A	#N/A	#N/A	#N/A	#N/A
chr3L	21840119	21841744	1626	8.76	9.09	8.34	0.75	2.07e-05	0.000117	Mu up DBS	FBgn0037138	Promoter (<=1kb)	FBtr0078446	0	P5CDh1	-0.09914	0.222471	1	Nonsignificant	0.47769	0.0470325	1	Nonsignificant
chr2L	15498922	15499873	952	7.15	7.47	6.73	0.75	2.07e-05	0.000117	Mu up DBS	FBgn0002524	Promoter (<=1kb)	FBtr0343735	0	lace	-0.37599	0.0933415	1	Nonsignificant	-0.06881	0.539105	1	Nonsignificant
chrX	16683376	16684025	650	6.33	6.66	5.91	0.75	3.41e-05	0.000183	Mu up DBS	FBgn0000152	Promoter (<=1kb)	FBtr0074372	0	Axs	0.234111	0.398142	1	Nonsignificant	0.0300975	0.0943861	1	Nonsignificant
chr2R	11469275	11469883	609	6.07	6.39	5.64	0.75	6.12e-05	0.000312	Mu up DBS	FBgn0001269	Distal Intergenic	FBtr0088068	-4582	inv	-0.0718911	0.483678	1	Nonsignificant	0.0501773	0.608455	1	Nonsignificant
chr3L	16143543	16145677	2135	7.69	8.02	7.26	0.75	7.92e-05	0.000394	Mu up DBS	FBgn0036576	Promoter (<=1kb)	FBtr0307519	0	CG5151	0.11273	0.438514	1	Nonsignificant	0.351829	0.0143786	1	Nonsignificant
chr3R	6706321	6707127	807	6.37	6.7	5.95	0.75	0.000242	0.00108	Mu up DBS	FBgn0004783	Promoter (2-3kb)	FBtr0081691	2237	Ccp84Aa	0	1	1	Nonsignificant	0	1	1	Nonsignificant
chr2R	18419396	18420365	970	5.67	6	5.25	0.75	0.000509	0.00208	Mu up DBS	FBgn0034345	Promoter (1-2kb)	FBtr0301148	-1048	CG5174	0.0598092	0.854643	1	Nonsignificant	-0.259849	0.0385789	1	Nonsignificant
chr2R	20602639	20603689	1051	7.19	7.52	6.77	0.75	0.000561	0.00227	Mu up DBS	FBgn0267791	Promoter (<=1kb)	FBtr0086222	0	HnRNP-K	0.0721916	0.597151	1	Nonsignificant	0.147612	0.894842	1	Nonsignificant
chr3R	20752982	20753581	600	5.45	5.77	5.03	0.75	0.000813	0.00316	Mu up DBS	FBgn0038826	Exon (FBtr0299768/FBgn0259222, exon 10 of 10)	FBtr0334711	-3148	Syp	-0.0538783	0.427679	1	Nonsignificant	-0.432515	0.00842897	1	Nonsignificant
chrX	17849947	17850404	458	5.41	5.74	4.98	0.75	0.00173	0.00614	Mu up DBS	FBgn0030873	Promoter (<=1kb)	FBtr0074468	0	CG15814	-0.189872	0.922346	1	Nonsignificant	-0.125366	0.579313	1	Nonsignificant
chr2R	13041973	13042333	361	5.43	5.76	5.01	0.75	0.00279	0.0093	Mu up DBS	FBgn0033788	Downstream (2-3kb)	FBtr0345360	4923	CG13323	0.161731	0.417788	1	Nonsignificant	0.0652697	0.367778	1	Nonsignificant
chr3R	5042418	5043648	1231	6.28	6.61	5.86	0.75	0.00352	0.0113	Mu up DBS	FBgn0263626	Promoter (2-3kb)	FBtr0309991	2300	lncRNA:CR43635	0.0926072	0.654273	1	Nonsignificant	0	1	1	Nonsignificant
chr2L	18440984	18441934	951	5.65	5.98	5.23	0.75	0.00364	0.0116	Mu up DBS	FBgn0261597	Promoter (1-2kb)	FBtr0346591	1294	RpS26	0.551121	0.00150581	1	Mu CySCs upregulated	0.563513	0.000115346	1	Mu GSCs upregulated
chr2L	13013694	13014052	359	4.84	5.17	4.42	0.75	0.00573	0.0172	Mu up DBS	FBgn0032467	Exon (FBtr0080428/FBgn0032467, exon 8 of 9)	FBtr0301247	5095	CG9934	0.228925	1	1	Nonsignificant	-0.147861	0.985295	1	Nonsignificant
chr2L	2574882	2575178	297	4.92	5.25	4.49	0.75	0.00805	0.023	Mu up DBS	FBgn0026778	Promoter (<=1kb)	FBtr0077747	0	Rad1	0	1	1	Nonsignificant	0	1	1	Nonsignificant
chr2R	16036968	16037278	311	4.78	5.11	4.36	0.75	0.0169	0.0436	Mu up DBS	FBgn0034070	Intron (FBtr0087209/FBgn0034070, intron 1 of 14)	FBtr0340019	5038	SP2353	0	1	1	Nonsignificant	0	1	1	Nonsignificant
chrX	14583155	14583614	460	4.17	4.5	3.75	0.75	0.0188	0.0475	Mu up DBS	FBgn0030573	Promoter (<=1kb)	FBtr0073933	-63	nmdyn-D6	0.0743371	0.383826	1	Nonsignificant	0.147459	0.0385654	1	Nonsignificant
[truncated: 2,708 more rows]

## Sheet: Chinmo target genes in CySCs
gene	associated_peaks	Mu_vs_WT_CySCs_exp_log2_FC	Mu_vs_WT_CySCs_exp_p_val	Mu_vs_WT_CySCs_exp_p_val_adj	Mu_vs_WT_CySCs_exp_gene_type
[truncated: 152 more rows]
